# Supplementary material for: Crystal structure and Hirshfeld surface analysis of the methanol solvate of sclareol, a labdane-type diterpenoid
Source: Acta Crystallogr E Crystallogr Commun. 2020 Feb 6;76(Pt 3):294–7. doi: 10.1107/S2056989020001474 (PMC7057370; doi:10.1107/S2056989020001474)
Supplement: Supplementary file 1 [file e-76-00294-sup1.cif]

##############################################################################
#                                                                            #
# This CIF contains the data in a paper accepted for publication in          #
# Acta Crystallographica Section E. It conforms to the requirements of       #
# Notes for Authors for Acta Crystallographica Section E, and has been       #
# peer reviewed under the auspices of the IUCr Commission on Journals.       #
#                                                                            #
# Full details of the Crystallographic Information File format               #
# are given in the paper "The Crystallographic Information File (CIF):       #
# a New Standard Archive File for Crystallography" by S. R. Hall, F. H.      #
# Allen and I. D. Brown [Acta Cryst. (1991), A47, 655-685].                  #
#                                                                            #
# The current version of the core CIF dictionary is obtainable from          #
# ftp://ftp.iucr.org/pub/cif_core.dic.                                       #
#                                                                            #
# Software is freely available for graphical display of the structure(s)     #
# in this CIF. For information consult the CIF software page                 #
# http://www.iucr.org/resources/cif/software.                                #
#                                                                            #
# This file may be used for bona fide research purposes within the           #
# scientific community so long as proper attribution is given to the journal # 
# article from which it was obtained.                                        #
#                                                                            #
##############################################################################
data_I
_database_code_depnum_ccdc_archive 'CCDC 1981522'
_audit_creation_method     'SHELXL-2016/6'
_journal_date_recd_electronic     2020-01-15
_journal_date_accepted     2020-02-03
_journal_name_full     'Acta Crystallographica, Section E'
_journal_year     2020
_journal_volume     76
_journal_issue      3
_journal_page_first     294
_journal_page_last     297
_journal_paper_category     GO
_journal_paper_doi     10.1107/S2056989020001474
_journal_coeditor_code     HB7890
_publ_contact_author_name     'Yousuf, S. '
_publ_contact_author_address
;
      H.E.J Research Institute of Chemistry,
      International Center for Chemical and Biological Sciences,
      University of Karachi,
      Karachi-75270, Pakistan
;
_publ_contact_author_email     'dr.sammer.yousuf@gmail.com'
_publ_contact_author_fax     '+92-21 34819018-9'
_publ_contact_author_phone     '+92-21 34824924'
_publ_section_title
;
Crystal structure and Hirshfeld surface analysis of the methanol solvate of
sclareol, a labdane-type diterpenoid
;
_publ_section_title_footnote     .
loop_
    _publ_author_name
    _publ_author_footnote
    _publ_author_address
    'Memoona Bibi' ?
;     H. E. J. Research Institute of Chemistry,
      International Center for Chemical and Biological Sciences,
      University of Karachi,
      Karachi-75270, Pakistan
;
    'M. Iqbal Choudhary' ?
;     H. E. J. Research Institute of Chemistry,
      International Center for Chemical and Biological Sciences,
      University of Karachi,
      Karachi-75270, Pakistan
;
    'Sammer Yousuf' ?
;     H. E. J. Research Institute of Chemistry,
      International Center for Chemical and Biological Sciences,
      University of Karachi,
      Karachi-75270, Pakistan
;
_publ_section_synopsis
;
The key interactions in the extended structure of the title solvate are
O---H...O hydrogen bonds, which generate [010] chains.
;
_chemical_name_systematic
;\
(3<i>S</i>)-4-[(<i>S</i>)-3-Hydroxy-3-methylpent-4-en-1-yl]-3,4a,8,8-\
tetramethyldecahydronaphthalen-3-ol methanol monosolvate
;
_chemical_name_common
;
Sclareol methanol monosolvate
;
_chemical_formula_moiety     'C20 H36 O2, C H4 O'
_chemical_formula_sum     'C21 H40 O3'
_chemical_formula_iupac     'C20 H36 O2, C H4 O'
_chemical_formula_weight     340.53
_chemical_melting_point     ?
_chemical_absolute_configuration     rm
_space_group_crystal_system     triclinic
_space_group_name_H-M_alt     'P 1'
_space_group_name_Hall     'P 1'
loop_
    _space_group_symop_operation_xyz
    'x, y, z'
_cell_length_a     6.1728(3)
_cell_length_b     12.3721(6)
_cell_length_c     13.6788(7)
_cell_angle_alpha     84.302(2)
_cell_angle_beta     80.846(2)
_cell_angle_gamma     80.909(2)
_cell_volume     1015.45(9)
_cell_formula_units_Z     2
_cell_measurement_reflns_used     9050
_cell_measurement_theta_min     7.75
_cell_measurement_theta_max     68.29
_cell_measurement_temperature     100(2)
_exptl_crystal_description     'block'
_exptl_crystal_colour     'colourless'
_exptl_crystal_size_max     0.380
_exptl_crystal_size_mid     0.230
_exptl_crystal_size_min     0.130
_exptl_crystal_density_diffrn     1.110
_exptl_crystal_density_meas     ?
_exptl_crystal_density_method     ?
_exptl_crystal_F_000     378
_exptl_absorpt_coefficient_mu     0.556
_exptl_absorpt_correction_type     none
_exptl_absorpt_process_details     ?
_exptl_absorpt_correction_T_min     ?
_exptl_absorpt_correction_T_max     ?
_diffrn_ambient_temperature     100(2)
_diffrn_source     ?
_diffrn_radiation_type     CuK\a
_diffrn_radiation_wavelength     1.54178
_diffrn_measurement_device_type     'Bruker APEXII CCD'
_diffrn_measurement_method     '\f and \w scans'
_diffrn_detector_area_resol_mean     ?
_diffrn_reflns_number     28545
_diffrn_reflns_av_R_equivalents     0.0280
_diffrn_reflns_av_unetI/netI     0.0262
_diffrn_reflns_theta_min     5.078
_diffrn_reflns_theta_max     68.220
_diffrn_reflns_theta_full     67.679
_diffrn_measured_fraction_theta_max     0.991
_diffrn_measured_fraction_theta_full     0.991
_diffrn_reflns_limit_h_min     -7
_diffrn_reflns_limit_h_max     7
_diffrn_reflns_limit_k_min     -14
_diffrn_reflns_limit_k_max     14
_diffrn_reflns_limit_l_min     -16
_diffrn_reflns_limit_l_max     16
_refine_special_details     .
_reflns_number_total     7074
_reflns_number_gt     7020
_reflns_threshold_expression     'I > 2\s(I)'
_refine_ls_structure_factor_coef     Fsqd
_refine_ls_matrix_type     full
_refine_ls_R_factor_all     0.0375
_refine_ls_R_factor_gt     0.0373
_refine_ls_wR_factor_gt     0.1100
_refine_ls_wR_factor_ref     0.1102
_refine_ls_goodness_of_fit_ref     1.014
_refine_ls_restrained_S_all     1.014
_refine_ls_number_reflns     7074
_refine_ls_number_parameters     464
_refine_ls_number_restraints     3
_refine_ls_hydrogen_treatment     mixed
_refine_ls_weighting_scheme     calc
_refine_ls_weighting_details
              'w=1/[\s^2^(Fo^2^)+(0.0810P)^2^+0.2189P] where P=(Fo^2^+2Fc^2^)/3'
_atom_sites_solution_hydrogens     mixed
_atom_sites_solution_primary     dual
_atom_sites_solution_secondary     ?
_refine_ls_shift/su_max     0.002
_refine_ls_shift/su_mean     0.000
_refine_diff_density_max     0.495
_refine_diff_density_min     -0.207
_refine_ls_extinction_method     none
_refine_ls_extinction_coef     .
_refine_ls_abs_structure_details     .
_refine_ls_abs_structure_Flack     0.16(18)
loop_
    _atom_type_symbol
    _atom_type_description
    _atom_type_scat_dispersion_real
    _atom_type_scat_dispersion_imag
    _atom_type_scat_source
    'C' 'C' 0.0181 0.0091
                         'International Tables Vol C Tables 4.2.6.8 and 6.1.1.4'
    'H' 'H' 0.0000 0.0000
                         'International Tables Vol C Tables 4.2.6.8 and 6.1.1.4'
    'O' 'O' 0.0492 0.0322
                         'International Tables Vol C Tables 4.2.6.8 and 6.1.1.4'
_computing_data_collection
;
APEX2 (Bruker, 2012)
;
_computing_cell_refinement
;
SAINT (Bruker, 2012)
;
_computing_data_reduction
;
SAINT (Bruker, 2012)
;
_computing_structure_solution
;
<i>SHELXT2014/5</i> (Sheldrick, 2015a)
;
_computing_structure_refinement
;
<i>SHELXL2016/6</i> (Sheldrick, 2015b)
;
_computing_molecular_graphics
;
SHELXTL (Sheldrick, 2015)
;
_computing_publication_material
;
SHELXTL (Sheldrick, 2015b)
;
loop_
    _atom_site_type_symbol
    _atom_site_label
    _atom_site_fract_x
    _atom_site_fract_y
    _atom_site_fract_z
    _atom_site_U_iso_or_equiv
    _atom_site_adp_type
    _atom_site_calc_flag
    _atom_site_occupancy
    _atom_site_disorder_assembly
    _atom_site_disorder_group
    O O1 0.4784(3) 0.64520(15) 0.53573(12) 0.0254(4) Uani d 1 . .
    O O2 0.5887(3) 0.29578(14) 0.62956(12) 0.0168(3) Uani d 1 . .
    O O3 0.5603(4) 0.08465(17) 0.59341(16) 0.0356(5) Uani d 1 . .
    C C1 0.3517(4) 0.6326(2) 0.89758(17) 0.0193(5) Uani d 1 . .
    H H1A 0.318778 0.556226 0.910076 0.023 Uiso calc 1 . .
    H H1B 0.514599 0.629395 0.881628 0.023 Uiso calc 1 . .
    C C2 0.2703(4) 0.6926(2) 0.99203(17) 0.0229(5) Uani d 1 . .
    H H2A 0.109176 0.691275 1.011361 0.027 Uiso calc 1 . .
    H H2B 0.346927 0.654494 1.046815 0.027 Uiso calc 1 . .
    C C3 0.3150(4) 0.8116(2) 0.97588(18) 0.0242(5) Uani d 1 . .
    H H3A 0.477316 0.812019 0.963476 0.029 Uiso calc 1 . .
    H H3B 0.255830 0.848734 1.037476 0.029 Uiso calc 1 . .
    C C4 0.2117(4) 0.8776(2) 0.88881(17) 0.0197(5) Uani d 1 . .
    C C5 0.2829(4) 0.81065(18) 0.79513(16) 0.0165(5) Uani d 1 . .
    H H5A 0.447652 0.807518 0.780592 0.020 Uiso calc 1 . .
    C C6 0.1973(4) 0.86853(19) 0.70123(17) 0.0204(5) Uani d 1 . .
    H H6A 0.036728 0.865182 0.706101 0.025 Uiso calc 1 . .
    H H6B 0.217951 0.946753 0.695765 0.025 Uiso calc 1 . .
    C C7 0.3208(4) 0.8145(2) 0.60876(17) 0.0217(5) Uani d 1 . .
    H H7A 0.258907 0.852136 0.549816 0.026 Uiso calc 1 . .
    H H7B 0.478688 0.824544 0.601016 0.026 Uiso calc 1 . .
    C C8 0.3068(4) 0.69224(19) 0.61166(16) 0.0195(5) Uani d 1 . .
    C C9 0.3730(4) 0.63500(18) 0.71134(16) 0.0153(4) Uani d 1 . .
    H H9A 0.529908 0.647146 0.709885 0.018 Uiso calc 1 . .
    C C10 0.2437(4) 0.68813(18) 0.80690(16) 0.0152(5) Uani d 1 . .
    C C11 0.3847(4) 0.50884(18) 0.71485(17) 0.0165(5) Uani d 1 . .
    H H11A 0.282256 0.483913 0.772988 0.020 Uiso calc 1 . .
    H H11B 0.335633 0.489148 0.654297 0.020 Uiso calc 1 . .
    C C12 0.6188(4) 0.45017(19) 0.72185(16) 0.0167(5) Uani d 1 . .
    H H12A 0.662724 0.467844 0.784280 0.020 Uiso calc 1 . .
    H H12B 0.720954 0.480076 0.666145 0.020 Uiso calc 1 . .
    C C13 0.6511(4) 0.32450(19) 0.71953(16) 0.0168(5) Uani d 1 . .
    C C14 0.8933(4) 0.2823(2) 0.7242(2) 0.0250(5) Uani d 1 . .
    H H14A 0.945773 0.286512 0.785170 0.030 Uiso calc 1 . .
    C C15 1.0374(5) 0.2403(2) 0.6516(2) 0.0323(6) Uani d 1 . .
    H H15A 0.992358 0.234497 0.589297 0.039 Uiso calc 1 . .
    H H15B 1.186820 0.215822 0.661295 0.039 Uiso calc 1 . .
    C C16 0.5052(4) 0.2701(2) 0.80480(17) 0.0230(5) Uani d 1 . .
    H H16A 0.348826 0.293799 0.797924 0.035 Uiso calc 1 . .
    H H16B 0.533900 0.291423 0.868129 0.035 Uiso calc 1 . .
    H H16C 0.539068 0.190152 0.803125 0.035 Uiso calc 1 . .
    C C17 0.0848(5) 0.6728(2) 0.58652(19) 0.0266(5) Uani d 1 . .
    H H17A 0.073983 0.698494 0.517120 0.040 Uiso calc 1 . .
    H H17B -0.036062 0.713207 0.629984 0.040 Uiso calc 1 . .
    H H17C 0.073936 0.594183 0.596300 0.040 Uiso calc 1 . .
    C C18 -0.0400(4) 0.9065(2) 0.91730(19) 0.0261(5) Uani d 1 . .
    H H18A -0.071381 0.952806 0.973438 0.039 Uiso calc 1 . .
    H H18B -0.105549 0.838908 0.936158 0.039 Uiso calc 1 . .
    H H18C -0.103815 0.946206 0.860520 0.039 Uiso calc 1 . .
    C C19 0.3108(5) 0.9856(2) 0.86890(19) 0.0273(6) Uani d 1 . .
    H H19A 0.231711 1.034786 0.821354 0.041 Uiso calc 1 . .
    H H19B 0.468106 0.970019 0.841426 0.041 Uiso calc 1 . .
    H H19C 0.295743 1.020728 0.931237 0.041 Uiso calc 1 . .
    C C20 -0.0030(4) 0.6716(2) 0.82343(17) 0.0195(5) Uani d 1 . .
    H H20A -0.016327 0.601057 0.799861 0.029 Uiso calc 1 . .
    H H20B -0.088050 0.731123 0.786519 0.029 Uiso calc 1 . .
    H H20C -0.061023 0.672312 0.894385 0.029 Uiso calc 1 . .
    C C21 0.7310(5) 0.0149(2) 0.6296(2) 0.0316(6) Uani d 1 . .
    H H21A 0.787444 0.050837 0.679071 0.047 Uiso calc 1 . .
    H H21B 0.850572 -0.003342 0.574925 0.047 Uiso calc 1 . .
    H H21C 0.676596 -0.052475 0.660616 0.047 Uiso calc 1 . .
    H H1 0.527(7) 0.698(4) 0.496(3) 0.047 Uiso d 1 . .
    H H2 0.620(7) 0.344(4) 0.587(3) 0.047 Uiso d 1 . .
    H H3 0.593(7) 0.150(4) 0.598(3) 0.047 Uiso d 1 . .
    O O1' 0.6603(3) 0.44467(15) 0.46767(12) 0.0212(4) Uani d 1 . .
    O O2' 0.5847(3) 0.80229(15) 0.37901(13) 0.0233(4) Uani d 1 . .
    O O3' 0.4431(4) 0.02360(15) 0.42307(15) 0.0315(4) Uani d 1 . .
    C C1' 0.8272(4) 0.4748(2) 0.10293(16) 0.0178(5) Uani d 1 . .
    H H1'C 0.746711 0.549193 0.089278 0.021 Uiso calc 1 . .
    H H1'D 0.969576 0.483180 0.123917 0.021 Uiso calc 1 . .
    C C2' 0.8752(4) 0.4148(2) 0.00713(17) 0.0225(5) Uani d 1 . .
    H H2'C 0.733849 0.411160 -0.017075 0.027 Uiso calc 1 . .
    H H2'D 0.967042 0.456366 -0.044670 0.027 Uiso calc 1 . .
    C C3' 0.9966(4) 0.2986(2) 0.02478(17) 0.0221(5) Uani d 1 . .
    H H3'C 1.144075 0.303261 0.042423 0.027 Uiso calc 1 . .
    H H3'D 1.020401 0.261636 -0.037815 0.027 Uiso calc 1 . .
    C C4' 0.8720(4) 0.2281(2) 0.10727(16) 0.0175(5) Uani d 1 . .
    C C5' 0.8070(4) 0.29321(19) 0.20155(15) 0.0156(5) Uani d 1 . .
    H H5'B 0.951868 0.300536 0.222311 0.019 Uiso calc 1 . .
    C C6' 0.6868(4) 0.23040(19) 0.29028(16) 0.0188(5) Uani d 1 . .
    H H6'C 0.760689 0.153434 0.295796 0.023 Uiso calc 1 . .
    H H6'D 0.531744 0.229759 0.280080 0.023 Uiso calc 1 . .
    C C7' 0.6883(4) 0.28425(19) 0.38620(16) 0.0195(5) Uani d 1 . .
    H H7'C 0.605665 0.243516 0.442155 0.023 Uiso calc 1 . .
    H H7'D 0.843335 0.278028 0.398973 0.023 Uiso calc 1 . .
    C C8' 0.5866(4) 0.40447(19) 0.38362(15) 0.0173(5) Uani d 1 . .
    C C9' 0.6913(4) 0.46712(18) 0.28773(16) 0.0153(5) Uani d 1 . .
    H H9'B 0.852132 0.460276 0.294146 0.018 Uiso calc 1 . .
    C C10' 0.6878(4) 0.41355(19) 0.18894(15) 0.0149(5) Uani d 1 . .
    C C11' 0.6089(4) 0.59222(19) 0.28424(16) 0.0171(5) Uani d 1 . .
    H H11C 0.542379 0.615174 0.222839 0.021 Uiso calc 1 . .
    H H11D 0.492239 0.608286 0.341618 0.021 Uiso calc 1 . .
    C C12' 0.7963(4) 0.65792(19) 0.28669(18) 0.0203(5) Uani d 1 . .
    H H12C 0.908418 0.643263 0.227409 0.024 Uiso calc 1 . .
    H H12D 0.868165 0.630119 0.345828 0.024 Uiso calc 1 . .
    C C13' 0.7316(4) 0.78318(19) 0.28935(17) 0.0198(5) Uani d 1 . .
    C C14' 0.9418(5) 0.8313(2) 0.2854(2) 0.0339(6) Uani d 1 . .
    H H14B 1.040294 0.829002 0.224462 0.041 Uiso calc 1 . .
    C C15' 1.0016(6) 0.8753(3) 0.3560(3) 0.0428(7) Uani d 1 . .
    H H15C 0.908853 0.879598 0.418333 0.051 Uiso calc 1 . .
    H H15D 1.138537 0.903498 0.345856 0.051 Uiso calc 1 . .
    C C16' 0.6126(5) 0.8343(2) 0.2011(2) 0.0326(6) Uani d 1 . .
    H H16D 0.479166 0.800358 0.201777 0.049 Uiso calc 1 . .
    H H16E 0.712266 0.821499 0.138778 0.049 Uiso calc 1 . .
    H H16F 0.570633 0.913410 0.206831 0.049 Uiso calc 1 . .
    C C17' 0.3332(4) 0.4173(2) 0.40188(17) 0.0229(5) Uani d 1 . .
    H H17D 0.283551 0.386445 0.469007 0.034 Uiso calc 1 . .
    H H17E 0.281417 0.378218 0.353152 0.034 Uiso calc 1 . .
    H H17F 0.272408 0.495291 0.395170 0.034 Uiso calc 1 . .
    C C18' 1.0347(4) 0.1241(2) 0.13027(18) 0.0242(5) Uani d 1 . .
    H H18D 1.096705 0.089449 0.068545 0.036 Uiso calc 1 . .
    H H18E 0.955905 0.072601 0.176329 0.036 Uiso calc 1 . .
    H H18F 1.154937 0.144153 0.160549 0.036 Uiso calc 1 . .
    C C19' 0.6731(4) 0.1913(2) 0.07099(18) 0.0236(5) Uani d 1 . .
    H H19D 0.576523 0.255871 0.047117 0.035 Uiso calc 1 . .
    H H19E 0.589350 0.151320 0.125986 0.035 Uiso calc 1 . .
    H H19F 0.726912 0.143175 0.016803 0.035 Uiso calc 1 . .
    C C20' 0.4479(4) 0.4233(2) 0.16401(17) 0.0190(5) Uani d 1 . .
    H H20D 0.360754 0.491371 0.187734 0.028 Uiso calc 1 . .
    H H20E 0.378987 0.360391 0.196612 0.028 Uiso calc 1 . .
    H H20F 0.452926 0.424146 0.091969 0.028 Uiso calc 1 . .
    C C21' 0.2414(5) 0.0939(3) 0.4111(2) 0.0349(6) Uani d 1 . .
    H H21D 0.118965 0.066723 0.456538 0.052 Uiso calc 1 . .
    H H21E 0.213118 0.094828 0.342464 0.052 Uiso calc 1 . .
    H H21F 0.253422 0.168387 0.425907 0.052 Uiso calc 1 . .
    H H1' 0.586(7) 0.507(4) 0.488(3) 0.052 Uiso d 1 . .
    H H2' 0.564(7) 0.862(4) 0.391(3) 0.052 Uiso d 1 . .
    H H3' 0.514(7) 0.038(4) 0.472(3) 0.052 Uiso d 1 . .
loop_
    _atom_site_aniso_label
    _atom_site_aniso_U_11
    _atom_site_aniso_U_22
    _atom_site_aniso_U_33
    _atom_site_aniso_U_12
    _atom_site_aniso_U_13
    _atom_site_aniso_U_23
    O1 0.0414(10) 0.0174(9) 0.0142(8) -0.0050(8) 0.0070(7) -0.0023(7)
    O2 0.0235(8) 0.0160(8) 0.0129(7) -0.0058(6) -0.0050(6) -0.0015(6)
    O3 0.0511(12) 0.0199(10) 0.0393(11) -0.0047(9) -0.0177(9) -0.0021(8)
    C1 0.0202(11) 0.0184(12) 0.0194(11) -0.0038(9) -0.0013(9) -0.0024(9)
    C2 0.0288(12) 0.0249(14) 0.0149(11) -0.0047(10) -0.0032(9) -0.0002(9)
    C3 0.0304(13) 0.0267(14) 0.0166(11) -0.0072(10) 0.0002(9) -0.0074(9)
    C4 0.0237(12) 0.0162(12) 0.0183(11) -0.0054(9) 0.0045(9) -0.0047(9)
    C5 0.0170(10) 0.0150(12) 0.0170(11) -0.0036(9) 0.0021(8) -0.0041(9)
    C6 0.0277(12) 0.0134(11) 0.0185(11) -0.0026(9) 0.0016(9) -0.0011(9)
    C7 0.0321(13) 0.0165(12) 0.0150(10) -0.0047(10) 0.0014(9) 0.0000(8)
    C8 0.0280(12) 0.0151(12) 0.0146(10) -0.0040(9) 0.0007(9) -0.0026(8)
    C9 0.0163(10) 0.0135(11) 0.0162(11) -0.0042(8) -0.0002(8) -0.0021(8)
    C10 0.0160(10) 0.0150(12) 0.0141(10) -0.0040(9) 0.0009(8) -0.0009(8)
    C11 0.0197(11) 0.0129(12) 0.0175(10) -0.0055(9) -0.0008(8) -0.0016(8)
    C12 0.0181(11) 0.0169(12) 0.0165(10) -0.0055(9) -0.0032(8) -0.0032(8)
    C13 0.0208(11) 0.0186(12) 0.0127(10) -0.0033(9) -0.0058(8) -0.0035(8)
    C14 0.0249(12) 0.0241(13) 0.0284(12) -0.0012(10) -0.0124(10) -0.0036(10)
    C15 0.0232(12) 0.0369(16) 0.0384(15) -0.0015(11) -0.0074(11) -0.0102(12)
    C16 0.0341(13) 0.0200(12) 0.0158(11) -0.0074(10) -0.0037(9) 0.0004(9)
    C17 0.0359(14) 0.0229(14) 0.0224(12) -0.0025(11) -0.0118(10) 0.0001(10)
    C18 0.0260(12) 0.0245(13) 0.0254(12) -0.0019(10) 0.0056(10) -0.0075(10)
    C19 0.0369(14) 0.0220(13) 0.0238(12) -0.0124(11) 0.0061(10) -0.0094(10)
    C20 0.0186(11) 0.0190(12) 0.0209(11) -0.0044(9) -0.0004(8) -0.0021(9)
    C21 0.0343(14) 0.0283(15) 0.0334(14) -0.0091(12) -0.0052(11) -0.0009(11)
    O1' 0.0340(9) 0.0178(9) 0.0120(7) -0.0034(7) -0.0026(6) -0.0038(6)
    O2' 0.0325(10) 0.0171(9) 0.0199(8) -0.0084(7) 0.0044(7) -0.0043(7)
    O3' 0.0474(12) 0.0188(10) 0.0290(10) -0.0037(8) -0.0078(9) -0.0034(7)
    C1' 0.0219(11) 0.0194(12) 0.0127(10) -0.0077(9) -0.0011(8) 0.0017(8)
    C2' 0.0290(12) 0.0247(13) 0.0133(10) -0.0086(10) 0.0013(9) 0.0012(9)
    C3' 0.0279(12) 0.0261(14) 0.0119(10) -0.0066(10) 0.0025(9) -0.0029(9)
    C4' 0.0222(11) 0.0189(12) 0.0113(10) -0.0049(9) 0.0003(8) -0.0025(8)
    C5' 0.0198(11) 0.0185(12) 0.0097(10) -0.0058(9) -0.0019(8) -0.0020(8)
    C6' 0.0277(12) 0.0146(12) 0.0142(10) -0.0062(9) 0.0001(9) -0.0023(8)
    C7' 0.0316(13) 0.0161(12) 0.0109(10) -0.0060(10) -0.0007(9) -0.0008(8)
    C8' 0.0235(11) 0.0190(12) 0.0100(10) -0.0072(9) 0.0008(8) -0.0031(8)
    C9' 0.0180(10) 0.0158(12) 0.0121(10) -0.0042(9) -0.0010(8) -0.0009(8)
    C10' 0.0167(10) 0.0177(12) 0.0117(10) -0.0070(9) -0.0012(8) -0.0016(8)
    C11' 0.0219(11) 0.0162(12) 0.0130(10) -0.0039(9) -0.0001(8) -0.0022(8)
    C12' 0.0200(11) 0.0162(12) 0.0242(12) -0.0058(9) 0.0005(9) -0.0010(9)
    C13' 0.0236(11) 0.0172(12) 0.0178(11) -0.0076(9) 0.0029(9) 0.0002(8)
    C14' 0.0295(14) 0.0215(14) 0.0508(18) -0.0123(11) 0.0013(12) -0.0012(12)
    C15' 0.0358(15) 0.0369(18) 0.060(2) -0.0106(13) -0.0124(14) -0.0064(14)
    C16' 0.0524(17) 0.0225(14) 0.0240(13) -0.0079(12) -0.0074(12) 0.0005(10)
    C17' 0.0238(12) 0.0243(13) 0.0194(11) -0.0081(10) 0.0059(9) -0.0030(9)
    C18' 0.0302(13) 0.0223(13) 0.0184(11) 0.0011(10) -0.0011(9) -0.0053(9)
    C19' 0.0327(13) 0.0238(13) 0.0173(11) -0.0101(11) -0.0038(10) -0.0057(9)
    C20' 0.0189(11) 0.0206(12) 0.0187(10) -0.0053(9) -0.0035(8) -0.0026(8)
    C21' 0.0336(14) 0.0345(17) 0.0362(15) -0.0092(12) -0.0007(12) -0.0013(12)
_geom_special_details
;
 All esds (except the esd in the dihedral angle between two l.s. planes)
 are estimated using the full covariance matrix.  The cell esds are taken
 into account individually in the estimation of esds in distances, angles
 and torsion angles; correlations between esds in cell parameters are only
 used when they are defined by crystal symmetry.  An approximate (isotropic)
 treatment of cell esds is used for estimating esds involving l.s. planes.
;
loop_
    _geom_bond_atom_site_label_1
    _geom_bond_atom_site_label_2
    _geom_bond_site_symmetry_2
    _geom_bond_distance
    _geom_bond_publ_flag
    O1 C8 . 1.454(3) ?
    O1 H1 . 0.87(4) ?
    O2 C13 . 1.439(3) ?
    O2 H2 . 0.81(5) ?
    O3 C21 . 1.376(4) ?
    O3 H3 . 0.88(4) ?
    C1 C2 . 1.530(3) ?
    C1 C10 . 1.551(3) ?
    C1 H1A . 0.9900 ?
    C1 H1B . 0.9900 ?
    C2 C3 . 1.528(4) ?
    C2 H2A . 0.9900 ?
    C2 H2B . 0.9900 ?
    C3 C4 . 1.542(4) ?
    C3 H3A . 0.9900 ?
    C3 H3B . 0.9900 ?
    C4 C18 . 1.534(3) ?
    C4 C19 . 1.538(3) ?
    C4 C5 . 1.562(3) ?
    C5 C6 . 1.535(3) ?
    C5 C10 . 1.561(3) ?
    C5 H5A . 1.0000 ?
    C6 C7 . 1.526(3) ?
    C6 H6A . 0.9900 ?
    C6 H6B . 0.9900 ?
    C7 C8 . 1.524(3) ?
    C7 H7A . 0.9900 ?
    C7 H7B . 0.9900 ?
    C8 C17 . 1.524(4) ?
    C8 C9 . 1.556(3) ?
    C9 C11 . 1.547(3) ?
    C9 C10 . 1.565(3) ?
    C9 H9A . 1.0000 ?
    C10 C20 . 1.546(3) ?
    C11 C12 . 1.524(3) ?
    C11 H11A . 0.9900 ?
    C11 H11B . 0.9900 ?
    C12 C13 . 1.539(3) ?
    C12 H12A . 0.9900 ?
    C12 H12B . 0.9900 ?
    C13 C14 . 1.513(3) ?
    C13 C16 . 1.525(3) ?
    C14 C15 . 1.313(4) ?
    C14 H14A . 0.9500 ?
    C15 H15A . 0.9500 ?
    C15 H15B . 0.9500 ?
    C16 H16A . 0.9800 ?
    C16 H16B . 0.9800 ?
    C16 H16C . 0.9800 ?
    C17 H17A . 0.9800 ?
    C17 H17B . 0.9800 ?
    C17 H17C . 0.9800 ?
    C18 H18A . 0.9800 ?
    C18 H18B . 0.9800 ?
    C18 H18C . 0.9800 ?
    C19 H19A . 0.9800 ?
    C19 H19B . 0.9800 ?
    C19 H19C . 0.9800 ?
    C20 H20A . 0.9800 ?
    C20 H20B . 0.9800 ?
    C20 H20C . 0.9800 ?
    C21 H21A . 0.9800 ?
    C21 H21B . 0.9800 ?
    C21 H21C . 0.9800 ?
    O1' C8' . 1.458(3) ?
    O1' H1' . 0.88(5) ?
    O2' C13' . 1.421(3) ?
    O2' H2' . 0.76(5) ?
    O3' C21' . 1.424(4) ?
    O3' H3' . 0.90(5) ?
    C1' C2' . 1.535(3) ?
    C1' C10' . 1.551(3) ?
    C1' H1'C . 0.9900 ?
    C1' H1'D . 0.9900 ?
    C2' C3' . 1.528(4) ?
    C2' H2'C . 0.9900 ?
    C2' H2'D . 0.9900 ?
    C3' C4' . 1.538(3) ?
    C3' H3'C . 0.9900 ?
    C3' H3'D . 0.9900 ?
    C4' C18' . 1.541(4) ?
    C4' C19' . 1.542(3) ?
    C4' C5' . 1.553(3) ?
    C5' C6' . 1.528(3) ?
    C5' C10' . 1.559(3) ?
    C5' H5'B . 1.0000 ?
    C6' C7' . 1.531(3) ?
    C6' H6'C . 0.9900 ?
    C6' H6'D . 0.9900 ?
    C7' C8' . 1.519(3) ?
    C7' H7'C . 0.9900 ?
    C7' H7'D . 0.9900 ?
    C8' C17' . 1.529(3) ?
    C8' C9' . 1.557(3) ?
    C9' C11' . 1.550(3) ?
    C9' C10' . 1.568(3) ?
    C9' H9'B . 1.0000 ?
    C10' C20' . 1.555(3) ?
    C11' C12' . 1.522(3) ?
    C11' H11C . 0.9900 ?
    C11' H11D . 0.9900 ?
    C12' C13' . 1.541(3) ?
    C12' H12C . 0.9900 ?
    C12' H12D . 0.9900 ?
    C13' C14' . 1.502(3) ?
    C13' C16' . 1.543(4) ?
    C14' C15' . 1.283(5) ?
    C14' H14B . 0.9500 ?
    C15' H15C . 0.9500 ?
    C15' H15D . 0.9500 ?
    C16' H16D . 0.9800 ?
    C16' H16E . 0.9800 ?
    C16' H16F . 0.9800 ?
    C17' H17D . 0.9800 ?
    C17' H17E . 0.9800 ?
    C17' H17F . 0.9800 ?
    C18' H18D . 0.9800 ?
    C18' H18E . 0.9800 ?
    C18' H18F . 0.9800 ?
    C19' H19D . 0.9800 ?
    C19' H19E . 0.9800 ?
    C19' H19F . 0.9800 ?
    C20' H20D . 0.9800 ?
    C20' H20E . 0.9800 ?
    C20' H20F . 0.9800 ?
    C21' H21D . 0.9800 ?
    C21' H21E . 0.9800 ?
    C21' H21F . 0.9800 ?
loop_
    _geom_angle_atom_site_label_1
    _geom_angle_atom_site_label_2
    _geom_angle_atom_site_label_3
    _geom_angle_site_symmetry_1
    _geom_angle_site_symmetry_3
    _geom_angle
    _geom_angle_publ_flag
    C8 O1 H1 . . 109(3) ?
    C13 O2 H2 . . 106(3) ?
    C21 O3 H3 . . 104(3) ?
    C2 C1 C10 . . 113.11(19) ?
    C2 C1 H1A . . 109.0 ?
    C10 C1 H1A . . 109.0 ?
    C2 C1 H1B . . 109.0 ?
    C10 C1 H1B . . 109.0 ?
    H1A C1 H1B . . 107.8 ?
    C3 C2 C1 . . 110.86(19) ?
    C3 C2 H2A . . 109.5 ?
    C1 C2 H2A . . 109.5 ?
    C3 C2 H2B . . 109.5 ?
    C1 C2 H2B . . 109.5 ?
    H2A C2 H2B . . 108.1 ?
    C2 C3 C4 . . 113.9(2) ?
    C2 C3 H3A . . 108.8 ?
    C4 C3 H3A . . 108.8 ?
    C2 C3 H3B . . 108.8 ?
    C4 C3 H3B . . 108.8 ?
    H3A C3 H3B . . 107.7 ?
    C18 C4 C19 . . 107.9(2) ?
    C18 C4 C3 . . 110.5(2) ?
    C19 C4 C3 . . 107.2(2) ?
    C18 C4 C5 . . 114.3(2) ?
    C19 C4 C5 . . 108.63(18) ?
    C3 C4 C5 . . 108.15(19) ?
    C6 C5 C10 . . 110.12(18) ?
    C6 C5 C4 . . 113.92(19) ?
    C10 C5 C4 . . 117.09(17) ?
    C6 C5 H5A . . 104.8 ?
    C10 C5 H5A . . 104.8 ?
    C4 C5 H5A . . 104.8 ?
    C7 C6 C5 . . 110.79(19) ?
    C7 C6 H6A . . 109.5 ?
    C5 C6 H6A . . 109.5 ?
    C7 C6 H6B . . 109.5 ?
    C5 C6 H6B . . 109.5 ?
    H6A C6 H6B . . 108.1 ?
    C8 C7 C6 . . 113.62(18) ?
    C8 C7 H7A . . 108.8 ?
    C6 C7 H7A . . 108.8 ?
    C8 C7 H7B . . 108.8 ?
    C6 C7 H7B . . 108.8 ?
    H7A C7 H7B . . 107.7 ?
    O1 C8 C17 . . 107.19(19) ?
    O1 C8 C7 . . 107.78(18) ?
    C17 C8 C7 . . 111.3(2) ?
    O1 C8 C9 . . 104.60(18) ?
    C17 C8 C9 . . 116.24(19) ?
    C7 C8 C9 . . 109.14(19) ?
    C11 C9 C8 . . 111.82(18) ?
    C11 C9 C10 . . 114.56(18) ?
    C8 C9 C10 . . 115.04(18) ?
    C11 C9 H9A . . 104.7 ?
    C8 C9 H9A . . 104.7 ?
    C10 C9 H9A . . 104.7 ?
    C20 C10 C1 . . 108.67(17) ?
    C20 C10 C5 . . 114.51(18) ?
    C1 C10 C5 . . 107.27(17) ?
    C20 C10 C9 . . 111.51(18) ?
    C1 C10 C9 . . 108.40(18) ?
    C5 C10 C9 . . 106.25(16) ?
    C12 C11 C9 . . 111.66(18) ?
    C12 C11 H11A . . 109.3 ?
    C9 C11 H11A . . 109.3 ?
    C12 C11 H11B . . 109.3 ?
    C9 C11 H11B . . 109.3 ?
    H11A C11 H11B . . 107.9 ?
    C11 C12 C13 . . 115.76(18) ?
    C11 C12 H12A . . 108.3 ?
    C13 C12 H12A . . 108.3 ?
    C11 C12 H12B . . 108.3 ?
    C13 C12 H12B . . 108.3 ?
    H12A C12 H12B . . 107.4 ?
    O2 C13 C14 . . 110.35(19) ?
    O2 C13 C16 . . 106.17(17) ?
    C14 C13 C16 . . 110.3(2) ?
    O2 C13 C12 . . 109.85(17) ?
    C14 C13 C12 . . 107.79(19) ?
    C16 C13 C12 . . 112.37(19) ?
    C15 C14 C13 . . 125.8(2) ?
    C15 C14 H14A . . 117.1 ?
    C13 C14 H14A . . 117.1 ?
    C14 C15 H15A . . 120.0 ?
    C14 C15 H15B . . 120.0 ?
    H15A C15 H15B . . 120.0 ?
    C13 C16 H16A . . 109.5 ?
    C13 C16 H16B . . 109.5 ?
    H16A C16 H16B . . 109.5 ?
    C13 C16 H16C . . 109.5 ?
    H16A C16 H16C . . 109.5 ?
    H16B C16 H16C . . 109.5 ?
    C8 C17 H17A . . 109.5 ?
    C8 C17 H17B . . 109.5 ?
    H17A C17 H17B . . 109.5 ?
    C8 C17 H17C . . 109.5 ?
    H17A C17 H17C . . 109.5 ?
    H17B C17 H17C . . 109.5 ?
    C4 C18 H18A . . 109.5 ?
    C4 C18 H18B . . 109.5 ?
    H18A C18 H18B . . 109.5 ?
    C4 C18 H18C . . 109.5 ?
    H18A C18 H18C . . 109.5 ?
    H18B C18 H18C . . 109.5 ?
    C4 C19 H19A . . 109.5 ?
    C4 C19 H19B . . 109.5 ?
    H19A C19 H19B . . 109.5 ?
    C4 C19 H19C . . 109.5 ?
    H19A C19 H19C . . 109.5 ?
    H19B C19 H19C . . 109.5 ?
    C10 C20 H20A . . 109.5 ?
    C10 C20 H20B . . 109.5 ?
    H20A C20 H20B . . 109.5 ?
    C10 C20 H20C . . 109.5 ?
    H20A C20 H20C . . 109.5 ?
    H20B C20 H20C . . 109.5 ?
    O3 C21 H21A . . 109.5 ?
    O3 C21 H21B . . 109.5 ?
    H21A C21 H21B . . 109.5 ?
    O3 C21 H21C . . 109.5 ?
    H21A C21 H21C . . 109.5 ?
    H21B C21 H21C . . 109.5 ?
    C8' O1' H1' . . 116(3) ?
    C13' O2' H2' . . 113(3) ?
    C21' O3' H3' . . 116(3) ?
    C2' C1' C10' . . 112.77(19) ?
    C2' C1' H1'C . . 109.0 ?
    C10' C1' H1'C . . 109.0 ?
    C2' C1' H1'D . . 109.0 ?
    C10' C1' H1'D . . 109.0 ?
    H1'C C1' H1'D . . 107.8 ?
    C3' C2' C1' . . 111.04(19) ?
    C3' C2' H2'C . . 109.4 ?
    C1' C2' H2'C . . 109.4 ?
    C3' C2' H2'D . . 109.4 ?
    C1' C2' H2'D . . 109.4 ?
    H2'C C2' H2'D . . 108.0 ?
    C2' C3' C4' . . 113.7(2) ?
    C2' C3' H3'C . . 108.8 ?
    C4' C3' H3'C . . 108.8 ?
    C2' C3' H3'D . . 108.8 ?
    C4' C3' H3'D . . 108.8 ?
    H3'C C3' H3'D . . 107.7 ?
    C3' C4' C18' . . 107.01(19) ?
    C3' C4' C19' . . 110.70(18) ?
    C18' C4' C19' . . 107.6(2) ?
    C3' C4' C5' . . 108.73(18) ?
    C18' C4' C5' . . 108.96(18) ?
    C19' C4' C5' . . 113.63(19) ?
    C6' C5' C4' . . 113.84(18) ?
    C6' C5' C10' . . 110.47(18) ?
    C4' C5' C10' . . 117.57(17) ?
    C6' C5' H5'B . . 104.5 ?
    C4' C5' H5'B . . 104.5 ?
    C10' C5' H5'B . . 104.5 ?
    C5' C6' C7' . . 110.36(18) ?
    C5' C6' H6'C . . 109.6 ?
    C7' C6' H6'C . . 109.6 ?
    C5' C6' H6'D . . 109.6 ?
    C7' C6' H6'D . . 109.6 ?
    H6'C C6' H6'D . . 108.1 ?
    C8' C7' C6' . . 113.70(19) ?
    C8' C7' H7'C . . 108.8 ?
    C6' C7' H7'C . . 108.8 ?
    C8' C7' H7'D . . 108.8 ?
    C6' C7' H7'D . . 108.8 ?
    H7'C C7' H7'D . . 107.7 ?
    O1' C8' C7' . . 103.63(18) ?
    O1' C8' C17' . . 108.14(18) ?
    C7' C8' C17' . . 111.31(19) ?
    O1' C8' C9' . . 107.29(17) ?
    C7' C8' C9' . . 109.75(18) ?
    C17' C8' C9' . . 115.90(19) ?
    C11' C9' C8' . . 112.55(18) ?
    C11' C9' C10' . . 114.24(17) ?
    C8' C9' C10' . . 114.75(17) ?
    C11' C9' H9'B . . 104.6 ?
    C8' C9' H9'B . . 104.6 ?
    C10' C9' H9'B . . 104.6 ?
    C1' C10' C20' . . 108.17(18) ?
    C1' C10' C5' . . 107.80(18) ?
    C20' C10' C5' . . 114.18(18) ?
    C1' C10' C9' . . 108.48(17) ?
    C20' C10' C9' . . 111.51(18) ?
    C5' C10' C9' . . 106.53(16) ?
    C12' C11' C9' . . 111.79(19) ?
    C12' C11' H11C . . 109.3 ?
    C9' C11' H11C . . 109.3 ?
    C12' C11' H11D . . 109.3 ?
    C9' C11' H11D . . 109.3 ?
    H11C C11' H11D . . 107.9 ?
    C11' C12' C13' . . 116.4(2) ?
    C11' C12' H12C . . 108.2 ?
    C13' C12' H12C . . 108.2 ?
    C11' C12' H12D . . 108.2 ?
    C13' C12' H12D . . 108.2 ?
    H12C C12' H12D . . 107.3 ?
    O2' C13' C14' . . 112.2(2) ?
    O2' C13' C12' . . 107.08(18) ?
    C14' C13' C12' . . 107.3(2) ?
    O2' C13' C16' . . 108.7(2) ?
    C14' C13' C16' . . 109.4(2) ?
    C12' C13' C16' . . 112.2(2) ?
    C15' C14' C13' . . 126.5(3) ?
    C15' C14' H14B . . 116.7 ?
    C13' C14' H14B . . 116.7 ?
    C14' C15' H15C . . 120.0 ?
    C14' C15' H15D . . 120.0 ?
    H15C C15' H15D . . 120.0 ?
    C13' C16' H16D . . 109.5 ?
    C13' C16' H16E . . 109.5 ?
    H16D C16' H16E . . 109.5 ?
    C13' C16' H16F . . 109.5 ?
    H16D C16' H16F . . 109.5 ?
    H16E C16' H16F . . 109.5 ?
    C8' C17' H17D . . 109.5 ?
    C8' C17' H17E . . 109.5 ?
    H17D C17' H17E . . 109.5 ?
    C8' C17' H17F . . 109.5 ?
    H17D C17' H17F . . 109.5 ?
    H17E C17' H17F . . 109.5 ?
    C4' C18' H18D . . 109.5 ?
    C4' C18' H18E . . 109.5 ?
    H18D C18' H18E . . 109.5 ?
    C4' C18' H18F . . 109.5 ?
    H18D C18' H18F . . 109.5 ?
    H18E C18' H18F . . 109.5 ?
    C4' C19' H19D . . 109.5 ?
    C4' C19' H19E . . 109.5 ?
    H19D C19' H19E . . 109.5 ?
    C4' C19' H19F . . 109.5 ?
    H19D C19' H19F . . 109.5 ?
    H19E C19' H19F . . 109.5 ?
    C10' C20' H20D . . 109.5 ?
    C10' C20' H20E . . 109.5 ?
    H20D C20' H20E . . 109.5 ?
    C10' C20' H20F . . 109.5 ?
    H20D C20' H20F . . 109.5 ?
    H20E C20' H20F . . 109.5 ?
    O3' C21' H21D . . 109.5 ?
    O3' C21' H21E . . 109.5 ?
    H21D C21' H21E . . 109.5 ?
    O3' C21' H21F . . 109.5 ?
    H21D C21' H21F . . 109.5 ?
    H21E C21' H21F . . 109.5 ?
loop_
    _geom_torsion_atom_site_label_1
    _geom_torsion_atom_site_label_2
    _geom_torsion_atom_site_label_3
    _geom_torsion_atom_site_label_4
    _geom_torsion_site_symmetry_1
    _geom_torsion_site_symmetry_2
    _geom_torsion_site_symmetry_3
    _geom_torsion_site_symmetry_4
    _geom_torsion
    _geom_torsion_publ_flag
    C10 C1 C2 C3 . . . . -58.0(3) ?
    C1 C2 C3 C4 . . . . 56.6(3) ?
    C2 C3 C4 C18 . . . . 74.2(3) ?
    C2 C3 C4 C19 . . . . -168.4(2) ?
    C2 C3 C4 C5 . . . . -51.5(3) ?
    C18 C4 C5 C6 . . . . 58.4(3) ?
    C19 C4 C5 C6 . . . . -62.2(3) ?
    C3 C4 C5 C6 . . . . -178.2(2) ?
    C18 C4 C5 C10 . . . . -72.1(3) ?
    C19 C4 C5 C10 . . . . 167.3(2) ?
    C3 C4 C5 C10 . . . . 51.3(3) ?
    C10 C5 C6 C7 . . . . -61.2(2) ?
    C4 C5 C6 C7 . . . . 164.94(19) ?
    C5 C6 C7 C8 . . . . 56.9(3) ?
    C6 C7 C8 O1 . . . . -163.9(2) ?
    C6 C7 C8 C17 . . . . 78.8(3) ?
    C6 C7 C8 C9 . . . . -50.8(3) ?
    O1 C8 C9 C11 . . . . -59.3(2) ?
    C17 C8 C9 C11 . . . . 58.7(3) ?
    C7 C8 C9 C11 . . . . -174.42(19) ?
    O1 C8 C9 C10 . . . . 167.77(17) ?
    C17 C8 C9 C10 . . . . -74.3(3) ?
    C7 C8 C9 C10 . . . . 52.6(2) ?
    C2 C1 C10 C20 . . . . -70.2(2) ?
    C2 C1 C10 C5 . . . . 54.1(2) ?
    C2 C1 C10 C9 . . . . 168.48(18) ?
    C6 C5 C10 C20 . . . . -64.1(2) ?
    C4 C5 C10 C20 . . . . 68.2(3) ?
    C6 C5 C10 C1 . . . . 175.24(18) ?
    C4 C5 C10 C1 . . . . -52.5(2) ?
    C6 C5 C10 C9 . . . . 59.5(2) ?
    C4 C5 C10 C9 . . . . -168.29(18) ?
    C11 C9 C10 C20 . . . . -63.2(2) ?
    C8 C9 C10 C20 . . . . 68.4(2) ?
    C11 C9 C10 C1 . . . . 56.4(2) ?
    C8 C9 C10 C1 . . . . -171.97(18) ?
    C11 C9 C10 C5 . . . . 171.39(18) ?
    C8 C9 C10 C5 . . . . -57.0(2) ?
    C8 C9 C11 C12 . . . . 116.6(2) ?
    C10 C9 C11 C12 . . . . -110.2(2) ?
    C9 C11 C12 C13 . . . . -176.52(17) ?
    C11 C12 C13 O2 . . . . 58.1(2) ?
    C11 C12 C13 C14 . . . . 178.38(19) ?
    C11 C12 C13 C16 . . . . -59.8(2) ?
    O2 C13 C14 C15 . . . . 9.7(4) ?
    C16 C13 C14 C15 . . . . 126.8(3) ?
    C12 C13 C14 C15 . . . . -110.2(3) ?
    C10' C1' C2' C3' . . . . -57.9(3) ?
    C1' C2' C3' C4' . . . . 56.7(3) ?
    C2' C3' C4' C18' . . . . -168.60(19) ?
    C2' C3' C4' C19' . . . . 74.4(3) ?
    C2' C3' C4' C5' . . . . -51.0(3) ?
    C3' C4' C5' C6' . . . . -178.50(19) ?
    C18' C4' C5' C6' . . . . -62.2(2) ?
    C19' C4' C5' C6' . . . . 57.7(3) ?
    C3' C4' C5' C10' . . . . 50.1(2) ?
    C18' C4' C5' C10' . . . . 166.36(19) ?
    C19' C4' C5' C10' . . . . -73.7(3) ?
    C4' C5' C6' C7' . . . . 163.7(2) ?
    C10' C5' C6' C7' . . . . -61.4(2) ?
    C5' C6' C7' C8' . . . . 56.8(3) ?
    C6' C7' C8' O1' . . . . -164.87(18) ?
    C6' C7' C8' C17' . . . . 79.1(2) ?
    C6' C7' C8' C9' . . . . -50.5(3) ?
    O1' C8' C9' C11' . . . . -63.5(2) ?
    C7' C8' C9' C11' . . . . -175.43(19) ?
    C17' C8' C9' C11' . . . . 57.4(3) ?
    O1' C8' C9' C10' . . . . 163.62(18) ?
    C7' C8' C9' C10' . . . . 51.7(2) ?
    C17' C8' C9' C10' . . . . -75.5(3) ?
    C2' C1' C10' C20' . . . . -70.8(2) ?
    C2' C1' C10' C5' . . . . 53.2(2) ?
    C2' C1' C10' C9' . . . . 168.13(19) ?
    C6' C5' C10' C1' . . . . 175.93(17) ?
    C4' C5' C10' C1' . . . . -51.1(2) ?
    C6' C5' C10' C20' . . . . -63.9(2) ?
    C4' C5' C10' C20' . . . . 69.1(2) ?
    C6' C5' C10' C9' . . . . 59.7(2) ?
    C4' C5' C10' C9' . . . . -167.37(17) ?
    C11' C9' C10' C1' . . . . 56.2(2) ?
    C8' C9' C10' C1' . . . . -171.73(19) ?
    C11' C9' C10' C20' . . . . -62.9(2) ?
    C8' C9' C10' C20' . . . . 69.2(2) ?
    C11' C9' C10' C5' . . . . 171.96(17) ?
    C8' C9' C10' C5' . . . . -55.9(2) ?
    C8' C9' C11' C12' . . . . 115.7(2) ?
    C10' C9' C11' C12' . . . . -111.2(2) ?
    C9' C11' C12' C13' . . . . -176.76(18) ?
    C11' C12' C13' O2' . . . . 62.6(3) ?
    C11' C12' C13' C14' . . . . -176.7(2) ?
    C11' C12' C13' C16' . . . . -56.6(3) ?
    O2' C13' C14' C15' . . . . 7.0(4) ?
    C12' C13' C14' C15' . . . . -110.4(3) ?
    C16' C13' C14' C15' . . . . 127.7(3) ?
loop_
    _geom_hbond_atom_site_label_D
    _geom_hbond_atom_site_label_H
    _geom_hbond_atom_site_label_A
    _geom_hbond_site_symmetry_A
    _geom_hbond_distance_DH
    _geom_hbond_distance_HA
    _geom_hbond_distance_DA
    _geom_hbond_angle_DHA
    O1 H1 O2' . 0.87(4) 1.97(4) 2.816(2) 163(4)
    O2 H2 O1' . 0.81(5) 1.96(5) 2.762(2) 167(4)
    O3 H3 O2 . 0.88(4) 1.89(5) 2.744(3) 164(4)
    O1' H1' O1 . 0.88(5) 1.87(5) 2.744(2) 170(4)
    O2' H2' O3' 1_565 0.76(5) 2.08(5) 2.833(3) 169(5)
    O3' H3' O3 . 0.90(5) 1.89(5) 2.753(3) 160(4)
_shelx_space_group_comment
;
The symmetry employed for this shelxl refinement is uniquely defined
by the following loop, which should always be used as a source of
symmetry information in preference to the above space-group names.
They are only intended as comments.
;
_shelx_estimated_absorpt_T_min     0.816
_shelx_estimated_absorpt_T_max     0.931
_shelx_hkl_file
;
  -2   0   0  234.48    9.80
  -2   0   0  204.68    9.60
  -2   0   0  195.38    9.70
  -2   0   0  195.48    9.70
   2   0   0  253.07    9.90
   2   0   0  259.77   11.10
   2   0   0  259.97   10.30
   2   0   0  215.78    9.80
   2   0   0  239.38    9.80
  -3   0   0 4865.51  196.98
  -3   0   0 4666.23  197.28
   3   0   0 4860.11  196.88
   3   0   0 4841.22  197.18
   3   0   0 5024.50  199.58
   3   0   0 4830.02  197.38
   3   0   0 4582.54  197.98
  -4   0   0   56.19    3.60
  -4   0   0   53.59    5.10
  -4   0   0   64.49    4.10
   4   0   0   62.19    4.40
   4   0   0   57.39    3.40
   4   0   0   58.79    3.90
   4   0   0   59.69    4.90
   4   0   0   55.29    5.80
   4   0   0   59.79    3.90
   4   0   0   58.79    6.90
  -5   0   0  129.79   13.40
  -5   0   0  132.39    8.60
  -5   0   0  147.59    8.00
   5   0   0  145.79    8.30
   5   0   0  153.68    8.80
   5   0   0  136.69   12.70
   5   0   0  142.39   13.20
   5   0   0  141.29    8.70
   5   0   0  142.69    9.10
   5   0   0  146.69    8.10
   5   0   0  139.69    7.00
  -6   0   0   48.40    4.20
   6   0   0   52.49    4.50
   6   0   0   55.69    5.40
   6   0   0   47.70    4.10
   6   0   0   53.89    4.10
   6   0   0   51.09    7.30
  -7   0   0   21.20    2.30
  -7   0   0   19.50    3.90
  -7   0   0   25.40    2.30
   7   0   0   19.90    2.90
   7   0   0   20.50    3.50
   7   0   0   23.10    4.40
   7   0   0   21.90    2.40
   7  -1   0    3.00    1.80
   7  -1   0    5.40    1.40
   7  -1   0    4.70    2.30
  -7   1   0    3.40    1.20
  -7   1   0    3.90    1.20
   6  -1   0   50.19    6.90
   6  -1   0   53.19    4.70
   6  -1   0   47.70    4.10
   6  -1   0   47.00    4.20
   6  -1   0   53.89    5.30
  -6   1   0   57.49    4.10
   5  -1   0  230.28   11.90
   5  -1   0  248.28   10.70
   5  -1   0  239.28   12.50
   5  -1   0  226.08   17.30
   5  -1   0  241.18   11.20
   5  -1   0  220.38   11.50
   5  -1   0  241.88   11.50
  -5   1   0  225.08   11.20
  -5   1   0  221.38   17.10
  -5   1   0  225.98   11.90
  -5   1   0  240.48   12.30
  -5   1   0  214.28   13.00
   4  -1   0  368.36   17.80
   4  -1   0  384.86   18.60
   4  -1   0  387.76   17.40
   4  -1   0  395.56   17.10
   4  -1   0  394.56   20.70
   4  -1   0  384.06   16.60
   4  -1   0  392.36   19.70
  -4   1   0  416.36   20.90
  -4   1   0  358.06   17.40
  -4   1   0  389.76   18.30
  -4   1   0  410.56   17.30
   3  -1   0  228.08   10.70
   3  -1   0  222.18   10.00
   3  -1   0  229.68   10.00
   3  -1   0  208.98    9.70
   3  -1   0  240.58   12.40
   3  -1   0  210.88   10.10
  -3   1   0  236.28    9.80
  -3   1   0  220.28   10.10
   2  -1   0 1924.01   76.79
   2  -1   0 1847.02   76.69
   2  -1   0 1920.41   76.79
   2  -1   0 1811.12   77.09
  -2   1   0 1832.32   76.69
  -2   1   0 1843.22   76.69
  -2   1   0 1903.61   76.89
  -2  -1   0 1616.64   67.29
  -2  -1   0 1603.94   67.39
   2   1   0 1677.73   67.49
   2   1   0 1713.33   68.59
   2   1   0 1638.64   67.89
   2   1   0 1592.74   67.49
  -3  -1   0 1094.39   45.00
  -3  -1   0 1074.29   45.10
  -3  -1   0 1027.40   44.90
  -3  -1   0 1069.39   44.80
  -3  -1   0 1101.49   44.90
   3   1   0 1127.39   45.20
   3   1   0 1162.98   49.00
   3   1   0 1091.79   45.30
   3   1   0 1051.29   46.40
   3   1   0 1075.49   44.90
  -4  -1   0 2157.68   86.19
  -4  -1   0 2124.69   86.49
  -4  -1   0 1981.70   86.99
   4   1   0 2104.39   86.79
   4   1   0 1988.90   86.19
   4   1   0 1929.41   86.79
   4   1   0 2146.09   86.59
   4   1   0 2118.49   89.39
   4   1   0 2063.89   87.69
   4   1   0 2141.99   86.09
   4   1   0 1969.80   86.89
   4   1   0 2368.76   87.99
  -5  -1   0  386.06   18.10
  -5  -1   0  375.56   16.70
  -5  -1   0  371.46   22.30
   5   1   0  372.86   19.80
   5   1   0  385.46   17.10
   5   1   0  359.26   17.30
   5   1   0  355.56   17.60
   5   1   0  384.46   16.30
   5   1   0  379.26   21.40
  -6  -1   0  629.14   25.70
   6   1   0  572.64   25.00
   6   1   0  591.14   25.50
   6   1   0  571.64   25.10
   6   1   0  525.25   26.50
   6   1   0  647.94   26.20
  -7  -1   0   67.89    4.30
  -7  -1   0   79.69    4.40
   7   1   0   81.29    5.10
   7   1   0   81.79    4.60
   7   1   0   79.49    4.10
   7  -2   0   43.30    3.40
   7  -2   0   37.50    2.90
   7  -2   0   43.30    4.30
   7  -2   0   41.30    3.90
  -7   2   0   36.10    2.60
   6  -2   0   35.10    6.60
   6  -2   0   28.20    3.90
   6  -2   0   34.20    3.70
   6  -2   0   29.10    3.60
   6  -2   0   35.90    4.80
  -6   2   0   31.30    3.30
  -6   2   0   37.20    3.30
  -6   2   0   39.80    4.30
   5  -2   0   39.20    5.00
   5  -2   0   31.30   12.70
   5  -2   0   36.00    3.70
   5  -2   0   31.20    4.90
   5  -2   0   32.80    5.50
   5  -2   0   31.20    4.50
   5  -2   0   42.50    5.50
  -5   2   0   41.00    4.10
  -5   2   0   34.90    5.90
  -5   2   0   38.70    5.20
  -5   2   0   39.70   10.70
  -5   2   0   40.10    4.40
   4  -2   0  618.24   28.80
   4  -2   0  643.14   31.30
   4  -2   0  683.53   27.70
   4  -2   0  635.64   30.00
   4  -2   0  595.04   28.00
   4  -2   0  661.23   27.70
   4  -2   0  660.93   26.90
  -4   2   0  679.43   31.30
  -4   2   0  640.34   28.50
  -4   2   0  602.94   27.60
  -4   2   0  645.24   27.70
  -4   2   0  632.34   27.60
  -4   2   0  622.14   27.50
   3  -2   0 1820.12   76.79
   3  -2   0 1835.32   75.99
   3  -2   0 1782.82   75.79
   3  -2   0 1825.62   76.09
   3  -2   0 1827.12   78.79
  -3   2   0 1937.81   79.09
  -3   2   0 1877.31   76.29
   2  -2   0 1066.99   44.60
   2  -2   0 1100.59   45.10
   2  -2   0 1084.29   44.80
   2  -2   0 1069.49   44.80
  -2   2   0 1054.39   44.70
  -2   2   0 1081.89   44.90
  -2   2   0 1135.19   46.70
   1  -2   0  122.09    5.60
   1  -2   0  118.49    5.30
  -1   2   0  130.79    5.30
  -1   2   0  131.99    6.40
  -1   2   0  126.99    5.50
  -2  -2   0   10.10    0.80
  -2  -2   0   11.10    1.00
  -2  -2   0   12.40    0.90
  -2  -2   0   12.70    1.10
   2   2   0   11.50    1.60
   2   2   0   12.70    1.50
   2   2   0   14.00    1.90
  -3  -2   0 1539.15   60.99
  -3  -2   0 1453.15   60.59
  -3  -2   0 1465.45   60.69
  -3  -2   0 1478.05   60.99
  -3  -2   0 1391.76   60.89
  -3  -2   0 1475.25   60.79
   3   2   0 1448.26   61.29
   3   2   0 1405.26   60.99
   3   2   0 1536.75   62.09
   3   2   0 1517.15   62.79
   3   2   0 1511.05   60.89
   3   2   0 1514.85   61.19
  -4  -2   0  871.81   37.20
  -4  -2   0  856.41   35.40
  -4  -2   0  832.72   34.90
  -4  -2   0  868.41   35.10
   4   2   0  824.22   35.30
   4   2   0  792.22   35.50
   4   2   0  811.72   35.90
   4   2   0  808.92   35.30
   4   2   0  853.51   35.80
   4   2   0  846.72   35.50
   4   2   0  850.41   38.00
   4   2   0  816.42   35.90
   4   2   0  865.71   37.00
   4   2   0  875.81   35.10
  -5  -2   0   39.20    7.10
  -5  -2   0   43.70    4.20
  -5  -2   0   39.70    4.40
   5   2   0   47.30    8.30
   5   2   0   38.00    6.40
   5   2   0   47.40    7.70
   5   2   0   46.60    3.60
   5   2   0   52.79    9.70
   5   2   0   43.90    4.80
   5   2   0   46.00    5.10
  -6  -2   0   57.99    4.80
   6   2   0   63.19    5.70
   6   2   0   56.09    5.40
   6   2   0   63.09    4.30
   6   2   0   64.29    4.60
  -7  -2   0   58.39    3.90
  -7  -2   0   65.79    4.00
   7   2   0   66.09    5.00
   7   2   0   65.79    4.00
   6  -3   0   34.10    5.10
   6  -3   0   40.60    5.80
   6  -3   0   42.50    4.00
   6  -3   0   40.40    5.00
   6  -3   0   37.20    7.10
  -6   3   0   40.50    3.30
  -6   3   0   43.40    3.50
  -6   3   0   45.30    3.90
  -6   3   0   49.60    4.50
   5  -3   0   83.29    7.00
   5  -3   0   68.69   16.30
   5  -3   0   65.89    6.20
   5  -3   0   71.09    4.90
   5  -3   0   83.29    6.50
   5  -3   0   66.19    6.70
   5  -3   0   71.99    5.90
  -5   3   0   77.89    5.20
  -5   3   0   75.59   12.40
  -5   3   0   82.49    5.00
  -5   3   0   82.39    5.20
  -5   3   0   69.99    7.30
  -5   3   0   70.69    6.20
   4  -3   0  217.28   14.70
   4  -3   0  220.08   10.00
   4  -3   0  233.28   16.50
   4  -3   0  208.38   10.20
   4  -3   0  202.78   11.00
   4  -3   0  207.58    9.40
  -4   3   0  192.28   10.10
  -4   3   0  199.78   11.20
  -4   3   0  207.58   10.20
  -4   3   0  206.88   10.30
  -4   3   0  196.78   10.10
  -4   3   0  189.58   13.00
   3  -3   0  176.78   11.20
   3  -3   0  181.38    8.30
   3  -3   0  186.88    8.10
   3  -3   0  200.28    8.60
  -3   3   0  167.48   10.70
   2  -3   0  708.53   29.90
   2  -3   0  735.23   30.00
   2  -3   0  722.63   30.40
   2  -3   0  715.63   30.00
  -2   3   0  753.02   32.10
  -2   3   0  703.43   30.30
   1  -3   0 2624.74  105.09
   1  -3   0 2495.15  104.89
   0  -3   0  137.69    7.00
   0   3   0  127.89    5.70
   0   3   0  129.59    5.60
  -1  -3   0  804.32   36.00
  -1  -3   0  824.32   34.90
  -1  -3   0  826.72   35.00
  -1  -3   0  847.12   34.90
   1   3   0  895.61   35.20
   1   3   0  881.41   37.00
   1   3   0  878.31   35.50
  -2  -3   0 3155.08  135.89
   2   3   0 3435.86  136.99
   2   3   0 3358.96  136.29
   2   3   0 3344.57  136.39
  -3  -3   0  877.71   35.10
  -3  -3   0  853.91   35.30
  -3  -3   0  820.02   35.40
  -3  -3   0  863.61   35.30
  -3  -3   0  825.42   35.30
  -3  -3   0  882.81   35.50
   3   3   0  850.31   35.60
   3   3   0  835.82   35.80
   3   3   0  857.01   35.60
   3   3   0  878.01   36.90
   3   3   0  832.92   35.30
   3   3   0  851.21   36.60
  -4  -3   0   68.89    5.10
  -4  -3   0   85.99    4.20
  -4  -3   0   66.59    7.00
  -4  -3   0   70.59    4.60
  -4  -3   0   81.79    4.90
  -4  -3   0   89.69    4.30
  -4  -3   0   78.69    4.00
  -4  -3   0   72.19    4.00
  -4  -3   0   79.79    5.60
   4   3   0   95.89    6.60
   4   3   0   86.99    5.20
   4   3   0   91.89    5.20
   4   3   0   84.29    4.40
   4   3   0   67.79    5.80
   4   3   0   95.29    7.30
   4   3   0   74.09    4.70
   4   3   0   74.89    5.50
  -5  -3   0  201.38    9.70
   5   3   0  188.18    9.40
   5   3   0  203.48   10.60
   5   3   0  199.38    9.90
   5   3   0  201.58   13.10
   5   3   0  196.48   10.60
   5   3   0  197.08   11.30
   5   3   0  187.48   10.20
   5   3   0  201.48   14.80
  -6  -3   0  276.57   13.10
  -6  -3   0  264.57   12.40
   6   3   0  304.17   14.00
   6   3   0  274.37   12.60
   6   3   0  263.07   12.10
   6   3   0  266.07   14.50
   6   3   0  275.77   12.70
  -7  -3   0   75.79    4.60
   7   3   0   84.39    4.40
   6  -4   0   89.99    7.30
   6  -4   0  111.99    6.20
   6  -4   0   98.49    6.80
   6  -4   0   93.49   10.20
   6  -4   0  122.19    7.40
  -6   4   0  122.69    5.80
  -6   4   0  115.19    5.80
   5  -4   0  571.34   28.70
   5  -4   0  653.03   29.10
   5  -4   0  671.43   29.70
   5  -4   0  677.53   29.80
   5  -4   0  669.23   28.30
   5  -4   0  634.24   29.10
  -5   4   0  700.33   29.80
  -5   4   0  694.03   28.70
  -5   4   0  691.83   28.10
  -5   4   0  714.03   28.80
  -5   4   0  653.63   28.10
   4  -4   0   75.49   10.80
   4  -4   0   72.09    5.10
   4  -4   0   67.99    4.20
   4  -4   0   75.99    5.30
   4  -4   0   69.19    6.70
  -4   4   0   68.59    9.20
  -4   4   0   67.29    5.30
  -4   4   0   68.49    5.10
  -4   4   0   69.49    5.40
  -4   4   0   62.79    5.00
  -4   4   0   71.79    5.10
  -4   4   0   62.99    5.20
  -4   4   0   64.19    6.50
   3  -4   0  490.65   21.40
   3  -4   0  491.45   21.10
   3  -4   0  534.95   21.60
   3  -4   0  478.15   22.50
   3  -4   0  467.15   24.80
  -3   4   0  544.55   21.90
  -3   4   0  516.05   24.20
   2  -4   0  629.84   25.80
   2  -4   0  578.74   26.20
   2  -4   0  574.34   25.70
  -2   4   0  657.23   26.20
  -2   4   0  655.03   28.00
   1  -4   0  388.96   16.40
  -1   4   0  425.26   17.80
  -1   4   0  379.26   16.60
  -1   4   0  372.96   16.30
   0  -4   0  193.08    8.70
   0  -4   0  214.38   10.60
   0   4   0  223.68    8.90
   0   4   0  206.78    9.90
   0   4   0  200.28    8.80
   1   4   0 3894.11  162.08
  -2  -4   0  751.42   32.80
  -2  -4   0  795.72   33.00
  -2  -4   0  813.62   33.00
  -2  -4   0  760.12   32.90
  -2  -4   0  783.12   33.10
   2   4   0  863.21   33.40
   2   4   0  819.82   33.30
   2   4   0  752.72   33.20
   2   4   0  858.91   34.10
  -3  -4   0  501.75   20.70
  -3  -4   0  496.65   21.00
  -3  -4   0  508.55   20.80
  -3  -4   0  476.25   20.70
  -3  -4   0  510.55   20.80
  -3  -4   0  501.75   21.10
   3   4   0  514.45   22.30
   3   4   0  504.95   21.20
   3   4   0  485.75   21.70
   3   4   0  459.15   21.30
   3   4   0  507.25   22.00
  -4  -4   0  270.57   12.20
  -4  -4   0  275.57   11.40
  -4  -4   0  250.87   13.40
  -4  -4   0  254.27   11.60
  -4  -4   0  265.97   11.60
  -4  -4   0  266.17   11.30
  -4  -4   0  279.27   11.20
  -4  -4   0  286.07   11.80
  -4  -4   0  254.87   11.80
   4   4   0  244.58   12.20
   4   4   0  248.58   13.60
   4   4   0  269.37   12.00
   4   4   0  269.07   12.10
   4   4   0  272.17   12.80
   4   4   0  245.88   12.70
   4   4   0  265.57   14.00
   4   4   0  258.87   12.70
  -5  -4   0  249.48   11.50
  -5  -4   0  272.47   11.40
  -5  -4   0  262.07   11.80
  -5  -4   0  242.28   12.80
  -5  -4   0  257.37   12.10
   5   4   0  254.97   12.20
   5   4   0  274.07   13.20
   5   4   0  253.07   12.20
   5   4   0  265.77   12.90
   5   4   0  273.37   11.80
  -6  -4   0   67.49    5.30
  -6  -4   0   67.49    4.60
   6   4   0   76.89    4.80
   6   4   0   69.49    6.10
   6   4   0   71.79    5.60
   6   4   0   73.79    4.30
  -7  -4   0    7.60    1.80
   7   4   0   11.50    4.70
   6  -5   0   66.49    6.00
   6  -5   0   70.19    6.30
   6  -5   0   69.09    5.30
  -6   5   0   84.09    4.30
  -6   5   0   83.59    4.30
   5  -5   0   44.60    7.00
   5  -5   0   44.10    6.70
   5  -5   0   47.50    6.00
   5  -5   0   44.00    7.60
   5  -5   0   47.80    4.40
  -5   5   0   48.40    3.70
  -5   5   0   46.80    3.90
  -5   5   0   48.00    3.80
   4  -5   0  247.08   11.70
   4  -5   0  261.27   13.80
   4  -5   0  285.67   12.70
   4  -5   0  253.77   19.50
   4  -5   0  248.98   12.40
  -4   5   0  268.87   12.90
  -4   5   0  267.37   12.50
  -4   5   0  272.57   12.60
  -4   5   0  246.88   11.80
  -4   5   0  279.77   14.20
  -4   5   0  235.28   15.70
   3  -5   0   90.79    5.20
   3  -5   0   78.19    4.90
   3  -5   0   83.89    4.70
   3  -5   0   76.49    9.30
  -3   5   0   98.49    7.40
  -3   5   0   81.19    7.40
  -3   5   0   86.09    5.90
  -3   5   0   94.59    5.30
  -3   5   0   98.09    5.80
  -3   5   0   88.39    6.20
  -3   5   0   88.79    6.20
   2  -5   0  372.76   15.70
   2  -5   0  368.16   15.50
   2  -5   0  318.37   16.20
  -2   5   0  388.26   16.00
  -2   5   0  382.96   17.80
   1  -5   0 3444.66  135.49
  -1   5   0 3115.79  135.59
  -1   5   0 3347.06  135.39
  -1  -5   0 2933.71  119.29
  -1  -5   0 2885.91  119.29
  -1  -5   0 2894.71  119.19
  -1  -5   0 2864.51  121.19
   1   5   0 2992.90  119.69
  -2  -5   0   26.70    1.90
  -2  -5   0   32.80    1.80
  -2  -5   0   31.10    1.60
  -2  -5   0   34.10    1.80
   2   5   0   28.80    2.30
  -3  -5   0  655.73   26.80
  -3  -5   0  644.94   26.50
  -3  -5   0  648.64   26.70
  -3  -5   0  668.63   26.30
  -3  -5   0  638.84   26.50
   3   5   0  598.94   28.00
   3   5   0  649.64   27.00
   3   5   0  604.54   27.00
   3   5   0  602.64   27.40
  -4  -5   0  156.08    7.90
  -4  -5   0  160.88    6.90
  -4  -5   0  144.89   10.30
  -4  -5   0  157.98    7.30
  -4  -5   0  166.58    7.10
  -4  -5   0  168.38    7.50
  -4  -5   0  151.18    7.60
  -4  -5   0  153.78    7.30
  -4  -5   0  155.78    7.00
   4   5   0  154.48    8.50
   4   5   0  159.08    8.00
   4   5   0  140.79    8.30
   4   5   0  146.89    8.30
  -5  -5   0  788.62   35.30
  -5  -5   0  773.32   34.20
  -5  -5   0  852.91   33.70
  -5  -5   0  804.12   34.60
  -5  -5   0  822.22   34.00
  -5  -5   0  821.62   34.20
   5   5   0  820.02   34.40
   5   5   0  827.82   35.20
   5   5   0  814.22   35.30
  -6  -5   0   35.30    4.70
  -6  -5   0   44.90    3.50
   6   5   0   41.70    4.50
   6   5   0   50.19    6.60
   6   5   0   45.30    3.70
  -7  -5   0  264.27   12.00
   7   5   0  269.87   12.40
   7   5   0  270.47   11.50
  -6   6   0   38.00    2.60
  -6   6   0   33.30    2.50
   5  -6   0   29.20    4.20
   5  -6   0   34.60    6.90
   5  -6   0   27.20    6.20
   5  -6   0   21.30    8.00
  -5   6   0   36.60    3.10
  -5   6   0   36.10    3.20
   4  -6   0   81.39    5.50
   4  -6   0   67.69    8.20
   4  -6   0   76.69    6.40
   4  -6   0   78.89    6.10
   4  -6   0   66.19   17.10
  -4   6   0   75.49    5.00
  -4   6   0   80.69    5.60
  -4   6   0   84.39    5.30
  -4   6   0   78.79   10.60
  -4   6   0   90.09    6.70
  -4   6   0   78.29    5.20
  -4   6   0   80.89    5.10
  -4   6   0   81.19    6.90
   3  -6   0  462.85   25.20
   3  -6   0  462.25   20.10
   3  -6   0  438.26   19.60
   3  -6   0  480.25   20.10
  -3   6   0  421.86   20.30
  -3   6   0  448.96   20.30
  -3   6   0  464.95   21.60
  -3   6   0  441.86   19.50
  -3   6   0  481.15   20.80
  -3   6   0  460.45   20.50
  -3   6   0  478.05   20.60
  -3   6   0  469.95   20.00
  -3   6   0  507.15   23.50
   2  -6   0  366.86   19.60
   2  -6   0  319.87   17.10
  -2   6   0  409.86   16.80
  -2   6   0  421.56   19.10
   1  -6   0  945.31   45.40
   1  -6   0  958.40   40.50
  -1   6   0  985.10   40.40
  -1   6   0 1025.30   42.60
  -1   6   0  957.80   40.60
   0  -6   0 3440.36  142.99
   0  -6   0 3464.95  138.49
   0   6   0 3420.66  138.79
   0   6   0 3198.78  138.59
  -1  -6   0 5118.29  209.18
  -2  -6   0 1147.69   45.80
  -2  -6   0 1118.09   45.60
  -2  -6   0 1092.69   46.10
  -2  -6   0 1139.09   45.80
  -2  -6   0 1061.59   48.80
   2   6   0 1074.79   46.60
   2   6   0 1134.09   46.30
  -3  -6   0  143.89    6.30
  -3  -6   0  139.89    6.30
  -3  -6   0  129.99    6.50
  -3  -6   0  135.99    6.70
  -3  -6   0  137.79    6.00
   3   6   0  136.29    6.90
  -4  -6   0  911.81   38.10
  -4  -6   0  909.21   38.50
  -4  -6   0  915.01   38.90
  -4  -6   0  942.01   38.10
  -4  -6   0  948.11   38.60
  -4  -6   0  940.11   38.40
  -4  -6   0  872.51   38.80
   4   6   0  905.41   38.70
   4   6   0  934.11   39.10
   4   6   0  911.91   39.20
   4   6   0  936.01   39.50
  -5  -6   0   11.80    3.80
  -5  -6   0   16.30    2.80
  -5  -6   0   16.30    2.10
  -5  -6   0   15.60    2.80
  -5  -6   0   13.30    3.20
  -5  -6   0   16.30    3.20
  -5  -6   0   20.30    2.50
   5   6   0   16.60    2.70
   5   6   0   15.30    3.50
   5   6   0   15.30    3.00
  -6  -6   0  339.47   14.90
  -6  -6   0  355.86   16.30
   6   6   0  321.97   16.10
   6   6   0  357.16   15.70
   6   6   0  345.27   15.00
  -7  -6   0   15.70    3.20
   7   6   0   14.40    3.10
   5  -7   0    2.00    4.10
   5  -7   0    7.70    2.70
   5  -7   0    9.50    4.20
  -5   7   0   11.50    2.50
  -5   7   0   11.10    2.40
   4  -7   0  354.36   16.70
   4  -7   0  355.56   16.90
   4  -7   0  336.37   16.10
  -4   7   0  379.46   16.40
  -4   7   0  369.46   15.90
  -4   7   0  368.76   16.40
  -4   7   0  362.06   16.30
  -4   7   0  374.56   16.20
   3  -7   0  211.08   17.90
   3  -7   0  218.88   10.40
   3  -7   0  219.08   10.70
  -3   7   0  223.38   11.10
  -3   7   0  226.38   14.20
  -3   7   0  221.08   10.90
  -3   7   0  223.78   10.90
  -3   7   0  219.38   10.60
  -3   7   0  223.38    9.70
  -3   7   0  213.88   10.30
  -3   7   0  230.48   11.20
  -3   7   0  219.48   10.80
   2  -7   0  219.68   14.20
   2  -7   0  189.68   19.90
  -2   7   0  208.98    8.90
  -2   7   0  177.18   10.20
  -2   7   0  197.28   10.10
  -2   7   0  172.98    9.60
  -2   7   0  222.48   10.60
  -2   7   0  196.98    9.90
  -2   7   0  195.88    9.50
  -2   7   0  199.58   11.90
   1  -7   0  447.66   19.00
   1  -7   0  416.36   23.40
   1  -7   0  422.56   18.20
   1  -7   0  392.86   21.30
  -1   7   0  438.96   20.40
  -1   7   0  411.46   17.80
  -1   7   0  396.16   18.00
   0  -7   0 1053.59   49.00
   0  -7   0 1059.69   45.00
   0   7   0 1120.79   45.40
   0   7   0 1129.59   46.10
   0   7   0 1099.59   47.50
  -1  -7   0 1617.94   71.89
  -1  -7   0 1657.53   70.19
  -1  -7   0 1740.83   69.89
  -1  -7   0 1694.83   69.69
  -1  -7   0 1674.33   69.79
   1   7   0 1715.43   70.49
   1   7   0 1816.52   70.89
  -2  -7   0  552.14   22.30
  -2  -7   0  542.65   22.70
  -2  -7   0  512.25   22.70
  -2  -7   0  538.85   22.50
  -2  -7   0  525.55   22.50
   2   7   0  554.44   23.20
   2   7   0  548.55   23.60
  -3  -7   0  425.66   18.50
  -3  -7   0  438.66   18.20
  -3  -7   0  422.46   18.70
  -3  -7   0  412.36   18.40
  -3  -7   0  466.15   18.90
  -3  -7   0  423.76   18.80
   3   7   0  428.16   19.20
   3   7   0  449.66   19.20
   3   7   0  457.55   19.40
   3   7   0  459.35   19.70
   3   7   0  414.06   19.00
  -4  -7   0  977.20   41.60
  -4  -7   0 1016.50   41.20
  -4  -7   0 1033.80   41.60
  -4  -7   0  989.60   42.10
  -4  -7   0 1022.40   41.80
  -4  -7   0  970.10   41.30
  -4  -7   0  985.20   41.70
   4   7   0  978.30   42.30
   4   7   0  952.00   41.70
   4   7   0 1045.90   42.80
   4   7   0  990.50   42.40
  -5  -7   0  592.84   23.90
  -5  -7   0  581.04   24.30
  -5  -7   0  553.94   23.90
  -5  -7   0  581.74   24.40
  -5  -7   0  562.34   24.10
   5   7   0  558.44   25.40
   5   7   0  567.44   25.00
  -6  -7   0    8.80    3.60
   6   7   0    8.10    3.00
   6   7   0    7.30    2.00
  -5   8   0   34.30    2.80
  -5   8   0   40.40    2.90
   4  -8   0  148.59    9.50
  -4   8   0  157.58    7.70
  -4   8   0  168.58    8.00
  -4   8   0  154.48    8.40
   3  -8   0  628.24   43.90
  -3   8   0  607.94   26.90
  -3   8   0  645.44   26.00
  -3   8   0  653.53   26.80
  -3   8   0  603.44   26.60
  -3   8   0  621.74   27.50
  -3   8   0  612.64   26.30
  -3   8   0  612.74   31.30
  -3   8   0  622.14   26.90
   2  -8   0  662.23   34.10
  -2   8   0  651.93   28.70
  -2   8   0  677.93   28.90
  -2   8   0  657.33   28.10
  -2   8   0  702.63   28.80
  -2   8   0  639.34   28.70
  -2   8   0  670.83   29.20
  -2   8   0  639.14   28.40
  -2   8   0  695.83   27.80
  -1   8   0  469.05   19.90
  -1   8   0  482.25   20.10
  -1   8   0  460.45   22.70
  -1   8   0  467.05   20.60
  -1   8   0  441.46   20.90
  -1   8   0  472.25   21.00
  -1   8   0  450.65   21.00
  -1   8   0  451.05   20.00
  -1   8   0  484.35   19.70
   0  -8   0 1303.17   56.99
   0   8   0 1561.24   58.69
   0   8   0 1315.07   57.49
   0   8   0 1321.37   57.29
   0   8   0 1425.06   60.29
  -1  -8   0  288.57   12.50
  -1  -8   0  281.17   12.30
  -1  -8   0  287.07   12.60
  -1  -8   0  303.37   12.70
   1   8   0  317.57   13.80
   1   8   0  303.97   13.30
  -2  -8   0  780.02   32.40
  -2  -8   0  746.03   31.90
  -2  -8   0  770.22   32.20
  -2  -8   0  721.13   32.30
  -2  -8   0  774.52   32.20
   2   8   0  735.43   32.60
   2   8   0  811.32   33.00
   2   8   0  793.72   32.50
   2   8   0  784.72   32.50
   2   8   0  808.82   32.90
  -3  -8   0 1590.94   65.69
  -3  -8   0 1536.25   65.29
  -3  -8   0 1563.64   65.49
  -3  -8   0 1617.84   65.39
  -3  -8   0 1509.65   65.09
  -3  -8   0 1502.25   65.39
  -3  -8   0 1574.44   64.99
   3   8   0 1622.24   66.19
   3   8   0 1688.83   65.69
   3   8   0 1628.24   66.39
   3   8   0 1513.35   65.79
   3   8   0 1569.54   65.49
   3   8   0 1637.64   65.99
  -4  -8   0   26.70    5.30
  -4  -8   0   35.20    3.20
  -4  -8   0   36.20    4.10
  -4  -8   0   36.00    2.40
  -4  -8   0   31.80    2.60
  -4  -8   0   34.60    3.50
  -4  -8   0   34.10    3.00
   4   8   0   32.20    4.40
   4   8   0   33.30    3.70
   4   8   0   39.00    5.70
   4   8   0   37.20    4.40
  -5  -8   0  297.07   15.00
  -5  -8   0  313.97   14.40
  -5  -8   0  338.87   13.80
  -5  -8   0  322.17   14.10
  -5  -8   0  320.27   13.90
  -5  -8   0  327.57   14.30
   5   8   0  306.87   14.70
   5   8   0  368.06   15.70
  -6  -8   0  380.76   16.00
   6   8   0  384.86   16.40
   6   8   0  351.56   16.80
  -5   9   0  304.67   13.10
  -4   9   0  400.46   17.30
  -3   9   0   11.80    2.90
  -3   9   0   14.30    3.00
  -3   9   0   18.30    4.00
  -3   9   0   10.00    2.10
  -3   9   0   10.50    3.00
  -3   9   0   11.60    3.20
  -2   9   0  313.17   18.30
  -2   9   0  308.97   13.30
  -2   9   0  285.77   14.40
  -2   9   0  329.57   14.30
  -2   9   0  307.97   14.70
  -2   9   0  304.37   14.60
  -2   9   0  308.37   13.90
  -2   9   0  319.57   14.80
  -2   9   0  299.77   14.20
  -1   9   0  253.77   11.70
  -1   9   0  260.47   13.10
  -1   9   0  229.78   12.40
  -1   9   0  264.67   12.10
  -1   9   0  274.97   12.50
  -1   9   0  263.27   13.00
  -1   9   0  259.57   15.70
  -1   9   0  269.67   11.90
  -1   9   0  286.07   11.60
   0  -9   0  176.08   10.30
   0   9   0  171.48    8.40
   0   9   0  159.28    8.70
   0   9   0  175.98    8.20
   0   9   0  167.98    9.80
   0   9   0  176.28    8.20
   0   9   0  183.98    9.00
   0   9   0  181.78   10.10
  -1  -9   0   65.49    4.10
  -1  -9   0   64.89    3.30
  -1  -9   0   74.59    3.90
  -1  -9   0   64.89    4.00
   1   9   0   66.19    5.00
   1   9   0   70.29    6.10
   1   9   0   67.09    5.30
   1   9   0   61.69    4.60
   1   9   0   73.59    4.40
   1   9   0   63.79    5.50
   1   9   0   78.69    4.60
  -2  -9   0  151.98    6.80
  -2  -9   0  145.49    7.00
  -2  -9   0  155.08    7.20
  -2  -9   0  136.79    7.10
  -2  -9   0  149.39    6.40
   2   9   0  145.39    7.30
   2   9   0  129.29    8.20
   2   9   0  158.18    8.30
   2   9   0  147.29    8.50
   2   9   0  132.69    7.40
   2   9   0  144.19    7.30
   2   9   0  160.38    8.00
  -3  -9   0  356.96   15.20
  -3  -9   0  360.76   15.50
  -3  -9   0  358.26   15.00
  -3  -9   0  332.37   14.80
  -3  -9   0  331.07   15.20
  -3  -9   0  336.27   14.80
  -3  -9   0  325.77   15.30
   3   9   0  353.36   16.20
   3   9   0  342.77   16.00
   3   9   0  342.67   15.40
  -4  -9   0   14.20    2.40
  -4  -9   0   13.80    2.00
  -4  -9   0   16.30    2.90
  -4  -9   0   16.50    1.90
  -4  -9   0   12.10    3.20
  -4  -9   0   18.00    3.60
  -4  -9   0   16.10    2.40
   4   9   0   11.10    2.80
   4   9   0   14.80    4.50
   4   9   0   16.70    3.00
   4   9   0   13.80    2.50
  -5  -9   0   34.70    2.90
  -5  -9   0   30.80    2.30
  -5  -9   0   33.60    3.10
  -5  -9   0   33.90    3.00
  -5  -9   0   31.60    6.00
  -5  -9   0   34.00    3.20
   5   9   0   32.20    3.20
   5   9   0   33.00    4.60
  -6  -9   0  189.88    8.50
   6   9   0  187.68    9.50
  -4  10   0  411.16   17.20
  -4  10   0  388.66   17.00
  -3  10   0  872.21   37.10
  -3  10   0  845.72   36.80
  -3  10   0  897.31   37.50
  -3  10   0  907.81   37.10
  -2  10   0  442.46   18.70
  -2  10   0  415.76   18.10
  -2  10   0  418.16   18.30
  -2  10   0  426.16   19.20
  -2  10   0  412.56   18.80
  -2  10   0  406.96   18.60
  -2  10   0  437.06   17.90
  -1  10   0  388.26   15.80
  -1  10   0  369.96   17.20
  -1  10   0  371.76   15.90
  -1  10   0  341.87   16.10
  -1  10   0  387.16   16.70
  -1  10   0  352.36   16.50
  -1  10   0  375.16   20.80
  -1  10   0  354.16   16.90
   0  10   0  651.23   29.10
   0  10   0  688.33   29.30
   0  10   0  687.33   29.70
   0  10   0  703.53   28.70
   0  10   0  678.43   30.00
  -1 -10   0  120.59    6.20
  -1 -10   0  116.59    5.50
  -1 -10   0  122.19    5.80
   1  10   0  123.39    7.60
   1  10   0  114.99    7.00
   1  10   0  123.69    6.30
   1  10   0  128.99    6.90
   1  10   0  128.09    6.50
  -2 -10   0  125.79    6.60
  -2 -10   0  131.99    6.80
  -2 -10   0  129.59    6.20
   2  10   0  125.69    6.50
   2  10   0  128.79    7.70
   2  10   0  123.09    7.80
   2  10   0  135.29    7.50
   2  10   0  125.99    6.60
  -3 -10   0   28.10    3.00
  -3 -10   0   28.90    2.20
  -3 -10   0   27.20    2.90
  -3 -10   0   30.10    4.20
  -3 -10   0   26.60    2.90
  -3 -10   0   26.70    4.30
   3  10   0   30.80    3.10
   3  10   0   24.00    4.20
   3  10   0   33.00    4.20
   3  10   0   31.70    3.30
  -4 -10   0   80.19    4.00
  -4 -10   0   80.99    4.80
  -4 -10   0   83.59    4.50
  -4 -10   0   65.79    7.50
  -4 -10   0   80.09    4.10
  -4 -10   0   84.99    4.80
  -4 -10   0   75.99    5.00
   4  10   0   73.79    4.90
   4  10   0   78.59    6.10
   4  10   0   75.99    4.70
  -5 -10   0  123.39    6.20
  -5 -10   0  116.09    6.00
  -5 -10   0  112.49    5.90
  -5 -10   0  130.59    6.40
  -5 -10   0  125.29    5.60
   5  10   0  124.89    6.20
   5  10   0  117.59    7.00
  -6 -10   0   37.30    2.60
   6  10   0   28.70    2.50
  -4  11   0    5.40    1.00
  -3  11   0   82.99    4.90
  -3  11   0   88.79    4.70
  -3  11   0   86.29    5.00
  -3  11   0   92.19    5.10
  -2  11   0  144.39    8.30
  -2  11   0  150.68    7.70
  -2  11   0  167.28    7.00
  -2  11   0  142.29    7.60
  -2  11   0  167.88    8.00
  -2  11   0  159.48    8.20
  -1  11   0 1105.39   45.50
  -1  11   0 1103.09   46.60
  -1  11   0 1149.98   45.60
  -1  11   0 1183.38   46.30
  -1  11   0 1020.10   46.20
  -1  11   0 1027.20   45.60
   0  11   0   16.80    4.40
   0  11   0   19.10    5.00
   0  11   0   19.50    3.20
   0  11   0   16.10    2.30
   0  11   0   17.20    3.00
  -1 -11   0   31.70    4.10
  -1 -11   0   33.20    2.60
  -1 -11   0   34.10    3.10
   1  11   0   37.30    3.40
   1  11   0   36.50    3.00
   1  11   0   30.50    5.50
   1  11   0   36.30    3.80
   1  11   0   36.20    5.00
  -2 -11   0   25.20    2.90
  -2 -11   0   25.10    4.20
  -2 -11   0   25.20    2.20
  -2 -11   0   24.00    3.30
   2  11   0   20.80    2.80
   2  11   0   22.60    4.10
   2  11   0   24.50    3.10
   2  11   0   18.60    3.90
  -3 -11   0  172.98    7.50
  -3 -11   0  181.78    8.30
  -3 -11   0  159.28    7.70
  -3 -11   0  148.59    8.60
  -3 -11   0  167.88    9.50
   3  11   0  169.58    8.70
   3  11   0  157.98    8.00
   3  11   0  173.68    8.00
   3  11   0  169.38    9.20
  -4 -11   0   26.10    2.20
  -4 -11   0   20.50    2.50
  -4 -11   0   21.60    3.90
  -4 -11   0   20.90    2.10
  -4 -11   0   22.60    2.70
   4  11   0   17.40    3.40
   4  11   0   20.40    3.90
   4  11   0   21.10    3.50
  -5 -11   0  106.29    5.40
  -5 -11   0   95.79    5.40
  -5 -11   0  100.09    4.80
  -5 -11   0  104.69    5.50
  -5 -11   0  104.99    5.50
   5  11   0   94.59    6.10
   5  11   0  106.99    5.60
   5  11   0  108.19    5.30
  -3  12   0   14.50    2.00
  -2  12   0  213.28    9.30
  -2  12   0  222.78   10.10
  -2  12   0  208.08   10.10
  -1  12   0    4.90    1.90
  -1  12   0    5.60    1.20
  -1  12   0    3.00    4.50
   0  12   0   21.30    3.70
   0  12   0   29.00    2.40
   0  12   0   24.00    3.20
   0  12   0   31.30    3.40
   0  12   0   27.10    4.00
  -1 -12   0   15.60    2.50
  -1 -12   0   15.40    3.30
  -1 -12   0   12.30    3.90
   1  12   0   21.90    3.30
   1  12   0   21.00    2.90
   1  12   0   16.60    2.30
   1  12   0   14.40    3.20
  -2 -12   0   37.10    3.60
  -2 -12   0   39.80    3.90
  -2 -12   0   36.30    2.70
   2  12   0   34.00    4.50
   2  12   0   40.00    3.00
   2  12   0   40.20    3.40
  -3 -12   0   20.50    2.10
  -3 -12   0   22.60    2.70
  -3 -12   0   18.50    3.50
  -3 -12   0   16.20    2.90
  -3 -12   0   20.50    3.60
   3  12   0   19.60    2.50
  -4 -12   0  163.88    7.80
  -4 -12   0  162.28    8.20
  -4 -12   0  165.88    7.40
  -4 -12   0  163.18    7.70
  -4 -12   0  164.88    7.40
   4  12   0  159.38    7.60
   4  12   0  175.78    8.20
  -5 -12   0  116.59    5.20
  -5 -12   0  112.79    5.90
  -5 -12   0  122.99    5.80
   5  12   0  117.79    7.10
  -1  13   0  105.49    6.00
  -1  13   0  117.89    6.10
  -1  13   0  115.39    5.20
   0  13   0   21.80    3.60
   0  13   0   27.70    3.30
   0  13   0   26.10    3.20
   1  13   0  317.87   13.20
   1  13   0  281.67   13.90
   1  13   0  300.27   13.00
  -2 -13   0   19.30    3.30
  -2 -13   0   16.00    3.50
  -2 -13   0   19.30    2.40
  -2 -13   0   17.20    4.00
   2  13   0   20.10    4.30
   2  13   0   20.80    2.50
  -3 -13   0  270.27   11.60
  -3 -13   0  282.07   12.10
  -3 -13   0  270.37   12.00
  -3 -13   0  265.07   11.70
   3  13   0  268.17   12.40
   3  13   0  267.87   11.70
  -4 -13   0   62.09    3.70
  -4 -13   0   61.09    4.00
  -4 -13   0   55.99    3.20
  -4 -13   0   48.00    4.80
   4  13   0   64.19    4.80
   4  13   0   56.99    3.40
  -1  14   0   96.49    4.40
   0  14   0   84.79    4.00
   1  14   0   59.39    3.10
  -2 -14   0  111.89    6.50
   2  14   0  125.29    5.40
  -3 -14   0   60.39    4.00
  -3 -14   0   51.59    3.50
   3  14   0   60.29    3.10
   3  14  -1   12.30    1.60
  -3 -14   1   11.50    2.20
  -3 -14   1   10.70    2.90
   2  14  -1   98.59    4.40
  -2 -14   1   83.99    5.50
   1  14  -1   43.00    2.50
   0  14  -1  387.76   17.00
   0  14  -1  427.26   17.30
  -1  14  -1   67.89    3.20
   4  13  -1   22.20    2.30
  -4 -13   1   25.30    2.60
  -4 -13   1   21.00    1.90
  -4 -13   1   20.00    2.80
   3  13  -1    1.10    1.30
  -3 -13   1    2.30    1.90
  -3 -13   1    2.40    1.40
  -3 -13   1    3.00    1.40
   2  13  -1  174.38    7.70
  -2 -13   1  163.48    7.50
  -2 -13   1  165.98    8.20
   1  13  -1   40.20    4.00
   1  13  -1   51.49    3.50
   1  13  -1   52.99    4.20
  -1 -13   1   43.90    3.70
   0  13  -1   24.90    3.00
   0  13  -1   22.90    2.20
  -1  13  -1   35.80    3.40
  -1  13  -1   39.30    2.50
  -1  13  -1   48.80    3.60
  -2  13  -1  143.39    6.90
   4  12  -1   56.89    3.60
   4  12  -1   59.09    4.40
  -4 -12   1   51.29    4.40
  -4 -12   1   58.09    3.70
  -4 -12   1   60.09    3.20
  -4 -12   1   58.19    3.40
  -4 -12   1   56.49    3.90
   3  12  -1    5.60    2.80
  -3 -12   1    9.70    2.70
  -3 -12   1    6.10    1.30
  -3 -12   1    5.80    3.40
  -3 -12   1    8.30    1.80
  -3 -12   1   10.60    2.40
   2  12  -1   89.49    5.00
   2  12  -1   83.99    4.70
   2  12  -1   82.99    6.40
  -2 -12   1   85.89    5.40
  -2 -12   1   83.99    5.10
  -2 -12   1   87.09    4.30
   1  12  -1    9.10    3.70
   1  12  -1   11.80    2.30
   1  12  -1   17.90    2.70
  -1 -12   1   13.20    2.40
  -1 -12   1   14.10    3.30
   0  12  -1  111.99    5.60
   0  12  -1  128.09    6.40
   0  12  -1  123.19    6.00
   0  12  -1  104.89    6.20
   0  12  -1  111.39    6.80
  -1  12  -1  152.38    7.50
  -1  12  -1  157.68    6.70
  -1  12  -1  145.79    7.60
  -1  12  -1  144.59    7.60
  -1  12  -1  140.99    7.20
  -2  12  -1  151.58    6.20
  -2  12  -1  131.69    6.70
  -2  12  -1  128.59    6.70
  -3  12  -1  229.98   10.00
   5  11  -1  142.89    7.70
   5  11  -1  146.79    7.10
   5  11  -1  149.19    6.80
  -5 -11   1  143.59    6.90
  -5 -11   1  137.49    7.10
  -5 -11   1  147.49    6.40
   4  11  -1  247.88   12.50
   4  11  -1  262.47   11.70
   4  11  -1  277.67   12.20
  -4 -11   1  240.98   12.00
  -4 -11   1  270.77   11.80
  -4 -11   1  271.97   11.90
  -4 -11   1  263.67   11.60
  -4 -11   1  251.77   11.20
   3  11  -1  365.16   16.60
   3  11  -1  344.77   15.50
   3  11  -1  363.16   16.10
  -3 -11   1  355.56   15.20
  -3 -11   1  331.57   15.70
  -3 -11   1  350.26   15.60
  -3 -11   1  341.57   16.60
  -3 -11   1  373.56   15.80
  -3 -11   1  369.86   15.10
   2  11  -1   43.00    3.30
   2  11  -1   32.40    4.20
   2  11  -1   35.60    4.70
   2  11  -1   37.30    3.40
   2  11  -1   42.70    5.00
  -2 -11   1   40.30    4.70
  -2 -11   1   45.30    3.70
  -2 -11   1   40.00    3.30
  -2 -11   1   41.60    2.70
   1  11  -1  296.77   12.40
   1  11  -1  287.67   12.90
   1  11  -1  272.57   12.50
   1  11  -1  281.07   13.60
   1  11  -1  286.57   12.30
   1  11  -1  255.47   13.80
  -1 -11   1  265.97   12.50
  -1 -11   1  265.47   12.10
   0  11  -1   93.99    4.60
   0  11  -1   84.79    4.70
   0  11  -1   69.09    5.90
   0  11  -1   80.49    7.30
   0  11  -1   62.09    8.50
   0  11  -1   83.09    5.20
   0  11  -1   82.49    5.10
  -1  11  -1  229.48   10.10
  -1  11  -1  219.58   10.40
  -1  11  -1  220.08   11.20
  -1  11  -1  241.08   11.00
  -1  11  -1  236.18   10.30
  -2  11  -1  213.48   10.20
  -2  11  -1  216.28    9.70
  -2  11  -1  212.78   10.20
  -2  11  -1  241.28   10.60
  -2  11  -1  234.38   10.10
  -2  11  -1  223.58   10.70
  -3  11  -1   59.99    3.80
  -3  11  -1   59.29    3.70
  -3  11  -1   66.69    4.20
  -4  11  -1  207.88    8.60
  -4  11  -1  187.68    8.60
   5  10  -1   34.00    3.00
   5  10  -1   42.60    4.40
  -5 -10   1   44.30    2.50
  -5 -10   1   44.80    3.50
  -5 -10   1   34.10    3.10
  -5 -10   1   38.40    3.30
  -5 -10   1   43.00    3.30
   4  10  -1  289.57   13.70
   4  10  -1  329.37   14.90
   4  10  -1  296.37   13.50
  -4 -10   1  317.97   13.60
  -4 -10   1  318.47   13.70
  -4 -10   1  304.57   13.70
  -4 -10   1  302.17   13.10
  -4 -10   1  294.97   13.10
   3  10  -1   24.80    3.10
   3  10  -1   27.80    4.20
   3  10  -1   16.60    2.90
   3  10  -1   20.30    4.30
  -3 -10   1   20.60    2.70
  -3 -10   1   24.10    2.00
  -3 -10   1   21.10    4.40
  -3 -10   1   28.40    2.80
  -3 -10   1   24.60    4.00
  -3 -10   1   20.50    2.70
  -3 -10   1   21.80    3.60
   2  10  -1  474.75   19.90
   2  10  -1  450.65   19.80
   2  10  -1  465.65   20.50
   2  10  -1  445.16   20.50
   2  10  -1  474.85   20.80
   2  10  -1  443.26   20.60
   2  10  -1  470.65   20.40
  -2 -10   1  478.95   19.30
  -2 -10   1  442.96   19.80
  -2 -10   1  468.15   19.60
  -2 -10   1  443.16   20.00
   1  10  -1  342.07   16.00
   1  10  -1  346.07   15.90
   1  10  -1  287.07   16.30
   1  10  -1  336.07   15.10
   1  10  -1  354.76   16.10
   1  10  -1  343.17   15.70
  -1 -10   1  343.97   14.90
  -1 -10   1  353.36   14.30
  -1 -10   1  361.06   14.60
   0  10  -1  215.78   10.10
   0  10  -1  227.98    9.90
   0  10  -1  201.48   11.30
   0  10  -1  235.48   11.60
   0  10  -1  200.38   11.70
   0  10  -1  215.28   10.70
  -1  10  -1  128.49    6.30
  -1  10  -1  116.79    6.60
  -1  10  -1  131.29    7.10
  -1  10  -1  129.59   11.60
  -1  10  -1  119.59    7.80
  -1  10  -1  118.79    7.40
  -1  10  -1  133.29    6.10
  -2  10  -1   41.20    2.70
  -2  10  -1   42.50    3.50
  -2  10  -1   43.60    3.30
  -2  10  -1   40.10    3.70
  -2  10  -1   33.90    3.80
  -2  10  -1   33.20    3.60
  -3  10  -1  136.79    7.00
  -3  10  -1  130.49    6.60
  -3  10  -1  133.09    6.80
  -3  10  -1  130.09    6.60
  -3  10  -1  123.79    7.00
  -4  10  -1  214.88    9.40
  -4  10  -1  204.78    9.30
   6   9  -1  116.49    6.90
   6   9  -1  124.69    6.00
  -6  -9   1  122.79    5.80
   5   9  -1   86.89    6.00
   5   9  -1   78.39    5.40
   5   9  -1   85.69    4.90
  -5  -9   1   83.19    4.00
  -5  -9   1   67.79    4.80
  -5  -9   1   81.29    4.70
  -5  -9   1   79.79    4.50
  -5  -9   1   79.29    4.60
   4   9  -1  512.65   22.20
   4   9  -1  496.95   21.80
   4   9  -1  522.05   23.00
  -4  -9   1  520.05   21.40
  -4  -9   1  507.05   21.90
  -4  -9   1  511.25   21.40
  -4  -9   1  495.65   22.80
  -4  -9   1  517.05   21.90
  -4  -9   1  509.35   21.90
   3   9  -1  249.28   12.20
   3   9  -1  271.57   13.10
   3   9  -1  278.87   13.00
   3   9  -1  274.27   12.10
   3   9  -1  272.67   12.50
   3   9  -1  263.17   12.00
  -3  -9   1  272.47   11.40
  -3  -9   1  245.28   11.70
  -3  -9   1  269.07   11.70
  -3  -9   1  254.37   12.00
  -3  -9   1  261.97   13.00
  -3  -9   1  262.67   11.90
  -3  -9   1  256.27   12.90
   2   9  -1   62.29    5.60
   2   9  -1   69.79    5.30
   2   9  -1   64.69    4.70
   2   9  -1   68.89    4.40
   2   9  -1   64.09    4.40
   2   9  -1   74.09    5.00
   2   9  -1   73.39    5.40
  -2  -9   1   64.39    4.20
  -2  -9   1   69.39    4.20
  -2  -9   1   65.89    3.70
  -2  -9   1   62.49    3.20
  -2  -9   1   61.99    4.10
   1   9  -1  206.48    9.50
   1   9  -1  191.78    9.10
   1   9  -1  198.28    9.20
   1   9  -1  195.08    9.90
   1   9  -1  189.18   10.50
   1   9  -1  191.48   10.00
   1   9  -1  187.58    9.50
   1   9  -1  205.48   10.00
  -1  -9   1  200.48    8.50
  -1  -9   1  190.98    8.30
  -1  -9   1  201.68    8.80
  -1  -9   1  184.18    8.80
   0   9  -1    3.90    3.20
   0   9  -1    4.10    1.90
   0   9  -1    8.50    2.50
   0   9  -1    9.20    1.90
   0   9  -1    3.60    2.10
   0   9  -1    0.70    4.00
   0   9  -1    7.50    1.80
   0   9  -1    4.90    3.40
   0  -9   1    5.00    1.40
   0  -9   1    6.90    1.60
  -1   9  -1   17.70    5.70
  -1   9  -1   21.40    3.50
  -1   9  -1   16.20    3.00
  -1   9  -1   23.80    3.50
  -1   9  -1   24.80    4.00
  -1   9  -1   21.80    3.20
  -1   9  -1   23.50    4.50
  -1   9  -1   21.40    2.80
  -2   9  -1  453.85   18.90
  -2   9  -1  457.05   19.60
  -2   9  -1  454.35   23.70
  -2   9  -1  416.56   18.60
  -2   9  -1  444.76   19.90
  -2   9  -1  429.36   19.10
  -2   9  -1  418.36   19.30
  -3   9  -1  524.25   22.30
  -3   9  -1  542.05   23.50
  -3   9  -1  528.25   23.10
  -3   9  -1  528.15   23.00
  -3   9  -1  561.04   23.20
  -3   9  -1  521.35   22.60
  -5   9  -1  270.67   11.50
  -5   9  -1  261.97   11.40
   6   8  -1   60.99    5.20
   6   8  -1   64.59    4.00
  -6  -8   1   59.59    3.80
   5   8  -1  155.38    8.30
   5   8  -1  178.98    8.70
   5   8  -1  162.58    9.40
  -5  -8   1  169.38    7.90
  -5  -8   1  169.88    7.70
  -5  -8   1  177.28    8.20
  -5  -8   1  164.98    8.00
  -5  -8   1  171.88    7.50
   4   8  -1  306.97   15.80
   4   8  -1  332.17   16.30
   4   8  -1  310.67   14.80
   4   8  -1  343.87   15.30
  -4  -8   1  343.77   15.60
  -4  -8   1  339.77   14.30
  -4  -8   1  325.57   15.00
  -4  -8   1  344.97   14.20
  -4  -8   1  333.37   14.70
  -4  -8   1  359.36   14.80
  -4  -8   1  330.27   14.70
   3   8  -1   53.89    4.30
   3   8  -1   57.99    4.80
   3   8  -1   55.49    4.90
   3   8  -1   53.19    4.30
   3   8  -1   56.29    4.70
   3   8  -1   58.59    4.30
  -3  -8   1   49.30    4.40
  -3  -8   1   53.09    2.80
  -3  -8   1   55.89    4.00
  -3  -8   1   55.09    3.30
  -3  -8   1   49.20    3.50
  -3  -8   1   51.39    3.50
   2   8  -1  312.87   13.70
   2   8  -1  275.47   13.90
   2   8  -1  324.07   14.20
   2   8  -1  324.37   14.40
   2   8  -1  326.17   13.90
   2   8  -1  339.37   14.70
   2   8  -1  279.27   13.90
  -2  -8   1  295.87   14.10
  -2  -8   1  315.87   13.40
  -2  -8   1  322.57   13.60
  -2  -8   1  292.97   13.60
  -2  -8   1  325.37   13.10
   1   8  -1  273.67   12.10
   1   8  -1  271.37   12.90
   1   8  -1  269.07   12.20
   1   8  -1  281.27   13.40
   1   8  -1  262.87   12.30
  -1  -8   1  277.67   11.70
  -1  -8   1  275.17   11.40
  -1  -8   1  274.87   11.70
  -1  -8   1  268.57   11.50
   0   8  -1   10.50    2.10
   0   8  -1   14.20    2.30
   0   8  -1   12.80    3.00
   0   8  -1   11.30    3.80
   0  -8   1   11.00    1.80
   0  -8   1   14.40    1.50
  -1   8  -1  189.28    9.40
  -1   8  -1  194.28   10.30
  -1   8  -1  188.78    9.00
  -1   8  -1  189.78    9.10
  -1   8  -1  204.88   12.00
  -1   8  -1  202.68   10.10
  -1   8  -1  196.48    8.90
  -1   8  -1  179.68   10.30
  -1   8  -1  201.58    9.20
   1  -8   1  204.18    8.80
  -2   8  -1  271.17   17.60
  -2   8  -1  272.67   13.20
  -2   8  -1  313.97   12.40
  -2   8  -1  285.07   13.50
  -2   8  -1  261.77   12.60
  -2   8  -1  307.67   14.70
  -2   8  -1  273.57   12.90
  -2   8  -1  292.67   13.70
  -3   8  -1   17.10    2.90
  -3   8  -1   18.00    3.20
  -3   8  -1   17.10    3.70
  -3   8  -1   16.30    3.70
  -3   8  -1   17.90    3.30
  -3   8  -1   19.10    3.10
  -3   8  -1   24.00    2.30
  -3   8  -1   20.40    4.80
  -4   8  -1  367.36   16.00
  -4   8  -1  360.76   15.70
  -4   8  -1  376.26   16.20
   4  -8   1  346.07   16.70
  -5   8  -1  101.79    5.20
  -5   8  -1  104.39    5.20
   6   7  -1   28.30    3.40
   6   7  -1   23.50    4.70
  -6  -7   1   24.80    4.00
  -6  -7   1   26.20    2.90
   5   7  -1   84.89    5.30
   5   7  -1   68.99    5.30
   5   7  -1   68.59    8.20
  -5  -7   1   74.19    3.80
  -5  -7   1   74.29    4.50
  -5  -7   1   79.99    4.40
  -5  -7   1   67.99    4.30
   4   7  -1  449.56   19.80
   4   7  -1  468.35   20.70
   4   7  -1  418.86   20.30
   4   7  -1  446.56   20.50
   4   7  -1  471.85   20.40
  -4  -7   1  460.15   20.10
  -4  -7   1  456.55   19.50
  -4  -7   1  454.95   19.30
  -4  -7   1  458.95   19.60
  -4  -7   1  431.76   19.80
  -4  -7   1  464.45   19.00
  -4  -7   1  454.05   19.60
   3   7  -1   82.49    5.20
   3   7  -1   71.49    5.40
   3   7  -1   81.59    5.70
   3   7  -1   88.49    5.20
   3   7  -1   82.09    5.80
   3   7  -1   78.69    5.30
  -3  -7   1   78.59    4.30
  -3  -7   1   76.69    5.10
  -3  -7   1   82.49    4.40
  -3  -7   1   86.19    3.90
  -3  -7   1   89.09    4.30
  -3  -7   1   85.79    4.30
  -3  -7   1   81.59    4.70
   2   7  -1  775.02   31.20
   2   7  -1  782.12   30.70
  -2  -7   1  677.53   34.30
  -2  -7   1  728.93   30.00
  -2  -7   1  707.43   30.00
  -2  -7   1  655.83   30.10
  -2  -7   1  711.93   29.70
  -2  -7   1  734.93   30.20
   1   7  -1 1735.73   71.29
   1   7  -1 1777.42   71.69
  -1  -7   1 1774.72   70.79
  -1  -7   1 1719.53   73.89
  -1  -7   1 1684.33   70.59
  -1  -7   1 1693.83   70.79
  -1  -7   1 1666.13   70.49
   0   7  -1   70.49    5.60
   0   7  -1   67.79    3.70
   0  -7   1   62.59    8.40
   0  -7   1   65.49    3.30
  -1   7  -1  210.38    9.50
  -1   7  -1  235.28   12.10
  -1   7  -1  213.08    9.30
   1  -7   1  194.88   11.50
   1  -7   1  199.98    9.80
   1  -7   1  194.58   10.40
   1  -7   1  206.48   15.20
  -2   7  -1  401.46   19.50
  -2   7  -1  379.66   16.00
  -2   7  -1  382.26   17.20
  -2   7  -1  370.86   16.60
  -2   7  -1  368.06   16.30
  -2   7  -1  394.66   16.70
  -2   7  -1  367.56   16.80
  -2   7  -1  379.16   17.30
   2  -7   1  365.26   25.80
   2  -7   1  336.07   20.10
  -3   7  -1  948.21   40.30
  -3   7  -1 1015.20   45.10
  -3   7  -1 1008.80   41.40
  -3   7  -1  993.10   40.70
  -3   7  -1  982.60   41.10
  -3   7  -1  909.61   41.10
  -3   7  -1 1002.70   41.50
  -3   7  -1 1059.99   41.80
  -3   7  -1  981.00   41.40
   3  -7   1  975.10   40.80
   3  -7   1  900.91   58.29
   3  -7   1  920.31   46.20
   3  -7   1  968.00   40.70
  -4   7  -1  598.74   25.20
  -4   7  -1  589.14   25.30
  -4   7  -1  601.24   24.80
  -4   7  -1  574.14   25.40
   4  -7   1  579.04   25.40
   4  -7   1  569.44   25.40
  -5   7  -1  182.38    7.70
   5  -7   1  143.49   10.10
   5  -7   1  150.18    8.20
   5  -7   1  152.58    9.80
   6   6  -1   64.89    6.00
   6   6  -1   61.39    5.60
   6   6  -1   60.29    4.50
  -6  -6   1   74.89    4.80
  -6  -6   1   62.09    6.10
   5   6  -1  349.47   15.30
   5   6  -1  305.47   15.40
   5   6  -1  329.97   14.60
   5   6  -1  319.07   15.70
   5   6  -1  303.67   16.90
  -5  -6   1  325.77   14.30
  -5  -6   1  331.77   14.30
  -5  -6   1  319.47   14.00
  -5  -6   1  306.97   14.90
  -5  -6   1  328.87   15.90
  -5  -6   1  333.17   13.70
   4   6  -1   37.40    4.20
   4   6  -1   41.50    5.10
   4   6  -1   31.10    5.20
   4   6  -1   45.80    4.40
  -4  -6   1   40.70    3.20
  -4  -6   1   46.00    3.10
  -4  -6   1   39.10    2.70
  -4  -6   1   41.20    3.70
  -4  -6   1   47.80    4.20
  -4  -6   1   41.60    2.40
  -4  -6   1   42.90    3.30
   3   6  -1 1587.84   63.49
   3   6  -1 1608.94   63.89
   3   6  -1 1464.05   63.09
   3   6  -1 1475.65   63.49
  -3  -6   1 1536.15   62.49
  -3  -6   1 1503.85   62.79
  -3  -6   1 1538.45   62.79
  -3  -6   1 1519.25   63.09
  -3  -6   1 1465.45   62.89
   2   6  -1 1411.76   57.09
   2   6  -1 1446.46   56.69
  -2  -6   1 1393.96   56.19
  -2  -6   1 1366.46   55.99
  -2  -6   1 1297.27   59.69
  -2  -6   1 1347.07   55.79
  -2  -6   1 1264.17   56.19
  -2  -6   1 1360.76   56.09
   1   6  -1 1580.24   61.39
  -1  -6   1 1422.36   60.59
  -1  -6   1 1486.95   63.69
  -1  -6   1 1436.06   60.69
  -1  -6   1 1457.95   60.79
  -1  -6   1 1499.65   60.79
   0   6  -1 1447.36   58.99
   0   6  -1 1295.27   56.99
   0  -6   1 1407.86   60.89
   0  -6   1 1408.86   56.79
   0  -6   1 1342.67   56.49
  -1   6  -1 2959.20  120.59
  -1   6  -1 2820.52  120.79
  -1   6  -1 3062.49  123.19
   1  -6   1 2926.81  120.59
   1  -6   1 2892.01  126.49
   1  -6   1 2975.60  120.99
   1  -6   1 2922.31  122.19
  -2   6  -1 1527.55   61.99
  -2   6  -1 1543.35   64.59
   2  -6   1 1454.55   64.39
   2  -6   1 1436.36   69.99
  -3   6  -1 1126.09   48.90
  -3   6  -1 1097.99   48.60
  -3   6  -1 1146.99   47.80
  -3   6  -1 1215.68   52.09
  -3   6  -1 1162.48   48.60
  -3   6  -1 1168.88   48.80
  -3   6  -1 1134.49   48.70
  -3   6  -1 1195.88   49.00
  -3   6  -1 1161.78   48.20
   3  -6   1 1179.88   48.30
   3  -6   1 1184.98   48.20
   3  -6   1 1147.59   52.79
   3  -6   1 1132.39   47.90
  -4   6  -1  792.42   38.90
  -4   6  -1  807.02   34.50
  -4   6  -1  825.72   34.50
  -4   6  -1  800.02   35.00
  -4   6  -1  824.12   33.90
  -4   6  -1  815.32   34.40
   4  -6   1  839.52   34.50
   4  -6   1  768.32   41.90
   4  -6   1  804.32   33.90
   4  -6   1  851.91   34.40
   4  -6   1  750.52   35.40
  -5   6  -1   58.49    4.00
  -5   6  -1   56.79    3.80
  -5   6  -1   58.49    3.90
   5  -6   1   51.29    7.10
   5  -6   1   49.99    4.70
   5  -6   1   49.60    6.30
  -6   6  -1   49.90    2.80
  -6   6  -1   50.39    2.90
   6  -6   1   31.90    4.40
   6  -6   1   36.60    4.80
   6  -6   1   38.20    5.20
   6  -6   1   35.80    5.00
   7   5  -1   92.99    4.90
  -7  -5   1  100.49    5.40
   6   5  -1   67.69    4.70
   6   5  -1   75.89    5.40
   6   5  -1   66.69    6.90
  -6  -5   1   72.99    4.30
  -6  -5   1   74.29    5.70
   5   5  -1  308.47   16.30
   5   5  -1  313.17   15.20
   5   5  -1  332.17   14.60
   5   5  -1  327.27   15.40
  -5  -5   1  346.17   13.70
  -5  -5   1  337.07   14.20
  -5  -5   1  319.27   14.70
  -5  -5   1  325.87   14.00
  -5  -5   1  305.67   15.50
  -5  -5   1  295.57   14.30
   4   5  -1 1247.38   52.09
   4   5  -1 1191.98   51.79
   4   5  -1 1204.18   51.59
   4   5  -1 1140.79   51.29
   4   5  -1 1231.88   53.39
   4   5  -1 1329.27   52.99
  -4  -5   1 1261.87   51.09
  -4  -5   1 1270.27   50.69
  -4  -5   1 1285.77   51.59
  -4  -5   1 1087.39   52.29
  -4  -5   1 1243.38   51.09
  -4  -5   1 1237.58   51.09
  -4  -5   1 1220.98   51.49
  -4  -5   1 1259.07   50.69
   3   5  -1  239.28   10.90
   3   5  -1  234.88   11.50
   3   5  -1  242.08   12.20
  -3  -5   1  241.18   10.10
  -3  -5   1  241.98   10.70
  -3  -5   1  241.18   10.40
  -3  -5   1  238.38   10.30
  -3  -5   1  231.68   10.50
   2   5  -1 1629.84   66.39
   2   5  -1 1651.93   67.29
   2   5  -1 1639.24   66.89
  -2  -5   1 1607.44   65.99
  -2  -5   1 1560.44   65.79
  -2  -5   1 1605.34   65.99
  -2  -5   1 1606.04   66.09
  -2  -5   1 1544.25   69.39
   1   5  -1 1485.85   57.99
  -1  -5   1 1387.96   57.59
  -1  -5   1 1435.66   60.39
  -1  -5   1 1389.16   57.59
  -1  -5   1 1367.76   57.49
  -1  -5   1 1353.06   57.39
   0  -5   1 5588.24  228.58
   1  -5   1 6647.33  273.57
  -2   5  -1 3025.70  124.99
  -2   5  -1 3082.09  127.29
   2  -5   1 3174.88  127.29
   2  -5   1 2972.60  124.89
   2  -5   1 2918.91  124.39
  -3   5  -1  226.88   10.90
  -3   5  -1  221.68   13.20
  -3   5  -1  233.38   10.90
  -3   5  -1  244.78   11.30
  -3   5  -1  228.68   12.40
  -3   5  -1  221.78   11.20
  -3   5  -1  206.68   10.90
   3  -5   1  241.28   14.70
   3  -5   1  232.48   10.40
   3  -5   1  233.78   10.50
   3  -5   1  231.48   10.10
  -4   5  -1  226.18   10.20
  -4   5  -1  208.98   12.00
  -4   5  -1  194.98   13.40
  -4   5  -1  216.88   11.00
  -4   5  -1  224.88   14.50
  -4   5  -1  209.88   10.80
   4  -5   1  228.68   10.80
   4  -5   1  219.58   17.70
   4  -5   1  206.68   12.00
   4  -5   1  224.38   10.60
   4  -5   1  219.88   10.00
  -5   5  -1  281.77   12.10
  -5   5  -1  289.77   12.60
  -5   5  -1  288.37   12.60
   5  -5   1  260.47   12.40
   5  -5   1  236.58   13.50
   5  -5   1  268.37   14.20
   5  -5   1  273.77   14.30
  -6   5  -1   89.29    4.60
  -6   5  -1   94.69    4.60
   6  -5   1   83.29    5.40
   6  -5   1   72.19    6.10
   6  -5   1   71.79    6.40
   7   4  -1  203.18    9.20
  -7  -4   1  214.78    9.70
   6   4  -1  109.89    6.20
   6   4  -1  115.19    8.70
   6   4  -1  114.89    7.30
  -6  -4   1  113.99    6.80
  -6  -4   1  108.99    5.90
   5   4  -1  220.38    9.70
   5   4  -1  201.78   10.80
   5   4  -1  216.98   14.10
   5   4  -1  197.38   10.90
   5   4  -1  204.68   10.10
  -5  -4   1  195.68   10.80
  -5  -4   1  203.78   10.00
  -5  -4   1  204.18    9.60
  -5  -4   1  204.38    9.00
   4   4  -1  358.96   16.10
   4   4  -1  355.86   16.10
   4   4  -1  378.56   15.80
   4   4  -1  352.76   16.90
   4   4  -1  380.76   16.70
   4   4  -1  388.26   18.00
   4   4  -1  343.97   16.60
  -4  -4   1  357.66   15.70
  -4  -4   1  367.36   15.20
  -4  -4   1  332.27   16.00
  -4  -4   1  360.36   16.10
  -4  -4   1  358.26   15.10
  -4  -4   1  319.77   16.90
  -4  -4   1  366.76   15.30
  -4  -4   1  352.66   15.50
  -4  -4   1  374.66   15.50
   3   4  -1  342.47   15.80
   3   4  -1  336.47   15.50
   3   4  -1  322.27   16.40
   3   4  -1  349.37   15.00
   3   4  -1  354.56   16.20
  -3  -4   1  354.06   14.50
  -3  -4   1  347.47   14.50
  -3  -4   1  341.97   14.80
  -3  -4   1  359.76   14.30
  -3  -4   1  336.77   14.70
  -3  -4   1  322.67   14.50
   2   4  -1  482.35   19.50
   2   4  -1  473.95   18.70
   2   4  -1  426.46   18.70
  -2  -4   1  442.96   18.30
  -2  -4   1  420.56   18.30
  -2  -4   1  435.66   18.50
  -2  -4   1  418.56   21.20
  -2  -4   1  419.66   18.20
   1   4  -1  946.61   38.80
   1   4  -1 1032.80   43.70
   1   4  -1  932.41   39.20
  -1  -4   1  922.61   40.60
  -1  -4   1  902.91   38.40
  -1  -4   1  878.41   38.40
  -1  -4   1  933.41   38.50
   0   4  -1  117.89    5.70
   0   4  -1  118.49    5.60
   0  -4   1  150.48    8.10
  -1   4  -1 1609.94   69.69
  -1   4  -1 1565.34   70.89
  -1   4  -1 1708.13   69.49
   1  -4   1 1818.92   70.79
   1  -4   1 1760.22   69.49
  -2   4  -1  497.25   23.90
  -2   4  -1  498.75   22.20
   2  -4   1  559.54   25.20
   2  -4   1  520.25   21.80
   2  -4   1  540.65   22.20
  -3   4  -1  875.41   39.00
  -3   4  -1  889.41   36.30
   3  -4   1  820.62   35.80
   3  -4   1  839.32   39.20
   3  -4   1  890.71   36.00
   3  -4   1  832.02   35.50
  -4   4  -1  697.33   29.60
  -4   4  -1  662.53   28.50
  -4   4  -1  648.54   28.10
  -4   4  -1  652.13   28.50
  -4   4  -1  656.53   28.60
  -4   4  -1  624.64   28.90
   4  -4   1  669.63   34.20
   4  -4   1  680.53   27.90
   4  -4   1  682.33   28.60
   4  -4   1  623.34   29.20
   4  -4   1  690.23   28.40
  -5   4  -1   69.69    4.90
  -5   4  -1   86.09    5.10
  -5   4  -1   82.99    4.70
  -5   4  -1   73.69    4.60
   5  -4   1   70.69    7.50
   5  -4   1   73.29    5.00
   5  -4   1   78.89    6.90
   5  -4   1   80.69    7.30
   5  -4   1   68.39    5.90
  -6   4  -1  256.27   10.90
  -6   4  -1  268.07   11.20
  -6   4  -1  238.58   10.70
   6  -4   1  215.98   12.90
   6  -4   1  244.98   12.20
   6  -4   1  229.28   11.10
   7   3  -1   52.29    3.50
  -7  -3   1   55.39    3.70
   6   3  -1  113.89    7.90
   6   3  -1  120.49    6.40
   6   3  -1  127.79    5.90
   6   3  -1  115.29    7.00
  -6  -3   1  107.39    6.30
  -6  -3   1  105.89    6.70
   5   3  -1  358.76   19.90
   5   3  -1  355.36   17.50
   5   3  -1  361.46   16.40
   5   3  -1  378.46   17.30
   5   3  -1  415.86   19.60
   5   3  -1  358.16   16.80
   5   3  -1  388.36   16.50
  -5  -3   1  377.66   16.80
  -5  -3   1  388.26   16.40
  -5  -3   1  374.46   17.40
   4   3  -1  165.48    8.50
   4   3  -1  159.28    8.50
   4   3  -1  169.48    8.20
   4   3  -1  170.28    9.90
   4   3  -1  168.78   10.80
   4   3  -1  164.48    8.90
   4   3  -1  159.38    9.00
   4   3  -1  167.08    8.80
   4   3  -1  153.98    9.40
   4   3  -1  165.28    8.10
   4   3  -1  166.58    7.70
  -4  -3   1  164.18    8.00
  -4  -3   1  165.78    8.20
  -4  -3   1  162.78    7.80
  -4  -3   1  161.58    7.50
  -4  -3   1  172.88    7.60
  -4  -3   1  173.58    7.40
  -4  -3   1  150.78    9.30
  -4  -3   1  164.48    7.40
   3   3  -1  273.77   12.60
   3   3  -1  294.07   13.80
   3   3  -1  280.77   13.00
   3   3  -1  290.17   12.50
   3   3  -1  304.27   13.60
   3   3  -1  277.37   12.10
   3   3  -1  281.57   12.30
  -3  -3   1  267.17   12.20
  -3  -3   1  284.87   12.00
  -3  -3   1  263.57   12.00
  -3  -3   1  287.37   12.00
  -3  -3   1  279.87   11.80
  -3  -3   1  276.77   12.30
   2   3  -1  128.29    5.90
   2   3  -1  129.59    6.00
   2   3  -1  134.99    6.30
   2   3  -1  124.39    6.30
   2   3  -1  133.39    5.70
  -2  -3   1  119.19    5.40
  -2  -3   1  114.59    5.30
  -2  -3   1  118.69    8.00
  -2  -3   1  116.49    5.40
  -2  -3   1  126.29    5.60
   0   3  -1 1644.14   68.49
   0  -3   1 1696.03   70.59
  -1   3  -1  633.94   27.40
  -1   3  -1  627.34   26.30
  -1   3  -1  648.14   26.10
   1  -3   1  639.74   27.20
   1  -3   1  615.24   26.10
   1  -3   1  637.34   26.30
  -2   3  -1  866.71   35.60
  -2   3  -1  746.73   33.50
   2  -3   1  763.92   33.20
   2  -3   1  754.32   33.30
   2  -3   1  839.12   35.20
   2  -3   1  847.82   33.60
  -3   3  -1  912.31   39.20
  -3   3  -1  882.71   36.20
   3  -3   1  862.91   35.80
   3  -3   1  894.41   36.00
   3  -3   1  868.81   38.80
   3  -3   1  767.82   35.90
   3  -3   1  820.52   36.40
  -4   3  -1   44.10    6.80
  -4   3  -1   34.40    3.90
  -4   3  -1   33.00    3.70
  -4   3  -1   31.00    4.70
  -4   3  -1   39.30    4.60
  -4   3  -1   27.70    5.50
   4  -3   1   47.60    8.20
   4  -3   1   32.30    2.90
   4  -3   1   36.90    3.90
   4  -3   1   40.30    3.70
   4  -3   1   36.20    5.50
  -5   3  -1  167.68    9.40
  -5   3  -1  158.08   14.80
  -5   3  -1  159.78    8.00
  -5   3  -1  144.99    7.80
  -5   3  -1  151.28    9.60
  -5   3  -1  157.98    8.10
   5  -3   1  154.28    9.20
   5  -3   1  150.88   17.80
   5  -3   1  161.38    8.60
   5  -3   1  151.68    7.70
   5  -3   1  145.39    9.20
   5  -3   1  158.58    9.30
   5  -3   1  149.79    8.70
  -6   3  -1  155.28    7.20
  -6   3  -1  153.88    7.30
  -6   3  -1  154.08    7.60
  -6   3  -1  159.18    7.70
   6  -3   1  152.88    8.70
   6  -3   1  152.08    8.80
   6  -3   1  153.88    7.70
   6  -3   1  155.78    9.90
   7   2  -1   99.79    5.00
  -7  -2   1   88.19    5.00
   6   2  -1   79.19    5.10
   6   2  -1   77.29    6.20
   6   2  -1   77.09    4.70
  -6  -2   1   77.79    5.30
   5   2  -1  537.25   22.50
   5   2  -1  500.05   27.40
   5   2  -1  492.45   23.40
   5   2  -1  525.75   22.80
   5   2  -1  511.25   23.10
   5   2  -1  542.85   22.30
   5   2  -1  522.85   24.00
   5   2  -1  489.15   25.50
   5   2  -1  559.14   23.30
  -5  -2   1  486.95   25.10
  -5  -2   1  554.54   23.30
  -5  -2   1  533.05   22.70
   4   2  -1  145.49    7.50
   4   2  -1  154.78    8.30
   4   2  -1  135.59    8.00
   4   2  -1  154.78    7.00
   4   2  -1  139.09    7.30
   4   2  -1  157.38   10.30
   4   2  -1  151.58    9.00
   4   2  -1  143.99    8.10
   4   2  -1  152.88    8.00
   4   2  -1  152.78    7.60
  -4  -2   1  133.39    8.40
  -4  -2   1  159.28    6.90
  -4  -2   1  143.99    7.40
  -4  -2   1  146.09    7.40
   3   2  -1 1046.80   42.60
   3   2  -1 1046.50   42.80
   3   2  -1 1081.39   43.70
   3   2  -1  938.51   43.00
   3   2  -1 1006.90   42.50
   3   2  -1 1040.40   42.30
   3   2  -1 1069.09   44.30
  -3  -2   1 1024.60   42.30
  -3  -2   1 1050.39   42.50
  -3  -2   1 1021.10   42.10
  -3  -2   1 1012.00   42.40
  -3  -2   1  943.21   42.40
   2   2  -1 1992.80   86.09
   2   2  -1 2116.09   86.49
   2   2  -1 2149.88   85.69
   2   2  -1 2083.39   85.59
  -2  -2   1 2094.29   85.39
  -2  -2   1 2079.29   85.49
  -2  -2   1 2120.29   85.39
  -2  -2   1 2024.00   85.19
   0  -2   1 2218.28   90.69
  -1   2  -1  417.26   15.40
  -1   2  -1  383.66   16.70
   1  -2   1  340.57   15.40
   1  -2   1  332.37   15.50
   1  -2   1  393.96   16.40
  -2   2  -1 2222.18   93.79
  -2   2  -1 2454.75   95.89
   2  -2   1 2243.88   95.19
   2  -2   1 2243.98   93.79
   2  -2   1 2227.08   93.59
   2  -2   1 2294.47   93.59
  -3   2  -1 2030.20   83.69
  -3   2  -1 1977.80   80.69
   3  -2   1 1863.11   80.89
   3  -2   1 1915.61   80.99
   3  -2   1 1917.21   80.39
   3  -2   1 1975.80   80.19
   3  -2   1 1980.90   83.09
  -4   2  -1  412.96   19.60
  -4   2  -1  441.26   18.70
  -4   2  -1  400.56   18.70
  -4   2  -1  437.76   18.70
  -4   2  -1  405.66   22.10
   4  -2   1  410.66   22.20
   4  -2   1  404.46   20.10
   4  -2   1  458.05   18.90
   4  -2   1  417.76   21.60
   4  -2   1  451.85   21.90
   4  -2   1  421.86   18.10
  -5   2  -1  130.09    8.50
  -5   2  -1  140.39    7.20
  -5   2  -1  111.89   13.20
  -5   2  -1  126.99    7.30
  -5   2  -1  129.49    8.30
   5  -2   1  112.79    7.60
   5  -2   1  135.39    8.10
   5  -2   1  130.09    7.50
   5  -2   1  129.49   14.70
   5  -2   1  138.09    8.30
   5  -2   1  142.49    6.80
   5  -2   1  130.69    8.10
  -6   2  -1   16.60    2.90
  -6   2  -1   25.00    4.10
  -6   2  -1   22.00    3.00
   6  -2   1   21.20    3.10
   6  -2   1   32.80    6.20
   6  -2   1   19.60    3.40
   6  -2   1   20.40    3.80
   6  -2   1   25.30    4.40
  -7   2  -1  116.49    5.70
   7  -2   1  113.19    5.90
   7  -2   1  119.69    5.60
   7  -2   1  123.59    6.30
   7  -2   1  121.19    6.60
   7   1  -1   47.70    4.60
   7   1  -1   42.80    2.90
   7   1  -1   48.80    3.40
  -7  -1   1   42.90    3.10
  -7  -1   1   47.80    3.20
   6   1  -1  265.97   12.40
   6   1  -1  244.58   15.50
   6   1  -1  276.07   12.70
   6   1  -1  279.27   12.30
   6   1  -1  296.97   13.50
  -6  -1   1  286.17   12.90
  -6  -1   1  259.47   13.60
   5   1  -1  175.38    9.50
   5   1  -1  168.08   14.70
   5   1  -1  170.48    8.90
   5   1  -1  206.18   10.60
   5   1  -1  168.98    8.60
   5   1  -1  191.08    9.40
  -5  -1   1  164.68   15.20
  -5  -1   1  182.18   10.30
  -5  -1   1  180.48    9.10
   4   1  -1    9.10    2.50
   4   1  -1    7.70    1.80
   4   1  -1   10.00    2.90
   4   1  -1    7.00    1.80
   4   1  -1    9.30    2.90
   4   1  -1   10.00    2.30
   4   1  -1   10.10    1.50
   4   1  -1   10.80    2.50
   4   1  -1    8.10    3.00
   4   1  -1   13.40    5.40
  -4  -1   1    7.40    1.30
  -4  -1   1    8.70    2.60
  -4  -1   1    7.50    2.00
   3   1  -1  842.92   34.00
   3   1  -1  837.42   33.70
   3   1  -1  807.22   34.10
   3   1  -1  871.91   34.90
   3   1  -1  702.03   34.30
   3   1  -1  900.01   36.10
  -3  -1   1  787.02   33.80
  -3  -1   1  807.02   33.80
  -3  -1   1  748.83   34.10
  -3  -1   1  886.61   33.60
  -3  -1   1  732.63   33.40
   2   1  -1 1688.63   69.29
   2   1  -1 1692.03   69.09
   2   1  -1 1688.73   69.19
   2   1  -1 1672.13   69.19
   2   1  -1 1658.13   69.69
  -2  -1   1 1680.63   68.99
  -2  -1   1 1647.34   68.89
  -2  -1   1 1722.83   69.09
   0  -1   1 1430.26   58.59
  -1   1  -1 3985.70  168.48
   1  -1   1 4250.47  168.38
   2  -1   1 2990.50  121.69
   2  -1   1 2861.51  120.49
   2  -1   1 2930.71  120.19
   2  -1   1 2949.60  120.29
  -3   1  -1 3562.74  140.09
   3  -1   1 3479.55  139.99
   3  -1   1 3178.28  140.29
   3  -1   1 3408.46  139.89
   3  -1   1 3384.06  139.59
   3  -1   1 3425.86  142.29
  -4   1  -1  132.29    8.80
  -4   1  -1  132.69    7.60
  -4   1  -1  146.99    7.00
  -4   1  -1  136.59   10.30
   4  -1   1  140.99    7.80
   4  -1   1  142.39    7.20
   4  -1   1  136.29   10.20
   4  -1   1  132.99    6.80
   4  -1   1  124.29    8.70
   4  -1   1  132.09    6.40
  -5   1  -1  382.06   17.90
  -5   1  -1  388.86   18.40
  -5   1  -1  387.76   17.40
  -5   1  -1  376.16   23.00
  -5   1  -1  389.56   17.40
   5  -1   1  370.66   22.60
   5  -1   1  400.06   18.00
   5  -1   1  376.36   17.40
   5  -1   1  373.96   17.80
   5  -1   1  400.76   17.60
   5  -1   1  402.06   18.10
  -6   1  -1  196.38    9.60
  -6   1  -1  199.18    9.80
   6  -1   1  197.68   10.60
   6  -1   1  202.68    9.90
   6  -1   1  203.78    9.60
   6  -1   1  192.38   11.10
   6  -1   1  207.58    9.40
  -7   1  -1  135.29    6.40
  -7   1  -1  131.99    6.70
   7  -1   1  144.09    6.60
   7  -1   1  146.99    7.20
   7  -1   1  153.88    7.00
   7  -1   1  145.69    7.50
   7   0  -1  158.78    7.00
   7   0  -1  150.38    8.40
   7   0  -1  167.88    7.40
   7   0  -1  157.38    7.80
  -7   0   1  157.68    7.10
  -7   0   1  139.99    7.20
   6   0  -1   33.40    7.50
   6   0  -1   17.60    3.10
   6   0  -1   20.90    2.60
   6   0  -1   15.30    2.70
   6   0  -1   20.00    4.30
  -6   0   1   17.10    3.20
  -6   0   1   20.40    4.70
   5   0  -1   21.00    4.10
   5   0  -1   22.80    3.30
   5   0  -1   25.70    4.00
   5   0  -1   25.60   10.20
   5   0  -1   22.50    4.00
   5   0  -1   22.70    4.30
   5   0  -1   24.00    6.40
  -5   0   1   25.00    5.20
  -5   0   1   19.20    3.90
  -5   0   1   19.90   10.70
  -5   0   1   24.30    5.40
   4   0  -1   17.70    3.80
   4   0  -1   24.30    3.40
   4   0  -1   23.70    5.70
   4   0  -1   15.10    3.20
   4   0  -1   23.00    2.30
   4   0  -1   25.80    5.40
   4   0  -1   17.60    2.80
   4   0  -1   22.80    4.80
   4   0  -1   21.30    3.40
  -4   0   1   23.90    2.90
  -4   0   1   22.00    2.30
  -4   0   1   25.20    4.30
  -4   0   1   18.00    4.10
   3   0  -1  444.66   19.40
   3   0  -1  450.55   19.10
   3   0  -1  413.96   19.90
   3   0  -1  445.36   19.60
   3   0  -1  465.25   21.50
   3   0  -1  442.06   19.50
   3   0  -1  472.85   20.30
  -3   0   1  484.05   19.50
  -3   0   1  484.55   19.10
   2   0  -1 2137.89   84.69
   2   0  -1 2096.49   85.09
   2   0  -1 2081.19   84.49
   2   0  -1 2143.69   85.09
   2   0  -1 2033.40   84.69
  -2   0   1 1929.21   84.59
  -2   0   1 2004.00   84.49
   1   0  -1 1112.69   50.99
   1   0  -1 1253.17   49.90
   1   0  -1 1293.97   49.70
   1   0  -1 1264.37   49.70
  -1   0   1 1199.78   49.70
  -1   0   1 1139.19   49.60
  -2   0  -1 4523.95  181.98
  -2   0  -1 4367.96  181.88
  -3   0  -1  908.51   36.70
  -3   0  -1  863.11   36.80
  -3   0  -1  898.31   36.50
   3   0   1  847.62   37.40
   3   0   1  877.11   36.60
   3   0   1  900.01   38.90
   3   0   1  887.31   36.80
   3   0   1  890.31   37.00
  -4   0  -1  345.17   15.20
  -4   0  -1  338.67   15.90
  -4   0  -1  375.46   15.50
   4   0   1  349.67   15.70
   4   0   1  359.76   15.00
   4   0   1  332.87   16.70
   4   0   1  347.57   15.40
   4   0   1  346.67   16.10
  -5   0  -1   74.79   10.90
  -5   0  -1   81.69    6.60
  -5   0  -1   93.29    7.50
   5   0   1   89.09   10.70
   5   0   1   85.69    6.10
   5   0   1   87.69    5.80
   5   0   1   87.19    4.80
   5   0   1   93.39    6.70
  -6   0  -1  178.08    9.20
   6   0   1  182.08    9.30
   6   0   1  169.28   10.70
   6   0   1  193.88   10.00
   6   0   1  195.88    9.00
   6   0   1  196.08    8.90
  -7   0  -1   44.50    3.10
  -7   0  -1   45.90    3.20
  -7   0  -1   48.70    3.10
   7   0   1   48.70    3.60
   7   0   1   51.99    5.50
   7   0   1   50.29    3.20
   7   0   1   41.90    4.70
   7  -1  -1  239.78   11.00
   7  -1  -1  238.38   11.30
   7  -1  -1  245.68   10.40
   7  -1  -1  254.77   10.80
  -7   1   1  226.38   10.60
   6  -1  -1   88.99    5.40
   6  -1  -1   87.29    5.70
   6  -1  -1   82.69    8.20
   6  -1  -1   87.09    5.30
   6  -1  -1   85.19    6.40
  -6   1   1   83.89    6.40
  -6   1   1   86.29    5.30
   5  -1  -1  143.69    9.80
   5  -1  -1  122.29   13.90
   5  -1  -1  143.19    8.00
   5  -1  -1  149.09    7.10
   5  -1  -1  139.69    8.10
   5  -1  -1  131.59   14.60
   5  -1  -1  136.09    7.60
   5  -1  -1  143.19    8.30
  -5   1   1  137.69    8.70
  -5   1   1  129.29    8.00
  -5   1   1  118.29   14.30
  -5   1   1  147.69    7.70
  -5   1   1  141.29    8.80
   4  -1  -1  463.85   21.00
   4  -1  -1  488.35   20.30
   4  -1  -1  465.75   22.20
   4  -1  -1  456.15   21.30
   4  -1  -1  487.85   21.10
   4  -1  -1  495.25   21.20
   4  -1  -1  469.75   22.40
   4  -1  -1  483.45   24.40
  -4   1   1  481.65   21.80
  -4   1   1  481.95   20.40
  -4   1   1  458.45   21.00
  -4   1   1  504.45   21.00
  -4   1   1  477.85   24.10
   3  -1  -1 1037.00   46.90
   3  -1  -1 1136.59   47.20
   3  -1  -1 1125.49   46.40
   3  -1  -1 1115.29   46.50
   3  -1  -1 1031.70   46.20
   3  -1  -1 1130.89   46.30
   3  -1  -1 1178.68   48.90
  -3   1   1 1094.99   46.40
  -3   1   1 1128.09   46.10
  -3   1   1 1171.58   48.90
   2  -1  -1  757.32   31.00
   2  -1  -1  683.23   31.00
   2  -1  -1  738.03   30.70
   2  -1  -1  774.82   31.00
   2  -1  -1  774.92   31.40
  -2   1   1  752.12   30.70
  -2   1   1  733.53   30.90
  -1  -1  -1 1617.84   64.39
   1   1   1 1508.85   64.29
   1   1   1 1592.14   64.49
  -3  -1  -1  683.23   30.00
  -3  -1  -1  678.23   29.80
  -3  -1  -1  765.42   30.00
  -3  -1  -1  738.83   30.10
  -3  -1  -1  697.03   30.00
   3   1   1  767.72   32.20
   3   1   1  736.13   30.20
   3   1   1  700.73   30.30
   3   1   1  692.23   29.90
   3   1   1  735.73   30.80
   3   1   1  730.53   29.90
  -4  -1  -1  307.67   14.30
  -4  -1  -1  339.77   14.20
  -4  -1  -1  301.37   14.00
   4   1   1  331.27   14.50
   4   1   1  315.17   15.00
   4   1   1  329.37   14.00
   4   1   1  338.97   17.20
   4   1   1  329.67   15.80
   4   1   1  335.57   14.80
  -5  -1  -1   32.40    6.20
  -5  -1  -1   22.20    4.30
   5   1   1   28.90    4.20
   5   1   1   35.60    4.30
   5   1   1   37.60    8.30
   5   1   1   28.70    8.30
   5   1   1   30.90    2.90
   5   1   1   28.80    5.00
   5   1   1   32.40    4.10
   5   1   1   26.80    4.30
  -6  -1  -1  116.59    6.70
   6   1   1  116.59    6.60
   6   1   1  118.29    9.10
   6   1   1  120.79    6.30
   6   1   1  115.39    6.30
   6   1   1  114.29    7.40
  -7  -1  -1  154.38    7.90
  -7  -1  -1  169.28    7.90
   7   1   1  181.08    8.00
   7   1   1  171.68    9.00
   7   1   1  175.68    9.50
   7   1   1  163.18    7.50
   6  -2  -1    7.40    3.70
   6  -2  -1    2.90    2.40
   6  -2  -1    4.80    2.10
   6  -2  -1    1.20    2.00
   6  -2  -1    4.80    4.30
  -6   2   1    2.00    1.80
  -6   2   1    3.90    1.60
   5  -2  -1  148.19    8.20
   5  -2  -1  134.49    7.90
   5  -2  -1  136.69    8.40
   5  -2  -1  143.09    9.10
   5  -2  -1  141.49    8.40
   5  -2  -1  150.48    7.30
   5  -2  -1  142.89   17.10
  -5   2   1  147.09    8.80
  -5   2   1  125.19   14.60
  -5   2   1  138.49    7.60
  -5   2   1  138.49    7.70
  -5   2   1  142.29    9.20
   4  -2  -1  199.78   11.90
   4  -2  -1  195.68   11.60
   4  -2  -1  229.28   10.60
   4  -2  -1  208.38   12.40
   4  -2  -1  235.58   10.90
   4  -2  -1  226.08   11.30
   4  -2  -1  214.48   14.40
   4  -2  -1  219.38    9.90
  -4   2   1  240.68   10.80
  -4   2   1  229.28   13.80
  -4   2   1  226.58   11.00
  -4   2   1  205.68   11.70
  -4   2   1  236.58   10.90
  -4   2   1  221.78   10.80
   3  -2  -1  222.28   10.30
   3  -2  -1  224.58   11.10
   3  -2  -1  225.48   10.10
   3  -2  -1  208.78   11.40
   3  -2  -1  215.28    9.80
   3  -2  -1  216.68   10.20
  -3   2   1  246.58   12.60
  -3   2   1  244.38   10.30
   2  -2  -1 2087.99   83.09
   2  -2  -1 1996.80   83.59
   2  -2  -1 2002.10   83.19
   2  -2  -1 1987.30   82.99
  -2   2   1 2015.80   83.09
  -2   2   1 1959.70   83.29
  -2   2   1 2123.79   85.09
   1  -2  -1  967.10   40.30
   1  -2  -1  891.81   42.10
   1  -2  -1 1022.90   40.60
   1  -2  -1  985.90   40.20
  -1   2   1 1023.20   40.30
  -1   2   1  978.20   41.10
  -1   2   1  983.00   40.30
   0  -2  -1  101.79    4.50
   0   2   1  117.39    4.70
   0   2   1  107.69    5.10
  -1  -2  -1 1138.89   46.60
  -1  -2  -1 1120.89   46.40
   1   2   1 1101.59   47.30
   1   2   1 1097.19   46.50
   1   2   1 1085.89   46.50
   1   2   1 1256.07   46.90
  -2  -2  -1  248.58   10.30
  -2  -2  -1  252.87   10.30
  -2  -2  -1  246.88   10.30
  -2  -2  -1  237.68   10.40
   2   2   1  232.78   10.60
   2   2   1  257.97   11.10
   2   2   1  260.47   11.40
   2   2   1  232.18   10.40
   2   2   1  245.88   10.60
  -3  -2  -1 2706.13  113.29
  -3  -2  -1 2770.82  113.19
  -3  -2  -1 2732.83  112.99
  -3  -2  -1 2698.33  113.39
  -3  -2  -1 2748.53  113.19
  -3  -2  -1 2685.03  113.09
   3   2   1 3021.10  115.59
   3   2   1 2685.93  113.59
   3   2   1 2841.32  113.49
   3   2   1 2808.62  113.19
   3   2   1 2905.01  114.49
   3   2   1 2514.95  113.29
  -4  -2  -1  174.28    8.70
  -4  -2  -1  196.78    8.50
  -4  -2  -1  178.28    8.20
   4   2   1  193.18    8.40
   4   2   1  178.38    9.10
   4   2   1  168.48    9.40
   4   2   1  183.48    9.90
   4   2   1  172.38    8.70
   4   2   1  199.08   10.40
   4   2   1  197.28    8.90
   4   2   1  202.68   11.40
  -5  -2  -1  321.27   14.80
  -5  -2  -1  332.17   15.40
  -5  -2  -1  323.47   14.60
  -5  -2  -1  326.77   16.60
   5   2   1  353.86   15.10
   5   2   1  322.47   15.10
   5   2   1  302.27   17.50
   5   2   1  317.57   15.80
   5   2   1  343.87   15.40
   5   2   1  335.07   14.30
   5   2   1  327.97   15.10
   5   2   1  318.17   18.80
  -6  -2  -1   98.99    6.20
   6   2   1  104.79    6.80
   6   2   1  100.79    5.90
   6   2   1  105.69    6.20
   6   2   1   94.59    6.20
   6   2   1  104.79    5.60
  -7  -2  -1    0.10    1.40
  -7  -2  -1    2.00    1.40
   7   2   1    0.70    1.20
   7   2   1    0.20    2.10
   7   2   1    2.70    1.50
   6  -3  -1   36.90    4.80
   6  -3  -1   30.40    5.40
   6  -3  -1   38.20    4.90
   6  -3  -1   32.30    7.50
   6  -3  -1   30.10    4.70
  -6   3   1   29.70    3.00
  -6   3   1   31.80    3.60
  -6   3   1   37.90    3.40
   5  -3  -1  307.77   15.00
   5  -3  -1  324.27   15.30
   5  -3  -1  327.37   15.80
   5  -3  -1  338.67   16.30
   5  -3  -1  324.77   15.50
   5  -3  -1  332.87   14.50
   5  -3  -1  308.27   25.00
  -5   3   1  325.97   14.80
  -5   3   1  308.87   16.10
  -5   3   1  330.97   14.60
  -5   3   1  333.37   15.90
   4  -3  -1   72.09    8.60
   4  -3  -1   58.79    3.70
   4  -3  -1   60.99    4.90
   4  -3  -1   54.49    5.60
   4  -3  -1   57.59    4.50
   4  -3  -1   56.19    9.20
   4  -3  -1   56.09    8.40
  -4   3   1   56.69    4.90
  -4   3   1   63.19    7.20
  -4   3   1   62.09    4.80
  -4   3   1   58.49    4.60
  -4   3   1   57.09    5.90
  -4   3   1   51.79    4.90
   3  -3  -1 1620.44   63.89
   3  -3  -1 1567.14   63.29
   3  -3  -1 1527.15   63.69
   3  -3  -1 1387.66   64.09
   3  -3  -1 1596.24   63.69
   3  -3  -1 1576.04   64.59
  -3   3   1 1520.55   66.29
  -3   3   1 1513.35   63.99
   2  -3  -1 1552.04   62.79
   2  -3  -1 1457.35   62.49
   2  -3  -1 1525.85   62.69
   2  -3  -1 1534.25   63.29
   2  -3  -1 1546.55   62.59
  -2   3   1 1523.65   64.59
   1  -3  -1 2297.17   95.29
   1  -3  -1 2342.57   94.99
  -1   3   1 2219.38   95.09
  -1   3   1 2406.36   94.89
  -1  -3  -1  390.86   17.30
  -1  -3  -1  397.06   17.20
  -1  -3  -1  415.46   17.20
   1   3   1  442.16   17.50
   1   3   1  446.06   18.40
   1   3   1  412.46   17.40
  -2  -3  -1   86.79    3.80
  -2  -3  -1   88.59    3.80
  -2  -3  -1   76.19    3.90
  -2  -3  -1   81.09    3.70
   2   3   1   84.99    4.20
   2   3   1   94.49    4.70
   2   3   1   79.09    4.10
   2   3   1   78.89    3.90
   2   3   1   95.89    4.70
  -3  -3  -1 3688.03  152.38
  -3  -3  -1 3716.93  152.68
  -3  -3  -1 3708.63  152.48
  -3  -3  -1 3663.23  152.28
  -3  -3  -1 3652.53  152.58
  -3  -3  -1 3743.53  152.48
  -3  -3  -1 3683.23  152.48
   3   3   1 3668.43  152.88
   3   3   1 3718.43  153.78
   3   3   1 3637.54  152.68
   3   3   1 3830.82  152.78
   3   3   1 3825.72  152.48
   3   3   1 3846.12  154.18
  -4  -3  -1  233.68   11.10
  -4  -3  -1  221.18   11.00
  -4  -3  -1  232.88   10.30
  -4  -3  -1  225.88   10.80
  -4  -3  -1  238.68   10.30
  -4  -3  -1  242.98   10.50
  -4  -3  -1  231.38   10.70
   4   3   1  240.08   10.90
   4   3   1  228.48   11.10
   4   3   1  247.58   13.00
   4   3   1  239.98   11.50
   4   3   1  241.78   10.40
   4   3   1  241.38   11.00
   4   3   1  235.68   11.60
   4   3   1  237.48   10.80
   4   3   1  248.48   12.40
  -5  -3  -1   29.10    3.20
  -5  -3  -1   28.20    3.70
  -5  -3  -1   32.80    3.90
  -5  -3  -1   33.80    4.80
   5   3   1   33.10    8.80
   5   3   1   29.40    4.50
   5   3   1   30.80    6.20
   5   3   1   33.60    5.80
   5   3   1   32.90    3.70
   5   3   1   36.20    6.10
  -6  -3  -1  105.89    6.30
  -6  -3  -1  106.79    6.60
   6   3   1  109.99    7.80
   6   3   1  108.19    6.30
   6   3   1  113.89    5.60
   6   3   1  110.69    6.10
   6   3   1  101.09    7.10
  -7  -3  -1   38.20    3.30
  -7  -3  -1   41.30    3.30
   7   3   1   41.00    4.70
   7   3   1   40.00    3.10
   6  -4  -1  241.98   11.10
   6  -4  -1  250.97   12.10
   6  -4  -1  223.88   11.30
  -6   4   1  245.68   10.90
  -6   4   1  232.38   10.70
   5  -4  -1  233.48   13.20
   5  -4  -1  220.58   12.60
   5  -4  -1  240.28   12.00
   5  -4  -1  220.68   11.90
   5  -4  -1  210.98   12.30
   5  -4  -1  246.38   11.00
  -5   4   1  249.97   11.20
  -5   4   1  252.97   12.40
  -5   4   1  238.98   10.70
  -5   4   1  234.28   11.20
   4  -4  -1  181.28    9.40
   4  -4  -1  174.98   10.20
   4  -4  -1  172.48   15.00
   4  -4  -1  182.38    9.10
   4  -4  -1  168.28    8.30
  -4   4   1  175.58    9.20
  -4   4   1  182.98    9.30
  -4   4   1  171.38   10.30
  -4   4   1  178.38    9.40
  -4   4   1  187.38    9.40
  -4   4   1  169.48    9.00
  -4   4   1  185.98   13.90
   3  -4  -1   76.99    4.10
   3  -4  -1   70.69    7.90
   3  -4  -1   73.59    4.40
   3  -4  -1   77.39    6.50
   3  -4  -1   88.49    4.80
  -3   4   1   82.29    6.60
  -3   4   1   77.59    4.70
   2  -4  -1   61.99    4.10
   2  -4  -1   58.89    3.10
   2  -4  -1   70.09    3.50
   2  -4  -1   64.09    3.30
  -2   4   1   59.09    4.80
  -2   4   1   61.59    3.60
   1  -4  -1  146.29    6.60
  -1   4   1  156.58    7.70
  -1   4   1  149.99    6.50
  -1   4   1  141.09    6.60
   0  -4  -1 2035.70   83.79
   0   4   1 1959.90   83.99
   0   4   1 2147.19   83.99
  -1  -4  -1 2122.19   86.79
  -1  -4  -1 2061.09   86.89
  -1  -4  -1 2147.69   86.89
   1   4   1 2134.19   87.19
   1   4   1 2143.29   87.19
  -2  -4  -1 1345.77   56.59
  -2  -4  -1 1331.07   56.69
  -2  -4  -1 1402.66   56.79
  -2  -4  -1 1364.56   56.69
   2   4   1 1330.87   56.79
   2   4   1 1406.96   56.99
   2   4   1 1476.55   57.29
  -3  -4  -1 2123.99   89.79
  -3  -4  -1 2165.28   89.79
  -3  -4  -1 2167.38   89.59
  -3  -4  -1 2215.88   89.59
   3   4   1 2215.18   90.99
   3   4   1 2268.97   90.89
   3   4   1 2118.89   89.99
   3   4   1 2164.58   89.89
   3   4   1 2191.48   90.39
  -4  -4  -1  128.29    6.80
  -4  -4  -1  132.59    6.50
  -4  -4  -1  139.39    6.70
  -4  -4  -1  140.39    6.10
  -4  -4  -1  138.39    6.50
  -4  -4  -1  140.29    6.20
  -4  -4  -1  131.09    6.20
  -4  -4  -1  132.79    7.20
   4   4   1  134.59    7.70
   4   4   1  140.39    8.70
   4   4   1  139.89    7.30
   4   4   1  127.89    7.30
   4   4   1  138.69    7.30
   4   4   1  136.89    8.10
   4   4   1  135.29    8.60
   4   4   1  139.09    7.00
   4   4   1  140.49    7.90
  -5  -4  -1  155.18    9.00
  -5  -4  -1  134.39    7.10
  -5  -4  -1  132.59    7.50
  -5  -4  -1  138.49    6.70
   5   4   1  146.29    7.40
   5   4   1  142.19    7.50
   5   4   1  127.69    8.30
   5   4   1  130.89    8.10
  -6  -4  -1  297.27   13.30
  -6  -4  -1  297.67   14.10
   6   4   1  296.57   13.40
   6   4   1  294.77   13.60
   6   4   1  315.67   14.50
   6   4   1  296.77   12.90
  -7  -4  -1  132.09    7.00
   7   4   1  147.39    8.30
   7   4   1  144.19    6.60
   6  -5  -1  361.16   16.80
   6  -5  -1  338.27   15.80
  -6   5   1  375.16   15.50
  -6   5   1  360.16   15.50
   5  -5  -1  113.19    8.20
   5  -5  -1  109.99   10.00
   5  -5  -1  130.79    9.20
  -5   5   1  139.69    6.90
  -5   5   1  134.59    6.90
  -5   5   1  135.99    8.20
   4  -5  -1  563.64   24.90
   4  -5  -1  562.54   26.20
   4  -5  -1  594.64   25.60
   4  -5  -1  575.84   25.20
   4  -5  -1  570.34   32.40
  -4   5   1  583.94   26.20
  -4   5   1  591.54   25.30
  -4   5   1  579.64   25.20
  -4   5   1  583.44   25.80
  -4   5   1  596.44   25.20
  -4   5   1  564.44   28.70
   3  -5  -1  740.43   29.50
   3  -5  -1  673.33   28.80
   3  -5  -1  682.33   29.20
   3  -5  -1  639.64   30.80
   3  -5  -1  684.23   33.60
  -3   5   1  683.23   29.80
  -3   5   1  666.73   31.80
  -3   5   1  643.14   30.40
  -3   5   1  710.43   29.60
  -3   5   1  717.43   29.70
  -3   5   1  748.03   29.80
  -3   5   1  708.43   30.10
   2  -5  -1   13.70    2.40
   2  -5  -1   10.70    1.70
  -2   5   1   10.60    2.90
  -2   5   1    9.30    1.80
   1  -5  -1 2361.76   95.29
  -1   5   1 2254.57   96.99
  -1   5   1 2396.76   95.19
  -1   5   1 2261.17   95.39
   0  -5  -1  432.26   18.30
   0  -5  -1  463.25   20.10
   0   5   1  419.56   18.50
   0   5   1  460.55   20.00
   0   5   1  438.56   18.60
  -1  -5  -1  273.17   11.90
  -1  -5  -1  296.07   11.90
  -1  -5  -1  286.87   11.90
   1   5   1  284.87   12.20
  -2  -5  -1  416.46   17.40
  -2  -5  -1  405.56   17.60
  -2  -5  -1  417.36   17.40
  -2  -5  -1  397.56   17.20
   2   5   1  443.86   17.80
   2   5   1  422.06   17.80
  -3  -5  -1 1294.07   55.59
  -3  -5  -1 1315.77   55.49
  -3  -5  -1 1366.56   55.79
  -3  -5  -1 1368.26   55.19
  -3  -5  -1 1365.36   55.49
   3   5   1 1386.86   56.29
   3   5   1 1384.96   55.89
   3   5   1 1275.17   56.19
  -4  -5  -1   32.00    2.50
  -4  -5  -1   27.00    2.10
  -4  -5  -1   23.40    4.90
  -4  -5  -1   27.90    3.30
  -4  -5  -1   24.70    2.60
  -4  -5  -1   24.80    1.90
  -4  -5  -1   30.30    3.50
  -4  -5  -1   23.50    2.30
  -4  -5  -1   29.80    2.50
   4   5   1   30.40    4.30
   4   5   1   28.60    4.10
   4   5   1   27.30    3.40
   4   5   1   30.00    3.80
   4   5   1   23.30    4.20
  -5  -5  -1   77.89    4.70
  -5  -5  -1   72.89    5.40
  -5  -5  -1   68.09    4.90
  -5  -5  -1   74.39    4.00
  -5  -5  -1   69.09    6.50
  -5  -5  -1   73.79    4.30
   5   5   1   77.29    5.30
   5   5   1   81.29    6.00
   5   5   1   76.49    5.80
   5   5   1   76.69    5.20
  -6  -5  -1   53.29    5.10
  -6  -5  -1   54.49    3.90
   6   5   1   57.49    4.10
   6   5   1   55.09    4.80
  -7  -5  -1  143.69    7.30
   7   5   1  151.78    7.80
   7   5   1  148.59    6.70
   6  -6  -1   80.39    6.60
  -6   6   1  100.49    4.60
  -6   6   1   92.69    4.60
   5  -6  -1   92.39    8.20
   5  -6  -1   80.59    9.30
   5  -6  -1   94.09    8.10
   5  -6  -1   94.09    6.10
  -5   6   1  112.99    5.70
  -5   6   1  109.19    5.50
   4  -6  -1  117.29    7.90
   4  -6  -1  103.59    9.20
   4  -6  -1  106.09   18.50
   4  -6  -1  119.19    7.50
   4  -6  -1  112.69    6.80
  -4   6   1  119.69    6.70
  -4   6   1  116.79    8.30
  -4   6   1  120.59    6.60
  -4   6   1  112.89   12.20
  -4   6   1  124.19    6.80
  -4   6   1  117.19    6.70
  -4   6   1  136.29    8.40
   3  -6  -1  240.98   11.30
   3  -6  -1  266.47   12.00
   3  -6  -1  257.97   17.60
   3  -6  -1  268.27   11.90
  -3   6   1  252.37   12.30
  -3   6   1  253.57   12.10
  -3   6   1  261.87   12.20
  -3   6   1  262.87   12.60
  -3   6   1  252.47   12.10
  -3   6   1  247.18   13.40
  -3   6   1  248.88   14.50
   2  -6  -1  419.16   18.40
   2  -6  -1  405.36   19.30
   2  -6  -1  463.95   18.00
  -2   6   1  408.56   20.40
  -2   6   1  424.96   18.60
   1  -6  -1  333.57   14.10
   1  -6  -1  317.47   18.40
  -1   6   1  319.77   15.70
  -1   6   1  317.67   14.10
  -1   6   1  337.17   13.90
   0  -6  -1  812.42   33.40
   0   6   1  848.12   33.80
   0   6   1  855.81   35.60
   0   6   1  734.23   33.70
  -1  -6  -1 3447.35  140.79
  -1  -6  -1 3283.97  140.69
  -1  -6  -1 3446.16  140.89
  -1  -6  -1 3414.26  140.79
   1   6   1 3608.24  141.29
  -2  -6  -1 4303.37  180.88
  -2  -6  -1 4208.98  180.88
   2   6   1 4694.43  181.78
   2   6   1 4465.45  181.38
  -3  -6  -1 1486.95   60.49
  -3  -6  -1 1463.25   60.19
  -3  -6  -1 1444.46   60.39
  -3  -6  -1 1473.95   60.19
  -3  -6  -1 1468.25   59.89
   3   6   1 1423.46   60.99
   3   6   1 1447.46   60.59
  -4  -6  -1  531.65   22.10
  -4  -6  -1  514.35   23.00
  -4  -6  -1  530.85   22.60
  -4  -6  -1  525.35   22.60
  -4  -6  -1  526.15   22.40
  -4  -6  -1  540.45   22.20
  -4  -6  -1  541.45   22.50
  -4  -6  -1  546.55   22.70
   4   6   1  525.65   23.30
   4   6   1  529.15   23.10
   4   6   1  541.85   23.60
   4   6   1  514.25   22.90
  -5  -6  -1  169.78    7.90
  -5  -6  -1  163.28    7.70
  -5  -6  -1  163.78    8.00
  -5  -6  -1  168.88    7.70
  -5  -6  -1  158.38    9.90
  -5  -6  -1  172.38    7.40
  -5  -6  -1  155.98    8.90
   5   6   1  159.68    8.70
   5   6   1  163.28    9.00
   5   6   1  157.98    8.20
  -6  -6  -1   26.00    4.50
  -6  -6  -1   30.70    3.00
   6   6   1   20.40    4.00
   6   6   1   27.00    3.60
  -7  -6  -1  230.38   10.40
  -7  -6  -1  210.78   10.30
   7   6   1  247.38   10.70
   5  -7  -1   41.60    7.20
  -5   7   1   64.19    4.00
  -5   7   1   57.49    3.70
   4  -7  -1   50.19    6.00
   4  -7  -1   43.60    5.10
   4  -7  -1   50.09    6.90
  -4   7   1   50.99    4.40
  -4   7   1   52.29    4.10
  -4   7   1   50.39    4.10
  -4   7   1   47.90    3.80
   3  -7  -1  198.88   10.50
   3  -7  -1  225.68   11.10
   3  -7  -1  237.38   11.00
   3  -7  -1  215.18   18.80
  -3   7   1  222.48   12.70
  -3   7   1  243.88   12.20
  -3   7   1  249.97   13.20
  -3   7   1  212.78   14.30
  -3   7   1  228.68   10.90
  -3   7   1  239.88   11.10
  -3   7   1  241.18   11.60
   2  -7  -1   11.10    4.50
   2  -7  -1   11.10    8.40
  -2   7   1   14.20    2.90
  -2   7   1   16.00    2.20
  -2   7   1   14.40    2.70
  -2   7   1   10.80    2.80
  -2   7   1   18.80    3.40
  -2   7   1    8.40    2.60
  -2   7   1   14.10    4.20
  -2   7   1   12.70    2.60
   1  -7  -1   94.99    6.50
   1  -7  -1   82.09    5.50
   1  -7  -1  100.49   10.40
  -1   7   1  102.09    6.90
  -1   7   1   90.09    4.90
  -1   7   1   88.29    4.70
   0  -7  -1   40.00    2.20
   0   7   1   45.70    4.50
   0   7   1   38.70    2.50
   0   7   1   46.00    2.80
  -1  -7  -1  447.36   19.00
  -1  -7  -1  440.36   19.10
  -1  -7  -1  432.36   18.90
   1   7   1  490.95   20.10
   1   7   1  482.15   19.60
  -2  -7  -1 1187.28   54.29
  -2  -7  -1 1327.47   54.29
  -2  -7  -1 1300.17   54.09
  -2  -7  -1 1315.87   53.89
  -2  -7  -1 1337.57   54.09
   2   7   1 1346.37   54.69
   2   7   1 1375.76   55.09
  -3  -7  -1  742.03   29.80
  -3  -7  -1  697.43   29.90
  -3  -7  -1  671.03   30.40
  -3  -7  -1  695.43   30.50
  -3  -7  -1  684.03   30.30
  -3  -7  -1  737.73   30.40
  -3  -7  -1  742.23   30.10
   3   7   1  740.63   31.10
   3   7   1  695.93   30.60
   3   7   1  776.42   30.80
   3   7   1  730.43   30.70
  -4  -7  -1  180.88    8.70
  -4  -7  -1  185.88    8.10
  -4  -7  -1  193.68    9.40
  -4  -7  -1  186.98    8.70
  -4  -7  -1  183.88    8.40
  -4  -7  -1  181.78    8.30
  -4  -7  -1  182.38    8.80
  -4  -7  -1  186.58    8.90
   4   7   1  202.58    9.80
   4   7   1  177.78    9.30
   4   7   1  183.68    9.60
  -5  -7  -1  407.36   18.00
  -5  -7  -1  418.66   18.20
  -5  -7  -1  412.66   17.90
  -5  -7  -1  427.46   17.60
  -5  -7  -1  396.16   17.60
   5   7   1  438.26   18.60
   5   7   1  424.46   18.70
   5   7   1  408.46   19.10
  -6  -7  -1   91.79    7.30
  -6  -7  -1  117.09    6.10
  -6  -7  -1   93.69    6.30
   6   7   1   99.59    7.10
   6   7   1  117.09    6.70
   5  -8  -1    4.40    3.10
   5  -8  -1    2.30    4.40
   4  -8  -1  133.89    9.30
   4  -8  -1  123.29    8.00
  -4   8   1  145.09    7.10
  -4   8   1  142.89    7.30
  -4   8   1  154.18    7.70
  -4   8   1  144.09    7.40
   3  -8  -1  674.93   30.60
   3  -8  -1  668.83   40.20
  -3   8   1  744.83   31.10
  -3   8   1  698.83   35.30
  -3   8   1  747.63   30.80
  -3   8   1  733.23   31.70
  -3   8   1  696.63   30.60
  -3   8   1  786.72   31.50
  -3   8   1  746.23   30.90
   2  -8  -1  247.08   18.70
  -2   8   1  249.68   12.00
  -2   8   1  229.48   11.70
  -2   8   1  248.28   11.60
  -2   8   1  258.07   12.40
  -2   8   1  223.18   11.40
  -2   8   1  233.98   11.70
  -2   8   1  250.67   10.60
   1  -8  -1  316.77   16.70
   1  -8  -1  332.27   15.80
  -1   8   1  353.16   15.50
  -1   8   1  343.87   15.90
  -1   8   1  331.27   16.20
  -1   8   1  350.36   17.70
  -1   8   1  363.36   14.90
  -1   8   1  327.87   17.40
  -1   8   1  363.86   14.70
  -1   8   1  337.37   15.10
   0  -8  -1   84.99    5.70
   0   8   1   92.09    6.20
   0   8   1   83.99    4.70
   0   8   1   86.89    5.10
   0   8   1  100.49    7.30
  -1  -8  -1  333.47   14.30
  -1  -8  -1  319.47   14.10
  -1  -8  -1  319.67   14.30
  -1  -8  -1  346.57   14.50
   1   8   1  368.66   15.50
   1   8   1  352.96   15.00
  -2  -8  -1   68.49    4.10
  -2  -8  -1   63.79    3.40
  -2  -8  -1   71.39    3.90
  -2  -8  -1   68.49    3.20
  -2  -8  -1   68.19    3.70
   2   8   1   69.89    4.30
   2   8   1   72.69    4.60
   2   8   1   62.99    4.60
   2   8   1   63.69    5.10
   2   8   1   65.29    4.80
  -3  -8  -1  630.74   26.20
  -3  -8  -1  587.94   26.10
  -3  -8  -1  633.14   26.30
  -3  -8  -1  590.94   25.80
  -3  -8  -1  637.34   25.90
  -3  -8  -1  616.54   26.00
   3   8   1  638.54   27.00
   3   8   1  630.84   26.60
   3   8   1  615.04   26.40
   3   8   1  577.34   26.10
  -4  -8  -1  728.13   30.90
  -4  -8  -1  739.13   31.30
  -4  -8  -1  758.22   30.80
  -4  -8  -1  783.52   31.20
  -4  -8  -1  748.03   31.30
  -4  -8  -1  683.03   31.40
  -4  -8  -1  784.12   31.50
   4   8   1  734.23   31.80
   4   8   1  741.63   32.30
   4   8   1  722.93   32.20
  -5  -8  -1  185.98    8.60
  -5  -8  -1  198.38    9.10
  -5  -8  -1  204.28    9.20
  -5  -8  -1  177.48   10.10
  -5  -8  -1  192.88    8.80
  -5  -8  -1  189.28    8.50
   5   8   1  193.08    9.50
   5   8   1  194.48   10.30
  -6  -8  -1  102.59    6.20
  -6  -8  -1  104.09    4.90
  -6  -8  -1  103.69    5.50
   6   8   1  102.19    6.80
   6   8   1  113.39    5.80
  -5   9   1   75.09    4.30
  -5   9   1   83.59    4.00
  -4   9   1  272.37   12.50
  -4   9   1  287.07   12.90
  -4   9   1  289.67   13.50
  -3   9   1   26.80    3.50
  -3   9   1   28.00    3.80
  -3   9   1   31.90    3.40
  -3   9   1   26.60    3.70
  -3   9   1   30.80    3.60
  -2   9   1  524.25   22.30
  -2   9   1  473.95   21.60
  -2   9   1  490.35   21.60
  -2   9   1  476.45   22.00
  -2   9   1  513.55   21.50
  -2   9   1  484.95   20.70
  -2   9   1  472.85   21.50
  -2   9   1  494.45   25.50
  -1   9   1  594.24   28.20
  -1   9   1  689.63   28.20
  -1   9   1  648.64   28.10
  -1   9   1  664.63   28.90
  -1   9   1  674.83   27.40
  -1   9   1  649.54   28.40
  -1   9   1  675.63   35.90
  -1   9   1  635.34   28.00
   0  -9  -1   60.49    7.00
   0   9   1   76.19    6.20
   0   9   1   76.59    6.70
   0   9   1   79.39    5.00
   0   9   1   79.99    5.20
   0   9   1   74.89    4.40
   0   9   1   78.69    4.60
  -1  -9  -1  221.28    9.80
   1   9   1  215.38   10.30
   1   9   1  225.78   10.70
   1   9   1  219.08   10.00
   1   9   1  222.48   10.30
   1   9   1  218.08   12.40
   1   9   1  224.58   11.00
  -2  -9  -1  253.67   11.10
  -2  -9  -1  228.78   11.10
  -2  -9  -1  238.68   10.50
  -2  -9  -1  260.27   10.80
  -2  -9  -1  236.08   11.00
   2   9   1  252.17   11.30
   2   9   1  256.77   11.20
   2   9   1  220.68   11.80
   2   9   1  258.87   11.60
   2   9   1  276.17   12.10
   2   9   1  234.88   11.20
  -3  -9  -1  407.46   16.60
  -3  -9  -1  383.66   16.50
  -3  -9  -1  400.26   17.10
  -3  -9  -1  396.56   16.20
  -3  -9  -1  388.96   16.80
  -3  -9  -1  377.66   16.90
  -3  -9  -1  360.96   17.00
   3   9   1  389.16   17.70
   3   9   1  386.66   17.50
   3   9   1  373.76   16.80
   3   9   1  370.76   17.10
  -4  -9  -1  130.49    6.70
  -4  -9  -1  138.49    6.20
  -4  -9  -1  136.09    6.90
  -4  -9  -1  132.79    6.70
  -4  -9  -1  116.89    8.30
  -4  -9  -1  134.09    6.40
  -4  -9  -1  140.09    8.10
  -4  -9  -1  136.29    6.10
   4   9   1  127.19    6.90
   4   9   1  118.69    9.00
   4   9   1  138.19    7.80
   4   9   1  127.69    7.10
  -5  -9  -1    6.80    1.30
  -5  -9  -1    7.20    1.90
  -5  -9  -1    6.60    1.70
  -5  -9  -1    5.20    1.50
  -5  -9  -1    4.40    3.60
  -5  -9  -1    5.60    1.50
   5   9   1    4.60    2.60
   5   9   1    3.30    1.60
  -6  -9  -1  150.38    6.70
  -6  -9  -1  158.98    7.20
   6   9   1  154.28    7.50
  -4  10   1   27.00    2.50
  -4  10   1   25.50    3.10
  -3  10   1  318.27   14.90
  -3  10   1  341.87   15.10
  -3  10   1  335.27   14.90
  -3  10   1  346.47   15.30
  -2  10   1  225.28    9.70
  -2  10   1  213.68   10.40
  -2  10   1  220.88   10.80
  -2  10   1  217.28   11.10
  -2  10   1  239.78   10.60
  -2  10   1  213.58   10.60
  -1  10   1   72.69    4.00
  -1  10   1   68.59    6.30
  -1  10   1   70.09    5.90
  -1  10   1   78.99    6.00
  -1  10   1   77.39    7.00
  -1  10   1   74.39    4.90
   0  10   1   39.30    4.10
   0  10   1   35.80    4.00
   0  10   1   43.10    5.30
   0  10   1   41.40    5.00
   0  10   1   34.00    5.60
   0  10   1   33.20    4.10
  -1 -10  -1  334.77   14.10
  -1 -10  -1  313.87   13.60
  -1 -10  -1  333.87   13.90
   1  10   1  331.67   14.20
   1  10   1  327.97   14.80
   1  10   1  338.37   15.10
   1  10   1  330.77   14.40
   1  10   1  314.37   14.70
   1  10   1  289.97   15.90
  -2 -10  -1  835.22   34.10
  -2 -10  -1  794.82   34.30
  -2 -10  -1  815.02   34.40
  -2 -10  -1  798.42   33.70
   2  10   1  834.32   35.10
   2  10   1  773.32   34.80
   2  10   1  861.01   35.40
  -3 -10  -1  452.55   18.30
  -3 -10  -1  443.66   18.70
  -3 -10  -1  448.56   19.30
  -3 -10  -1  418.26   19.00
  -3 -10  -1  418.06   18.50
  -3 -10  -1  448.96   18.90
   3  10   1  435.96   18.80
   3  10   1  422.96   19.70
   3  10   1  430.06   19.90
  -4 -10  -1  148.39    6.60
  -4 -10  -1  152.58    7.40
  -4 -10  -1  135.89    9.40
  -4 -10  -1  145.39    6.90
  -4 -10  -1  148.19    6.70
  -4 -10  -1  142.59    7.30
   4  10   1  140.79    7.30
   4  10   1  146.29    7.30
  -5 -10  -1   97.89    5.10
  -5 -10  -1   93.99    5.20
  -5 -10  -1   86.19    4.80
  -5 -10  -1  103.59    5.40
   5  10   1   83.29    6.00
  -6 -10  -1   65.19    3.80
   6  10   1   71.29    3.90
  -4  11   1    7.80    1.50
  -3  11   1   26.90    4.20
  -3  11   1   24.20    2.70
  -3  11   1   24.60    3.00
  -2  11   1  326.77   15.10
  -2  11   1  334.17   15.40
  -2  11   1  356.96   15.30
  -2  11   1  345.07   14.50
  -2  11   1  345.17   15.70
  -1  11   1  228.98   11.70
  -1  11   1  243.98   10.40
  -1  11   1  231.18   11.60
  -1  11   1  242.38   11.20
   0  11   1  337.27   16.70
   0  11   1  332.97   16.40
   0  11   1  378.76   16.10
   0  11   1  352.16   15.50
   0  11   1  359.16   16.40
   0  11   1  372.76   15.30
  -1 -11  -1  514.45   23.10
  -1 -11  -1  547.45   22.60
  -1 -11  -1  551.84   22.80
   1  11   1  553.54   23.60
   1  11   1  541.95   23.10
   1  11   1  525.65   24.00
   1  11   1  561.74   23.90
   1  11   1  559.54   23.00
   1  11   1  528.15   24.40
  -2 -11  -1    5.20    1.30
  -2 -11  -1    5.50    2.50
  -2 -11  -1    7.10    2.00
  -2 -11  -1    5.70    1.60
   2  11   1    6.20    2.50
   2  11   1    8.60    1.90
   2  11   1    6.00    1.70
   2  11   1    7.80    3.30
  -3 -11  -1  186.78    7.90
  -3 -11  -1  169.38    8.10
  -3 -11  -1  165.08    9.00
  -3 -11  -1  182.68    9.70
  -3 -11  -1  180.88    8.40
  -3 -11  -1  188.28    9.50
   3  11   1  184.38    9.10
   3  11   1  172.68    8.30
   3  11   1  165.68    8.30
  -4 -11  -1   39.80    2.70
  -4 -11  -1   37.90    3.10
  -4 -11  -1   44.20    3.40
  -4 -11  -1   40.60    3.90
  -4 -11  -1   38.50    2.70
  -4 -11  -1   41.10    4.20
   4  11   1   34.10    4.40
   4  11   1   43.80    4.00
   4  11   1   46.50    4.10
   4  11   1   36.20    3.40
  -5 -11  -1   51.59    3.70
  -5 -11  -1   46.90    3.50
  -5 -11  -1   46.70    2.80
  -5 -11  -1   50.19    3.70
  -5 -11  -1   45.80    3.60
   5  11   1   49.80    3.80
   5  11   1   49.90    3.40
  -3  12   1  288.77   12.40
  -2  12   1   23.30    3.30
  -2  12   1   30.10    3.30
  -2  12   1   35.20    4.30
  -1  12   1   69.39    5.00
  -1  12   1   71.39    3.70
  -1  12   1   79.19    4.90
  -1  12   1   64.29    5.30
   0  12   1   23.50    2.10
   0  12   1   16.80    3.50
   0  12   1   20.40    4.40
   0  12   1   18.30    3.90
  -1 -12  -1  776.12   37.60
  -1 -12  -1  858.91   37.20
   1  12   1  842.72   38.20
   1  12   1  930.11   38.10
   1  12   1  956.20   38.00
   1  12   1  974.10   37.30
   1  12   1  929.11   37.40
  -2 -12  -1   90.59    5.10
  -2 -12  -1   83.69    5.40
  -2 -12  -1   93.09    4.40
  -2 -12  -1   75.89    7.60
   2  12   1   86.19    5.80
   2  12   1   87.69    4.60
  -3 -12  -1  250.47   10.90
  -3 -12  -1  223.48   10.90
  -3 -12  -1  233.38   10.20
  -3 -12  -1  237.08   10.60
   3  12   1  242.08   11.20
   3  12   1  228.48   10.40
  -4 -12  -1  191.68    8.50
  -4 -12  -1  195.98    9.00
  -4 -12  -1  195.28    8.50
  -4 -12  -1  198.38    8.90
  -4 -12  -1  183.68    9.20
   4  12   1  199.28    9.30
   4  12   1  183.28    8.70
  -5 -12  -1   67.09    3.90
  -5 -12  -1   61.29    3.90
  -5 -12  -1   64.59    3.20
   5  12   1   59.29    3.90
  -2  13   1   59.19    3.60
  -1  13   1    8.90    1.60
  -1  13   1    8.80    2.70
  -1  13   1    9.50    2.10
   0  13   1   63.49    4.80
   0  13   1   62.49    5.10
  -1 -13  -1   49.20    3.70
   1  13   1   50.09    3.00
   1  13   1   54.59    4.20
   1  13   1   55.99    5.00
  -2 -13  -1  218.08   10.90
  -2 -13  -1  232.88   10.80
  -2 -13  -1  232.58   10.70
  -2 -13  -1  234.28   10.20
   2  13   1  248.98   10.30
   2  13   1  244.48   11.30
  -3 -13  -1   63.89    3.90
  -3 -13  -1   63.19    4.20
  -3 -13  -1   59.39    4.20
  -3 -13  -1   63.99    3.60
   3  13   1   63.79    4.60
   3  13   1   66.49    3.60
  -4 -13  -1  113.89    5.80
  -4 -13  -1  124.49    6.20
  -4 -13  -1  122.89    5.50
  -4 -13  -1  116.79    6.20
   4  13   1  120.49    6.10
   0  14   1  207.28    9.80
   0  14   1  223.68    9.20
   1  14   1  187.48    9.30
   1  14   1  192.08    8.30
  -2 -14  -1   41.10    4.60
  -2 -14  -1   44.20    3.70
   2  14   1   44.80    4.40
   2  14   1   49.90    2.70
  -3 -14  -1    5.90    1.90
   3  14   1   10.10    4.90
   2  14  -2   28.30    2.00
  -2 -14   2   26.60    3.70
   1  14  -2   17.70    2.30
   1  14  -2   16.00    1.70
   0  14  -2   24.80    2.60
   0  14  -2   25.80    1.80
  -1  14  -2    2.90    0.80
  -1  14  -2    6.30    2.40
  -4 -13   2  162.58    8.30
  -4 -13   2  184.78    8.00
  -4 -13   2  177.18    7.50
   3  13  -2   12.10    2.10
  -3 -13   2   12.50    2.30
  -3 -13   2   10.20    1.50
  -3 -13   2   10.80    2.10
  -3 -13   2   13.60    2.60
   2  13  -2   74.29    4.00
  -2 -13   2   69.69    4.00
  -2 -13   2   74.59    4.80
   1  13  -2   25.70    2.90
   1  13  -2   26.00    2.50
   1  13  -2   27.80    3.50
  -1 -13   2   21.60    3.20
   0  13  -2   26.20    2.20
   0  13  -2   25.50    2.90
   0  13  -2   18.10    3.40
  -1  13  -2   60.99    4.30
  -1  13  -2   79.79    4.50
  -1  13  -2   71.49    3.60
  -1  13  -2   76.39    4.20
  -2  13  -2  148.39    7.70
  -2  13  -2  142.59    6.90
   4  12  -2   93.29    4.70
   4  12  -2   81.99    7.40
   4  12  -2   88.79    5.80
  -4 -12   2   89.79    5.30
  -4 -12   2   88.79    4.60
  -4 -12   2   92.69    4.40
  -4 -12   2   98.59    4.90
  -4 -12   2   93.39    5.00
   3  12  -2   54.29    3.60
   3  12  -2   47.90    5.00
  -3 -12   2   50.79    4.20
  -3 -12   2   53.09    3.40
  -3 -12   2   48.20    3.70
  -3 -12   2   49.90    5.50
   2  12  -2   90.99    5.00
   2  12  -2   93.79    5.10
  -2 -12   2   96.69    4.70
  -2 -12   2   92.79    5.50
  -2 -12   2   97.79    5.60
   1  12  -2  118.19    6.10
   1  12  -2  118.99    5.80
   1  12  -2  110.69    6.20
   1  12  -2  116.99    6.40
   0  12  -2   12.70    1.70
   0  12  -2   15.10    2.70
   0  12  -2   12.00    2.90
  -1  12  -2   22.00    3.40
  -1  12  -2   17.20    3.40
  -1  12  -2   17.80    2.70
  -1  12  -2   19.40    1.90
  -2  12  -2  102.39    5.60
  -2  12  -2  114.59    5.60
  -2  12  -2  113.69    5.20
  -2  12  -2  122.79    6.10
  -3  12  -2   52.19    4.10
  -3  12  -2   53.59    4.20
   5  11  -2   53.09    4.40
   5  11  -2   46.50    3.90
   5  11  -2   48.50    3.20
  -5 -11   2   51.19    3.60
  -5 -11   2   52.79    3.50
  -5 -11   2   52.79    2.70
   4  11  -2  130.09    7.80
   4  11  -2  131.09    6.50
   4  11  -2  143.79    6.80
   4  11  -2  137.89    7.40
  -4 -11   2  126.29    7.60
  -4 -11   2  143.89    7.10
  -4 -11   2  139.19    6.80
  -4 -11   2  143.99    6.30
   3  11  -2    1.60    2.70
   3  11  -2    2.10    3.00
   3  11  -2    0.70    1.50
  -3 -11   2   -0.70    1.40
  -3 -11   2    0.70    2.50
  -3 -11   2    2.50    1.70
  -3 -11   2    1.80    1.80
  -3 -11   2    1.00    1.10
   2  11  -2  463.05   21.10
   2  11  -2  451.15   21.30
   2  11  -2  440.46   20.40
   2  11  -2  478.55   20.10
   2  11  -2  474.55   20.10
  -2 -11   2  489.25   20.00
  -2 -11   2  485.85   19.60
  -2 -11   2  458.55   20.60
   1  11  -2  333.87   14.70
   1  11  -2  336.57   15.20
   1  11  -2  345.87   14.70
   1  11  -2  327.97   14.70
   1  11  -2  329.37   17.60
  -1 -11   2  332.57   14.50
  -1 -11   2  340.37   14.20
   0  11  -2  372.06   16.30
   0  11  -2  375.36   16.20
   0  11  -2  392.86   17.00
   0  11  -2  352.36   16.90
   0  11  -2  378.46   16.20
  -1  11  -2   61.79    4.10
  -1  11  -2   60.49    3.70
  -1  11  -2   58.79    4.50
  -1  11  -2   64.69    3.60
  -1  11  -2   63.89    4.50
  -2  11  -2  139.59    7.40
  -2  11  -2  164.28    7.30
  -2  11  -2  152.28    7.00
  -2  11  -2  163.78    7.90
  -2  11  -2  155.88    7.90
  -2  11  -2  151.88    7.40
  -3  11  -2  243.28   10.80
  -3  11  -2  239.98   10.90
  -3  11  -2  260.77   11.20
  -3  11  -2  242.68   10.80
  -4  11  -2   12.20    1.90
  -4  11  -2   16.90    1.60
   5  10  -2   37.50    3.00
   5  10  -2   42.50    3.60
   5  10  -2   38.60    4.30
  -5 -10   2   49.10    3.40
  -5 -10   2   40.50    3.60
  -5 -10   2   36.70    3.60
  -5 -10   2   39.30    3.20
  -5 -10   2   41.70    2.40
   4  10  -2   53.79    5.60
   4  10  -2   70.99    4.30
   4  10  -2   59.49    4.20
  -4 -10   2   64.69    3.60
  -4 -10   2   62.29    4.30
  -4 -10   2   69.39    3.60
  -4 -10   2   77.59    4.20
  -4 -10   2   67.89    4.90
   3  10  -2  561.64   24.00
   3  10  -2  539.85   23.40
   3  10  -2  488.95   22.80
   3  10  -2  535.55   22.90
   3  10  -2  524.55   22.80
   3  10  -2  542.25   23.30
  -3 -10   2  537.25   22.30
  -3 -10   2  538.15   22.40
  -3 -10   2  535.95   23.50
  -3 -10   2  536.95   22.90
  -3 -10   2  542.05   22.70
  -3 -10   2  518.75   22.90
   2  10  -2   38.70    3.40
   2  10  -2   31.50    5.70
   2  10  -2   31.70    5.50
   2  10  -2   32.20    4.60
   2  10  -2   34.90    4.80
   2  10  -2   39.20    3.50
   2  10  -2   30.40    4.20
  -2 -10   2   38.80    3.00
  -2 -10   2   37.80    3.80
  -2 -10   2   36.80    3.30
  -2 -10   2   41.80    2.50
  -2 -10   2   37.00    4.60
   1  10  -2   34.80    4.10
   1  10  -2   34.90    4.50
   1  10  -2   32.40    4.20
   1  10  -2   38.50    3.40
   1  10  -2   29.70    3.30
   1  10  -2   27.80    4.80
   1  10  -2   35.50    4.80
  -1 -10   2   36.10    3.30
  -1 -10   2   30.50    2.10
  -1 -10   2   33.60    2.80
  -1 -10   2   26.00    4.10
   0  10  -2  195.18    9.20
   0  10  -2  194.88    9.50
   0  10  -2  206.78    9.30
   0  10  -2  201.78   10.40
   0  10  -2  206.48   10.20
  -1  10  -2  295.47   14.40
  -1  10  -2  321.17   13.60
  -1  10  -2  312.37   13.80
  -1  10  -2  299.97   18.70
  -1  10  -2  307.67   13.50
  -1  10  -2  320.67   14.50
  -2  10  -2   29.40    3.20
  -2  10  -2   27.50    2.40
  -2  10  -2   35.10    3.60
  -2  10  -2   29.60    3.50
  -2  10  -2   30.50    3.10
  -2  10  -2   32.90    2.80
  -3  10  -2   79.09    4.60
  -3  10  -2   82.09    4.30
  -3  10  -2   74.79    4.50
  -3  10  -2   79.89    4.90
  -4  10  -2  170.58    7.80
  -4  10  -2  172.58    7.70
  -4  10  -2  169.88    7.80
   6   9  -2   87.69    4.40
   6   9  -2   78.09    5.60
  -6  -9   2   89.39    4.40
   5   9  -2   75.69    5.00
   5   9  -2   70.69    5.80
  -5  -9   2   81.19    4.70
  -5  -9   2   88.49    4.60
  -5  -9   2   79.79    4.50
   4   9  -2  195.38   11.60
   4   9  -2  196.78    9.70
   4   9  -2  198.08    9.40
  -4  -9   2  203.28    8.80
  -4  -9   2  206.58    9.40
  -4  -9   2  206.58   11.30
  -4  -9   2  200.78    8.80
  -4  -9   2  197.88    9.50
   3   9  -2   22.50    3.70
   3   9  -2   17.40    3.20
   3   9  -2   19.00    3.20
   3   9  -2   19.60    3.90
   3   9  -2   15.60    3.20
   3   9  -2   23.90    4.20
  -3  -9   2   19.90    2.50
  -3  -9   2   18.30    3.70
  -3  -9   2   14.50    2.70
  -3  -9   2   18.50    1.80
  -3  -9   2   20.20    2.80
  -3  -9   2   16.70    2.50
  -3  -9   2   18.20    2.50
   2   9  -2  972.90   42.40
   2   9  -2 1059.79   43.30
   2   9  -2 1043.60   43.00
   2   9  -2 1009.50   44.60
   2   9  -2 1017.80   43.10
   2   9  -2  924.61   42.30
   2   9  -2 1044.70   42.40
   2   9  -2 1013.40   42.40
  -2  -9   2  987.10   42.20
  -2  -9   2 1039.10   42.10
  -2  -9   2 1045.00   41.80
  -2  -9   2  998.90   42.30
  -2  -9   2 1024.20   42.40
   1   9  -2  319.37   14.50
   1   9  -2  318.47   14.80
   1   9  -2  307.97   14.90
   1   9  -2  319.07   13.90
   1   9  -2  312.17   14.80
   1   9  -2  317.17   14.10
  -1  -9   2  323.77   13.30
  -1  -9   2  322.97   13.70
  -1  -9   2  308.57   13.70
   0   9  -2    7.70    3.40
   0   9  -2   12.10    2.60
   0   9  -2    7.90    1.80
   0   9  -2   10.50    3.40
   0   9  -2    7.70    2.70
   0  -9   2    7.30    1.60
   0  -9   2   12.00    2.20
  -1   9  -2  646.34   28.50
  -1   9  -2  693.03   29.20
  -1   9  -2  690.43   28.20
  -1   9  -2  607.74   28.40
  -1   9  -2  679.33   28.20
  -1   9  -2  660.03   29.10
  -1   9  -2  675.33   32.20
  -1   9  -2  661.63   28.40
   1  -9   2  706.73   28.50
  -2   9  -2  311.47   13.50
  -2   9  -2  291.37   13.20
  -2   9  -2  307.47   13.80
  -2   9  -2  316.17   18.70
  -2   9  -2  295.57   13.80
  -2   9  -2  304.67   14.30
  -2   9  -2  317.07   14.40
  -3   9  -2   10.20    2.40
  -3   9  -2   13.90    2.60
  -3   9  -2   13.20    2.10
  -3   9  -2   11.00    2.40
  -3   9  -2    9.70    2.10
  -3   9  -2   10.80    2.60
  -4   9  -2  232.38   10.40
  -4   9  -2  216.98   10.10
  -4   9  -2  233.08   11.30
  -5   9  -2  261.57   11.00
  -5   9  -2  247.58   11.00
   6   8  -2   19.40    2.40
  -6  -8   2   13.40    2.40
   5   8  -2   32.50    3.70
   5   8  -2   30.00    4.60
   5   8  -2   34.80    3.50
  -5  -8   2   31.40    3.20
  -5  -8   2   34.00    3.10
  -5  -8   2   31.50    2.20
  -5  -8   2   29.90    3.00
  -5  -8   2   35.90    3.10
   4   8  -2  404.76   19.30
   4   8  -2  443.86   19.00
   4   8  -2  412.96   20.40
   4   8  -2  473.05   20.30
   4   8  -2  454.05   19.40
  -4  -8   2  441.86   18.40
  -4  -8   2  449.36   18.40
  -4  -8   2  431.46   19.90
  -4  -8   2  422.46   19.20
  -4  -8   2  443.16   18.90
  -4  -8   2  445.16   18.90
  -4  -8   2  417.96   18.90
   3   8  -2  104.29    6.30
   3   8  -2  104.99    6.00
   3   8  -2  114.19    7.00
   3   8  -2  102.89    6.70
   3   8  -2  112.79    6.80
   3   8  -2  104.39    6.10
  -3  -8   2  106.89    5.60
  -3  -8   2  104.39    6.00
  -3  -8   2  107.19    5.50
  -3  -8   2  108.49    5.90
  -3  -8   2  107.49    5.30
  -3  -8   2  111.69    5.40
  -3  -8   2  108.39    4.90
   2   8  -2  374.06   16.80
   2   8  -2  357.16   16.10
   2   8  -2  352.26   16.30
   2   8  -2  366.46   16.20
   2   8  -2  385.26   16.70
   2   8  -2  326.97   16.10
   2   8  -2  404.36   17.20
  -2  -8   2  378.36   15.80
  -2  -8   2  385.66   15.70
  -2  -8   2  369.26   16.00
  -2  -8   2  352.46   15.90
  -2  -8   2  371.56   15.40
   1   8  -2  402.86   18.70
   1   8  -2  440.66   19.00
   1   8  -2  433.56   18.50
   1   8  -2  434.86   19.50
   1   8  -2  436.56   18.80
   1   8  -2  450.15   19.60
   1   8  -2  441.56   19.80
  -1  -8   2  425.16   18.00
  -1  -8   2  434.26   18.10
  -1  -8   2  430.16   18.30
  -1  -8   2  443.86   18.40
   0   8  -2  787.22   33.20
   0   8  -2  773.72   32.30
   0   8  -2  755.02   32.10
   0   8  -2  802.52   32.40
   0   8  -2  795.82   32.30
   0   8  -2  786.42   35.10
   0  -8   2  757.72   31.90
   0  -8   2  683.53   39.30
  -1   8  -2  171.58    8.30
  -1   8  -2  144.79    8.50
  -1   8  -2  156.68    9.00
  -1   8  -2  167.58    7.90
  -1   8  -2  172.28    7.90
  -1   8  -2  168.38    7.90
  -1   8  -2  171.38    9.20
  -1   8  -2  172.48   10.90
   1  -8   2  168.98    7.70
  -2   8  -2   60.89    5.40
  -2   8  -2   56.09    4.00
  -2   8  -2   63.49    4.60
  -2   8  -2   60.09    5.00
  -2   8  -2   49.70    4.50
  -2   8  -2   57.29    3.60
  -2   8  -2   56.29    4.40
  -2   8  -2   57.09    7.40
  -3   8  -2  238.18   11.30
  -3   8  -2  251.27   11.70
  -3   8  -2  223.88   16.30
  -3   8  -2  250.67   12.50
  -3   8  -2  247.68   11.70
  -3   8  -2  246.78   10.50
  -3   8  -2  246.08   11.30
  -3   8  -2  232.28   10.90
  -4   8  -2    7.00    1.70
  -4   8  -2    5.30    1.60
   4  -8   2    7.80    2.70
   4  -8   2    6.70    3.10
  -5   8  -2   92.29    4.90
  -5   8  -2   96.99    4.80
  -5   8  -2   97.29    4.90
   6   7  -2  120.69    6.30
   6   7  -2  102.49    7.10
  -6  -7   2  121.69    5.80
  -6  -7   2  115.09    7.60
   5   7  -2   84.89    6.70
   5   7  -2   96.89    5.70
   5   7  -2   74.09    5.40
  -5  -7   2   79.29    4.20
  -5  -7   2   91.29    5.00
  -5  -7   2   84.09    5.50
  -5  -7   2   86.49    4.80
  -5  -7   2   85.89    4.80
   4   7  -2  251.87   12.10
   4   7  -2  250.87   12.70
   4   7  -2  252.57   12.80
   4   7  -2  249.97   12.20
   4   7  -2  252.37   11.80
  -4  -7   2  245.08   11.00
  -4  -7   2  265.57   11.00
  -4  -7   2  253.87   12.30
  -4  -7   2  266.07   11.50
  -4  -7   2  244.08   11.60
  -4  -7   2  258.77   11.50
  -4  -7   2  253.07   11.50
   3   7  -2   34.20    4.00
   3   7  -2   32.30    3.60
   3   7  -2   42.70    4.30
   3   7  -2   36.60    3.70
   3   7  -2   42.30    4.70
  -3  -7   2   40.60    2.10
  -3  -7   2   26.30    3.60
  -3  -7   2   32.20    3.10
  -3  -7   2   32.80    2.70
  -3  -7   2   36.00    2.80
  -3  -7   2   40.20    2.60
   2   7  -2  187.78    9.40
   2   7  -2  189.98    8.80
   2   7  -2  160.58    8.50
   2   7  -2  191.08    9.50
   2   7  -2  172.98    8.80
  -2  -7   2  188.38    8.20
  -2  -7   2  170.88    8.10
  -2  -7   2  176.48    7.90
  -2  -7   2  177.68   13.00
  -2  -7   2  174.78    7.80
  -2  -7   2  181.88    7.60
   1   7  -2  160.18    8.90
   1   7  -2  145.49    7.80
  -1  -7   2  176.68   11.40
  -1  -7   2  163.78    7.20
  -1  -7   2  165.68    7.00
  -1  -7   2  170.28    6.90
  -1  -7   2  162.28    7.20
   0   7  -2    4.30    2.20
   0  -7   2    4.80    1.00
   0  -7   2    2.30    4.20
  -1   7  -2   86.79    4.30
  -1   7  -2   77.69    6.50
   1  -7   2   74.59   10.10
  -2   7  -2 1099.19   47.20
  -2   7  -2 1089.29   50.19
  -2   7  -2 1062.39   46.90
  -2   7  -2 1178.58   46.70
  -2   7  -2 1232.08   47.50
  -2   7  -2 1131.59   47.30
  -2   7  -2 1140.59   47.70
  -2   7  -2 1153.68   48.00
   2  -7   2 1098.09   50.19
   2  -7   2 1096.39   57.09
  -3   7  -2  171.78    8.90
  -3   7  -2  159.18    8.00
  -3   7  -2  160.38    7.60
  -3   7  -2  158.58   12.00
  -3   7  -2  162.38    9.10
  -3   7  -2  178.38    9.80
   3  -7   2  155.18   16.10
   3  -7   2  167.38    8.30
   3  -7   2  175.88    7.90
  -4   7  -2   45.60    3.70
  -4   7  -2   50.39    3.70
  -4   7  -2   45.50    3.40
   4  -7   2   55.69    5.40
   4  -7   2   50.39    5.00
   4  -7   2   44.50    5.30
  -5   7  -2   62.09    3.90
  -5   7  -2   62.79    3.80
  -5   7  -2   69.59    3.70
   5  -7   2   48.30    6.90
   5  -7   2   49.80    4.80
   5  -7   2   49.30    6.60
   6   6  -2   62.09    4.60
   6   6  -2   52.29    5.70
   6   6  -2   60.99    4.70
  -6  -6   2   59.69    5.70
  -6  -6   2   58.59    3.90
   5   6  -2 1010.10   41.90
   5   6  -2  985.20   41.40
   5   6  -2 1022.40   40.70
  -5  -6   2  942.51   41.70
  -5  -6   2  982.60   40.50
  -5  -6   2  999.80   40.10
  -5  -6   2  913.21   40.30
  -5  -6   2  908.11   40.60
   4   6  -2    8.10    3.20
   4   6  -2   12.40    2.90
   4   6  -2   10.00    2.90
   4   6  -2   10.60    2.60
   4   6  -2   10.90    2.60
  -4  -6   2   13.50    2.00
  -4  -6   2   13.10    2.10
  -4  -6   2   12.60    2.60
  -4  -6   2   13.60    1.60
  -4  -6   2   14.10    2.60
  -4  -6   2    9.80    2.60
  -4  -6   2   10.10    2.00
   3   6  -2   30.80    5.10
   3   6  -2   35.70    3.80
   3   6  -2   40.00    4.90
   3   6  -2   41.00    3.50
   3   6  -2   33.60    4.40
   3   6  -2   45.20    4.20
  -3  -6   2   37.80    3.70
  -3  -6   2   36.30    2.80
  -3  -6   2   43.10    3.00
  -3  -6   2   41.50    2.20
  -3  -6   2   42.20    3.10
  -3  -6   2   38.50    2.50
  -3  -6   2   38.30    2.60
   2   6  -2  253.77   11.90
   2   6  -2  255.97   12.50
  -2  -6   2  262.97   15.30
  -2  -6   2  267.37   11.20
  -2  -6   2  270.17   11.30
  -2  -6   2  274.17   11.50
  -2  -6   2  259.17   11.50
  -2  -6   2  265.87   11.00
   1   6  -2  129.89    6.60
  -1  -6   2  130.59    6.00
  -1  -6   2  140.99    5.90
  -1  -6   2  138.39    5.80
  -1  -6   2  142.69    9.60
  -1  -6   2  143.79    6.10
   0   6  -2  239.68   11.00
   0   6  -2  264.97   12.80
   0  -6   2  237.88   10.50
   0  -6   2  265.07   10.70
   0  -6   2  249.18   15.30
  -1   6  -2  880.21   36.30
  -1   6  -2  895.81   38.70
  -1   6  -2  860.91   36.50
   1  -6   2  851.91   37.60
   1  -6   2  885.61   42.40
  -2   6  -2  603.24   24.80
  -2   6  -2  591.94   27.40
   2  -6   2  592.84   24.10
   2  -6   2  559.64   27.10
   2  -6   2  544.55   32.60
  -3   6  -2  365.46   15.50
  -3   6  -2  325.27   15.20
  -3   6  -2  358.66   14.60
  -3   6  -2  338.87   15.10
  -3   6  -2  355.56   18.60
  -3   6  -2  339.97   14.90
  -3   6  -2  334.07   16.00
  -3   6  -2  345.17   15.50
   3  -6   2  309.67   19.40
   3  -6   2  307.67   14.50
   3  -6   2  312.87   28.60
   3  -6   2  339.57   14.90
   3  -6   2  351.86   14.80
  -4   6  -2   26.80    3.00
  -4   6  -2   21.30    4.90
  -4   6  -2   26.10    3.20
  -4   6  -2   21.90    3.10
  -4   6  -2   23.70    8.70
   4  -6   2   20.00    4.20
   4  -6   2   27.30    4.40
   4  -6   2   24.00    4.80
   4  -6   2   20.40    4.00
   4  -6   2   23.30   10.20
  -5   6  -2  242.68   10.80
  -5   6  -2  226.58   10.40
  -5   6  -2  239.78   10.70
   5  -6   2  224.88   11.80
   5  -6   2  223.98   10.80
   5  -6   2  230.88   12.70
   6  -6   2   62.69    5.10
   6  -6   2   59.89    5.40
   6  -6   2   55.29    5.40
   6  -6   2   53.69    4.70
   6   5  -2   97.69    5.70
   6   5  -2   96.99    6.50
   6   5  -2   86.39    7.10
  -6  -5   2   93.99    5.30
  -6  -5   2  104.09    6.70
   5   5  -2   62.49    5.50
   5   5  -2   64.29    4.90
   5   5  -2   59.09    5.20
   5   5  -2   54.79   10.60
   5   5  -2   48.50    8.30
  -5  -5   2   58.69    6.20
  -5  -5   2   61.89    3.40
  -5  -5   2   60.69    5.20
  -5  -5   2   67.09    4.10
   4   5  -2 2577.74  105.89
   4   5  -2 2494.85  105.39
   4   5  -2 2572.44  105.79
   4   5  -2 2611.64  106.09
   4   5  -2 2472.15  106.19
  -4  -5   2 2608.24  104.79
  -4  -5   2 2338.27  106.29
  -4  -5   2 2546.15  105.19
  -4  -5   2 2648.83  105.19
  -4  -5   2 2596.04  105.69
  -4  -5   2 2604.84  105.29
  -4  -5   2 2586.54  104.79
   3   5  -2  196.68    9.30
   3   5  -2  189.58    9.80
   3   5  -2  193.38   10.60
  -3  -5   2  190.48    8.30
  -3  -5   2  200.18    8.60
  -3  -5   2  189.78    8.80
  -3  -5   2  199.68    9.00
  -3  -5   2  197.18    8.60
  -2  -5   2   67.29    3.20
  -2  -5   2   64.49    3.20
  -2  -5   2   69.89    3.40
  -2  -5   2   63.89    6.30
  -1  -5   2 2301.27   93.09
  -1  -5   2 2314.47   96.89
  -1  -5   2 2188.48   93.19
  -1  -5   2 2235.98   92.99
  -1  -5   2 2316.17   92.89
   0   5  -2  423.26   17.80
   0   5  -2  324.67   16.20
   0  -5   2  393.56   19.90
   0  -5   2  381.86   15.80
   0  -5   2  391.96   16.00
  -1   5  -2 1409.56   59.49
  -1   5  -2 1427.46   57.59
  -1   5  -2 1433.86   57.39
   1  -5   2 1380.26   62.79
   1  -5   2 1317.07   58.49
  -2   5  -2 1540.25   64.59
  -2   5  -2 1650.53   67.09
   2  -5   2 1556.34   66.59
   2  -5   2 1481.55   64.09
  -3   5  -2  666.43   26.90
  -3   5  -2  649.54   27.40
  -3   5  -2  596.54   27.10
  -3   5  -2  679.63   30.30
  -3   5  -2  617.24   27.20
  -3   5  -2  613.44   27.10
   3  -5   2  609.14   26.40
   3  -5   2  632.34   26.70
   3  -5   2  621.74   26.80
   3  -5   2  643.24   30.60
  -4   5  -2  783.22   33.10
  -4   5  -2  775.52   32.80
  -4   5  -2  795.42   33.00
  -4   5  -2  705.13   33.40
  -4   5  -2  730.93   36.40
   4  -5   2  816.52   32.60
   4  -5   2  770.52   32.40
   4  -5   2  751.32   31.90
   4  -5   2  724.53   38.00
   4  -5   2  766.22   33.50
  -5   5  -2   51.19    3.70
  -5   5  -2   51.89    3.90
  -5   5  -2   55.19    3.50
   5  -5   2   47.30    6.90
   5  -5   2   57.69    4.40
   5  -5   2   43.60    6.90
   5  -5   2   42.80    6.70
  -6   5  -2   88.79    4.50
  -6   5  -2   87.29    4.30
  -6   5  -2   83.69    4.30
   6  -5   2   68.59    5.60
   6  -5   2   76.99    5.20
   6  -5   2   70.19    5.90
   6  -5   2   70.29    6.10
   7   4  -2   22.40    3.10
  -7  -4   2   20.50    2.70
   6   4  -2    4.60    3.70
   6   4  -2    4.40    2.00
  -6  -4   2    6.90    2.30
   5   4  -2  737.73   29.80
   5   4  -2  631.54   33.40
   5   4  -2  751.02   31.10
   5   4  -2  723.83   30.30
   5   4  -2  687.43   31.40
   5   4  -2  675.93   31.10
  -5  -4   2  680.63   30.30
  -5  -4   2  725.33   29.40
  -5  -4   2  744.13   30.00
  -5  -4   2  742.13   31.10
   4   4  -2  461.35   20.70
   4   4  -2  474.85   21.10
   4   4  -2  473.55   22.50
   4   4  -2  475.85   20.20
   4   4  -2  463.25   21.10
   4   4  -2  450.55   20.60
  -4  -4   2  485.85   20.10
  -4  -4   2  463.95   20.10
  -4  -4   2  480.15   19.70
  -4  -4   2  473.75   20.70
  -4  -4   2  464.45   20.10
  -4  -4   2  483.25   20.10
  -4  -4   2  452.25   21.50
  -4  -4   2  477.65   19.70
   3   4  -2  329.07   16.60
   3   4  -2  397.96   16.00
   3   4  -2  339.97   17.00
   3   4  -2  320.67   16.30
  -3  -4   2  361.06   15.40
  -3  -4   2  370.16   15.10
  -3  -4   2  392.36   15.60
  -3  -4   2  368.96   15.40
  -3  -4   2  380.46   15.70
   2   4  -2  740.23   31.70
   2   4  -2  761.12   32.60
  -2  -4   2  748.53   31.50
  -2  -4   2  763.22   34.90
  -2  -4   2  763.92   31.20
  -2  -4   2  783.32   31.40
  -2  -4   2  748.13   31.30
   1   4  -2 1932.81   79.69
   1   4  -2 1973.30   80.19
  -1  -4   2 2003.20   82.69
  -1  -4   2 1923.31   79.19
  -1  -4   2 1904.91   79.29
  -1  -4   2 1880.51   79.39
  -1  -4   2 1937.51   79.39
   0   4  -2 1311.67   55.39
   0   4  -2 1332.67   54.29
   0  -4   2 1286.27   53.89
   0  -4   2 1221.08   54.09
   0  -4   2 1431.96   57.69
  -1   4  -2 2224.58   90.99
  -1   4  -2 2259.87   90.99
  -1   4  -2 2282.17   92.79
  -1   4  -2 2162.58   91.19
   1  -4   2 2232.38   92.09
   1  -4   2 2257.27   95.99
   1  -4   2 2108.29   90.79
  -2   4  -2  600.04   24.70
  -2   4  -2  581.44   27.00
  -2   4  -2  606.34   25.00
   2  -4   2  588.34   24.60
   2  -4   2  593.74   24.60
   2  -4   2  577.64   27.80
  -3   4  -2 1147.29   49.60
  -3   4  -2 1144.99   46.50
   3  -4   2 1095.49   46.00
   3  -4   2 1084.89   49.30
   3  -4   2 1109.29   46.20
   3  -4   2 1070.99   45.80
  -4   4  -2   76.69    5.40
  -4   4  -2   78.89    5.50
  -4   4  -2   84.49    5.40
  -4   4  -2   83.99    9.40
  -4   4  -2   87.59    5.50
   4  -4   2   89.29    5.40
   4  -4   2   84.99    4.70
   4  -4   2   86.79    5.50
   4  -4   2   93.19   11.60
   4  -4   2   91.79    7.20
  -5   4  -2  509.85   21.80
  -5   4  -2  515.35   22.20
  -5   4  -2  510.25   22.10
  -5   4  -2  491.75   21.50
   5  -4   2  534.35   22.50
   5  -4   2  494.45   23.20
   5  -4   2  523.85   21.90
   5  -4   2  485.05   22.50
   5  -4   2  502.65   22.60
   5  -4   2  523.85   23.10
  -6   4  -2   87.99    4.60
  -6   4  -2   97.29    5.00
  -6   4  -2   88.49    4.80
   6  -4   2   77.09    6.10
   6  -4   2   88.49    6.40
   6  -4   2   81.29    6.10
   6  -4   2   84.49    7.60
   6  -4   2   81.19    5.20
   7   3  -2   52.49    3.30
  -7  -3   2   48.40    3.40
   6   3  -2   71.09    7.90
   6   3  -2   74.59    4.50
   6   3  -2   83.99    5.10
  -6  -3   2   85.69    5.50
   5   3  -2  287.47   13.40
   5   3  -2  279.07   14.60
   5   3  -2  292.47   13.90
   5   3  -2  296.47   14.40
   5   3  -2  292.37   12.90
   5   3  -2  271.07   13.90
   5   3  -2  271.87   17.10
  -5  -3   2  300.47   12.80
  -5  -3   2  301.07   13.40
  -5  -3   2  275.07   15.70
  -5  -3   2  286.77   13.80
   4   3  -2  780.12   36.50
   4   3  -2  803.02   34.10
   4   3  -2  757.12   34.20
   4   3  -2  804.32   35.90
   4   3  -2  798.32   33.70
   4   3  -2  813.42   34.70
   4   3  -2  815.62   33.60
   4   3  -2  766.82   34.60
   4   3  -2  759.62   34.00
  -4  -3   2  862.91   33.60
  -4  -3   2  781.02   33.30
  -4  -3   2  847.62   33.30
  -4  -3   2  805.02   33.70
  -4  -3   2  826.72   34.00
  -4  -3   2  843.62   33.70
  -4  -3   2  785.22   34.70
   3   3  -2  136.29    8.00
   3   3  -2  147.69    7.60
   3   3  -2  147.79    7.40
   3   3  -2  148.89    7.90
   3   3  -2  148.59    8.30
   3   3  -2  147.19    7.00
   3   3  -2  143.99    8.60
   3   3  -2  151.68    7.10
  -3  -3   2  157.28    6.50
  -3  -3   2  158.68    6.70
  -3  -3   2  157.28    7.00
  -3  -3   2  157.98    6.80
  -3  -3   2  162.18    7.10
   2   3  -2 3248.67  129.59
   2   3  -2 3110.39  128.79
   2   3  -2 3185.18  128.79
   2   3  -2 2975.00  129.09
   2   3  -2 3223.58  129.39
  -2  -3   2 3105.29  128.59
  -2  -3   2 3106.29  128.29
   1   3  -2  584.64   24.90
   1   3  -2  614.64   25.30
   1   3  -2  546.85   24.80
  -1  -3   2  595.94   24.60
  -1  -3   2  638.64   28.20
  -1  -3   2  608.54   24.70
  -1  -3   2  595.94   24.60
   0  -3   2 2549.44  103.19
   0  -3   2 2497.65  103.49
  -1   3  -2  722.93   29.70
  -1   3  -2  714.93   28.40
  -1   3  -2  681.43   28.20
   1  -3   2  699.53   29.30
   1  -3   2  603.84   28.20
   1  -3   2  683.33   28.20
   2  -3   2   37.10    3.80
   2  -3   2   39.50    2.20
  -3   3  -2  552.74   25.70
  -3   3  -2  509.65   22.60
   3  -3   2  539.05   22.40
   3  -3   2  533.15   22.30
   3  -3   2  517.35   25.10
   3  -3   2  511.25   22.00
  -4   3  -2  389.76   17.90
  -4   3  -2  407.16   19.00
  -4   3  -2  406.86   17.80
  -4   3  -2  420.86   18.10
  -4   3  -2  393.76   21.80
  -4   3  -2  410.16   18.10
   4  -3   2  408.56   17.80
   4  -3   2  415.86   18.00
   4  -3   2  389.56   17.20
   4  -3   2  400.86   21.80
   4  -3   2  394.16   18.60
  -5   3  -2   60.09    4.40
  -5   3  -2   58.09    6.80
  -5   3  -2   51.59    4.20
  -5   3  -2   59.99    4.50
  -5   3  -2   67.79   11.80
   5  -3   2   54.19    5.70
   5  -3   2   61.19    6.10
   5  -3   2   56.19    4.20
   5  -3   2   60.69    5.90
   5  -3   2   52.09    5.70
   5  -3   2   55.29   14.70
   5  -3   2   59.69    4.90
  -6   3  -2  158.08    7.50
  -6   3  -2  156.88    7.70
  -6   3  -2  151.58    7.10
  -6   3  -2  151.88    7.70
   6  -3   2  157.18    8.50
   6  -3   2  146.39    8.70
   6  -3   2  152.68    9.50
   6  -3   2  154.98    7.60
   7   2  -2  105.29    5.20
  -7  -2   2  102.69    5.30
   6   2  -2   45.00    5.60
   6   2  -2   46.90    4.00
   6   2  -2   49.40    3.70
  -6  -2   2   38.40    4.10
  -6  -2   2   43.00    6.90
   5   2  -2  623.94   30.60
   5   2  -2  595.54   33.30
   5   2  -2  641.64   28.20
   5   2  -2  674.43   29.10
   5   2  -2  628.74   27.90
   5   2  -2  671.83   27.10
   5   2  -2  538.45   30.20
   5   2  -2  721.53   27.80
   5   2  -2  637.64   28.20
   5   2  -2  635.74   27.50
  -5  -2   2  631.94   27.90
  -5  -2   2  640.84   27.40
  -5  -2   2  623.94   28.40
  -5  -2   2  649.24   26.90
   4   2  -2   63.29    3.90
   4   2  -2   64.79    5.10
   4   2  -2   61.59    5.20
   4   2  -2   64.59    4.70
   4   2  -2   60.49    5.70
   4   2  -2   63.79    7.60
   4   2  -2   64.69    5.30
   4   2  -2   69.29    6.30
   4   2  -2   65.89    4.30
   4   2  -2   62.69    4.60
  -4  -2   2   66.79    4.40
  -4  -2   2   69.69    8.60
  -4  -2   2   67.89    3.70
  -4  -2   2   67.39    5.80
  -4  -2   2   65.69    4.60
   3   2  -2   63.89    6.20
   3   2  -2   64.29    4.50
   3   2  -2   54.99    3.70
   3   2  -2   62.99    3.60
   3   2  -2   47.90    4.20
   3   2  -2   57.99    4.30
  -3  -2   2   55.29    3.10
  -3  -2   2   61.59    2.90
  -3  -2   2   53.09    3.00
  -3  -2   2   49.99    3.20
  -3  -2   2   51.69    2.80
  -3  -2   2   50.89    3.50
   2   2  -2  238.28   10.40
   2   2  -2  227.18   10.30
   2   2  -2  220.58   10.80
   2   2  -2  256.17   10.50
   2   2  -2  234.28   10.10
  -2  -2   2  230.08   10.00
  -2  -2   2  235.98    9.90
  -2  -2   2  232.68   10.00
  -2  -2   2  247.68   10.10
  -2  -2   2  243.48   13.10
   1   2  -2 1973.50   82.69
   1   2  -2 2011.10   82.59
   1   2  -2 2053.09   82.99
   1  -2   2 3364.26  137.59
  -2   2  -2 1270.77   52.19
  -2   2  -2 1195.28   50.09
   2  -2   2 1228.18   51.49
   2  -2   2 1173.88   49.99
   2  -2   2 1119.09   49.90
   2  -2   2 1284.37   49.90
  -3   2  -2  286.07   12.90
  -3   2  -2  278.47   12.60
  -3   2  -2  323.87   15.90
   3  -2   2  300.47   12.70
   3  -2   2  308.67   15.30
   3  -2   2  266.07   12.90
   3  -2   2  287.97   13.10
  -4   2  -2   98.29    6.20
  -4   2  -2  115.19    7.70
  -4   2  -2  107.69    5.90
  -4   2  -2  109.59    9.40
  -4   2  -2   95.19    6.20
   4  -2   2  107.39    6.00
   4  -2   2   81.79    8.80
   4  -2   2  115.89    9.50
   4  -2   2   95.49    6.80
   4  -2   2  109.09    5.20
  -5   2  -2   42.40    4.20
  -5   2  -2   50.89    4.30
  -5   2  -2   42.50    5.60
  -5   2  -2   46.60    4.10
   5  -2   2   33.80   11.80
   5  -2   2   43.00    3.70
   5  -2   2   44.90    4.40
   5  -2   2   45.30    5.40
   5  -2   2   31.30    5.00
   5  -2   2   43.90    5.10
   5  -2   2   47.80    5.30
  -6   2  -2   85.99    5.00
  -6   2  -2   76.49    7.10
  -6   2  -2   83.49    4.70
   6  -2   2   85.59    6.20
   6  -2   2   82.49    5.40
   6  -2   2   83.39    5.60
   6  -2   2   80.99    7.10
   6  -2   2   76.99    4.90
  -7   2  -2   43.00    3.10
  -7   2  -2   43.70    2.90
   7  -2   2   47.70    3.10
   7  -2   2   47.50    4.30
   7  -2   2   49.80    4.00
   7  -2   2   46.70    3.50
   7   1  -2   87.89    4.50
  -7  -1   2   80.69    4.40
  -7  -1   2   78.79    4.30
   6   1  -2   36.50    4.90
   6   1  -2   38.10    3.40
   6   1  -2   37.10    3.80
   6   1  -2   28.80    4.70
  -6  -1   2   32.20    3.70
  -6  -1   2   32.80    5.30
   5   1  -2  747.23   30.70
   5   1  -2  742.03   31.60
   5   1  -2  767.02   30.50
   5   1  -2  704.23   34.10
   5   1  -2  751.62   31.40
   5   1  -2  683.73   36.10
   5   1  -2  673.03   32.40
   5   1  -2  744.43   31.10
   5   1  -2  710.33   31.60
  -5  -1   2  717.13   30.90
  -5  -1   2  713.53   31.80
  -5  -1   2  703.33   31.70
  -5  -1   2  731.83   31.30
   4   1  -2  102.19    6.30
   4   1  -2   98.29    5.10
   4   1  -2   95.09    6.60
   4   1  -2   93.19    6.10
   4   1  -2   98.19    8.80
   4   1  -2   99.59    6.20
   4   1  -2   91.09    6.40
   4   1  -2   98.99    5.70
   4   1  -2   96.79    7.30
  -4  -1   2  102.49    5.70
  -4  -1   2  103.39    5.00
  -4  -1   2  100.69    6.70
  -4  -1   2  104.09    6.00
  -4  -1   2   98.79    7.80
   3   1  -2  592.54   26.30
   3   1  -2  578.54   24.50
   3   1  -2  568.44   25.30
   3   1  -2  585.84   24.40
   3   1  -2  568.94   24.60
   3   1  -2  551.64   25.10
   3   1  -2  547.95   24.80
   3   1  -2  574.14   24.10
  -3  -1   2  565.94   23.90
  -3  -1   2  603.24   24.20
  -3  -1   2  582.44   24.20
   2   1  -2 1866.51   75.59
   2   1  -2 1810.42   75.39
   2   1  -2 1760.92   76.09
   2   1  -2 1809.02   75.69
   2   1  -2 1849.42   75.69
  -2  -1   2 1868.41   75.29
  -2  -1   2 1894.01   75.39
  -2  -1   2 1820.12   75.29
  -2  -1   2 1848.22   75.39
   1   1  -2  369.66   19.40
   1   1  -2  415.16   17.20
   1   1  -2  416.96   17.00
   1   1  -2  419.36   17.00
   1   1  -2  393.16   16.90
  -1  -1   2  375.06   16.90
  -1  -1   2  432.26   18.50
  -1  -1   2  426.06   16.70
  -2   1  -2   38.00    2.10
   2  -1   2   33.80    2.10
   2  -1   2   38.60    3.30
  -3   1  -2  209.58    9.70
  -3   1  -2  236.68   10.00
   3  -1   2  230.88   10.00
   3  -1   2  223.38    9.60
   3  -1   2  219.08    9.80
   3  -1   2  223.18   12.10
   3  -1   2  217.28   10.40
  -4   1  -2  288.37   13.80
  -4   1  -2  286.47   14.80
  -4   1  -2  284.67   17.10
  -4   1  -2  306.07   13.60
   4  -1   2  304.37   14.20
   4  -1   2  294.37   14.90
   4  -1   2  306.27   16.70
   4  -1   2  323.17   13.80
   4  -1   2  307.97   13.10
   4  -1   2  313.67   13.50
  -5   1  -2  935.51   38.90
  -5   1  -2  945.11   38.80
  -5   1  -2  885.91   39.10
  -5   1  -2  878.11   44.40
   5  -1   2  977.90   39.40
   5  -1   2  854.71   38.70
   5  -1   2  894.11   39.20
   5  -1   2  948.31   39.00
   5  -1   2  961.20   39.60
   5  -1   2  886.81   43.50
  -6   1  -2  193.08    9.20
  -6   1  -2  190.88    9.40
   6  -1   2  191.38    9.00
   6  -1   2  189.28    9.50
   6  -1   2  193.98   10.60
   6  -1   2  189.58    9.30
   6  -1   2  195.58   10.30
  -7   1  -2   35.30    2.80
  -7   1  -2   31.70    2.50
  -7   1  -2   33.40    2.50
   7  -1   2   39.30    2.90
   7  -1   2   40.50    3.70
   7  -1   2   38.10    3.20
   7  -1   2   35.50    4.00
   7   0  -2  100.89    4.80
   7   0  -2  113.09    5.30
   7   0  -2   98.39    6.30
  -7   0   2   94.89    5.00
  -7   0   2   99.89    4.90
   6   0  -2  106.29   10.10
   6   0  -2  109.39    7.10
   6   0  -2  110.49    5.90
   6   0  -2  105.89    6.30
   6   0  -2  109.39    6.20
  -6   0   2  106.69    6.10
  -6   0   2  108.99    7.30
   5   0  -2   30.80    4.70
   5   0  -2   29.40    4.50
   5   0  -2   28.50    3.90
   5   0  -2   22.40    8.40
   5   0  -2   26.20    5.60
   5   0  -2   23.90    6.50
  -5   0   2   21.60    5.00
  -5   0   2   22.70    5.70
  -5   0   2   29.50    3.90
   4   0  -2  738.83   32.80
   4   0  -2  771.92   32.10
   4   0  -2  760.22   33.70
   4   0  -2  738.63   32.70
   4   0  -2  746.03   32.40
   4   0  -2  781.82   32.70
   4   0  -2  778.42   35.80
   4   0  -2  758.32   32.30
   4   0  -2  772.02   31.80
  -4   0   2  718.93   32.50
  -4   0   2  745.33   35.40
  -4   0   2  767.42   33.20
  -4   0   2  785.12   31.90
  -4   0   2  762.62   32.40
   3   0  -2  359.46   15.70
   3   0  -2  338.27   15.30
   3   0  -2  354.16   16.50
   3   0  -2  356.86   15.70
   3   0  -2  363.86   15.60
  -3   0   2  378.76   15.20
  -3   0   2  360.56   15.50
   2   0  -2 1393.16   57.79
   2   0  -2 1413.26   58.09
   2   0  -2 1394.56   58.09
   2   0  -2 1370.66   58.49
  -2   0   2 1412.26   57.89
  -2   0   2 1436.76   57.89
  -2   0   2 1426.06   57.69
   1   0  -2 1389.56   58.89
   1   0  -2 1453.65   59.19
   1   0  -2 1405.46   60.99
   1   0  -2 1502.05   58.89
   1   0  -2 1420.26   58.89
  -1   0   2 1465.15   58.79
  -1   0   2 1402.66   58.89
  -2   0  -2   42.50    2.60
  -2   0  -2   49.10    2.40
  -2   0  -2   45.60    2.30
   2   0   2   47.90    2.50
   2   0   2   49.60    2.80
   2   0   2   48.30    3.50
   2   0   2   48.20    2.50
  -3   0  -2 1490.15   61.69
  -3   0  -2 1411.06   61.89
   3   0   2 1325.07   61.59
   3   0   2 1437.36   62.09
   3   0   2 1628.34   64.19
   3   0   2 1532.45   61.69
   3   0   2 1601.24   62.59
   3   0   2 1577.34   61.99
  -4   0  -2  130.19    6.40
  -4   0  -2  127.39    7.10
   4   0   2  102.09    7.60
   4   0   2  129.39    6.60
   4   0   2  123.39    5.80
   4   0   2  127.69    7.20
   4   0   2  120.29    6.20
  -5   0  -2  351.36   21.50
   5   0   2  333.97   20.00
   5   0   2  363.66   16.40
   5   0   2  319.87   17.30
   5   0   2  358.06   15.20
   5   0   2  361.76   16.40
   5   0   2  347.47   17.50
   5   0   2  348.57   15.80
  -6   0  -2   16.30    3.10
  -6   0  -2   16.10    3.20
   6   0   2   16.20    2.30
   6   0   2   21.60    4.30
   6   0   2   13.40    3.90
   6   0   2   20.80    2.60
   6   0   2   18.00    2.80
  -7   0  -2   12.10    2.10
  -7   0  -2   12.00    2.30
  -7   0  -2   13.80    2.10
   7   0   2   10.60    1.90
   7   0   2   13.00    2.50
   7   0   2   14.30    3.30
   7   0   2   12.50    1.60
   6  -1  -2  127.29    6.90
   6  -1  -2  126.29    7.50
   6  -1  -2  116.19    6.60
   6  -1  -2  117.09    6.50
   6  -1  -2  131.89    9.90
  -6   1   2  115.09    7.50
  -6   1   2  114.09    6.40
   5  -1  -2  677.63   27.60
   5  -1  -2  687.33   28.30
   5  -1  -2  616.74   34.70
   5  -1  -2  659.73   28.40
   5  -1  -2  662.03   27.90
   5  -1  -2  560.44   31.60
   5  -1  -2  678.33   29.20
   5  -1  -2  656.53   28.80
  -5   1   2  620.24   28.10
  -5   1   2  633.84   28.90
  -5   1   2  683.13   28.20
  -5   1   2  669.23   29.10
   4  -1  -2   75.69    4.80
   4  -1  -2   73.89    5.90
   4  -1  -2   66.19    3.90
   4  -1  -2   79.29    7.00
   4  -1  -2   63.79    6.50
   4  -1  -2   70.19    8.40
   4  -1  -2   59.39    5.20
   4  -1  -2   59.39    6.30
   4  -1  -2   68.89    5.10
  -4   1   2   67.69    7.50
  -4   1   2   70.19    5.90
  -4   1   2   75.79    6.40
  -4   1   2   74.49    4.80
  -4   1   2   72.79    4.20
  -4   1   2   61.59    5.40
   3  -1  -2   36.30    2.40
   3  -1  -2   37.60    3.80
   3  -1  -2   36.60    2.60
   3  -1  -2   33.50    3.70
   3  -1  -2   38.70    3.00
  -3   1   2   39.90    2.30
  -3   1   2   32.70    2.60
   2  -1  -2  122.19    5.60
   2  -1  -2  129.19    5.80
   2  -1  -2  118.99    6.20
   2  -1  -2  133.59    5.90
   2  -1  -2  125.79    5.80
  -2   1   2  133.39    5.80
  -2   1   2  126.79    5.50
  -2   1   2  132.89    7.00
   0  -1  -2 1264.67   53.59
   0  -1  -2 1307.47   53.39
   0   1   2 1285.77   53.39
   0   1   2 1357.96   53.49
  -1  -1  -2 2685.03  113.59
   1   1   2 2869.61  113.69
  -2  -1  -2 3888.61  162.38
  -2  -1  -2 4043.20  162.18
   2   1   2 3958.30  162.28
  -3  -1  -2 2397.36  101.59
  -3  -1  -2 2509.95  101.39
  -3  -1  -2 2599.44  101.59
  -3  -1  -2 2509.25  101.69
   3   1   2 2365.96  101.79
   3   1   2 2504.95  101.49
   3   1   2 2534.25  101.69
   3   1   2 2503.75  103.59
   3   1   2 2490.95  102.39
   3   1   2 2316.97  101.39
  -4  -1  -2  277.87   12.40
  -4  -1  -2  292.77   12.80
  -4  -1  -2  300.97   12.70
   4   1   2  292.87   14.10
   4   1   2  275.97   13.10
   4   1   2  268.27   13.40
   4   1   2  296.27   12.50
   4   1   2  293.47   12.90
   4   1   2  292.77   15.40
  -5  -1  -2  101.39    6.60
   5   1   2  107.49   10.60
   5   1   2  112.39    5.50
   5   1   2  108.99    6.50
   5   1   2  104.69    6.80
   5   1   2  110.59    6.60
   5   1   2  100.49    7.20
   5   1   2  116.49    6.40
  -6  -1  -2   97.39    6.00
   6   1   2   98.19    6.20
   6   1   2   96.29    5.60
   6   1   2  104.29    6.70
   6   1   2   95.59    5.60
   6   1   2  101.09    5.90
   6   1   2  102.09    8.20
  -7  -1  -2   79.99    4.60
  -7  -1  -2   78.09    4.50
   7   1   2   78.19    4.90
   7   1   2   89.79    4.70
   7   1   2   88.89    4.20
   7   1   2   82.09    6.20
   6  -2  -2    3.00    2.50
   6  -2  -2    4.60    3.00
   6  -2  -2    3.60    2.20
   6  -2  -2    1.50    4.70
  -6   2   2    3.60    1.80
   5  -2  -2  227.08   12.00
   5  -2  -2  241.88   11.10
   5  -2  -2  228.68   12.30
   5  -2  -2  234.88   21.00
   5  -2  -2  241.48   12.00
   5  -2  -2  243.48   11.60
   5  -2  -2  243.48   13.00
  -5   2   2  243.68   11.50
  -5   2   2  245.08   11.60
  -5   2   2  255.07   12.70
  -5   2   2  236.08   13.10
   4  -2  -2  586.14   27.50
   4  -2  -2  623.14   29.20
   4  -2  -2  612.24   27.90
   4  -2  -2  659.33   27.50
   4  -2  -2  620.64   31.70
   4  -2  -2  650.63   26.90
   4  -2  -2  663.03   28.10
   4  -2  -2  665.73   27.80
  -4   2   2  621.64   27.60
  -4   2   2  660.73   27.60
  -4   2   2  612.34   30.30
  -4   2   2  644.24   27.60
  -4   2   2  665.53   27.70
   3  -2  -2  361.96   16.70
   3  -2  -2  367.06   15.70
   3  -2  -2  395.26   16.30
   3  -2  -2  352.96   16.20
   3  -2  -2  336.37   16.90
   3  -2  -2  366.76   16.00
  -3   2   2  390.36   18.30
  -3   2   2  362.76   15.70
  -3   2   2  405.76   16.30
   2  -2  -2  228.48    9.90
   2  -2  -2  237.98   10.00
   2  -2  -2  263.57   10.30
   2  -2  -2  227.68   10.60
   2  -2  -2  243.98   10.10
  -2   2   2  224.28    9.90
  -2   2   2  231.78   10.20
  -2   2   2  214.98   11.30
   1  -2  -2  922.01   38.00
   1  -2  -2  947.71   38.00
   1  -2  -2  926.71   38.10
   1  -2  -2  858.11   39.80
   1  -2  -2  960.50   38.50
  -1   2   2  886.41   38.10
  -1   2   2  956.80   38.80
  -1   2   2  940.41   37.90
   0  -2  -2   56.39    3.30
   0  -2  -2   52.19    2.50
   0  -2  -2   57.89    2.70
   0   2   2   60.39    2.50
   0   2   2   58.39    2.60
   0   2   2   58.19    3.00
  -2  -2  -2 3342.67  139.99
  -2  -2  -2 3346.67  139.99
   2   2   2 3410.06  140.29
   2   2   2 3585.04  140.19
  -3  -2  -2 1884.71   74.09
  -3  -2  -2 1856.41   73.89
  -3  -2  -2 1814.52   73.59
  -3  -2  -2 1781.42   73.89
  -3  -2  -2 1867.21   73.79
  -3  -2  -2 1817.42   73.89
   3   2   2 1806.22   73.79
   3   2   2 1756.22   73.99
   3   2   2 1768.32   73.89
   3   2   2 1777.62   75.69
   3   2   2 1609.14   75.09
   3   2   2 1814.42   74.19
  -4  -2  -2  532.65   22.20
  -4  -2  -2  500.55   21.90
  -4  -2  -2  498.75   22.60
   4   2   2  528.05   22.00
   4   2   2  597.74   23.10
   4   2   2  495.55   22.60
   4   2   2  489.75   22.80
   4   2   2  527.95   22.40
   4   2   2  536.35   23.70
   4   2   2  529.45   24.70
  -5  -2  -2   15.50    3.00
  -5  -2  -2   16.10    3.00
  -5  -2  -2   19.00    4.10
   5   2   2   20.70    2.80
   5   2   2   17.60    3.90
   5   2   2   17.50    2.60
   5   2   2   19.30    5.50
   5   2   2   17.40    3.70
   5   2   2   15.90    2.90
   5   2   2   16.00    2.80
  -6  -2  -2  120.49    6.80
   6   2   2  111.79    6.50
   6   2   2  105.29    6.00
   6   2   2  114.79    6.40
   6   2   2  118.09    6.60
   6   2   2  120.69    7.20
  -7  -2  -2   12.10    2.50
  -7  -2  -2   10.40    2.40
   7   2   2   11.80    2.20
   7   2   2   12.80    2.40
   6  -3  -2  183.78    8.80
   6  -3  -2  174.88    9.40
   6  -3  -2  158.68    9.20
   6  -3  -2  147.59   12.60
   6  -3  -2  181.68    8.50
  -6   3   2  170.98    7.80
  -6   3   2  164.38    8.20
  -6   3   2  181.28    8.30
   5  -3  -2   35.80    5.00
   5  -3  -2   32.40    3.70
   5  -3  -2   42.90    5.90
   5  -3  -2   35.30    7.00
   5  -3  -2   25.20    4.70
   5  -3  -2   35.10    5.10
  -5   3   2   32.70    5.00
  -5   3   2   30.90    3.70
   4  -3  -2  125.89    9.10
   4  -3  -2  145.09   10.50
   4  -3  -2  118.29    9.60
   4  -3  -2  132.29    6.40
   4  -3  -2  136.19    7.20
   4  -3  -2  133.49    7.50
   4  -3  -2  118.99    7.80
  -4   3   2  120.59    7.20
  -4   3   2  121.79    7.20
  -4   3   2  127.39    9.80
  -4   3   2  134.09    8.50
  -4   3   2  126.79    7.30
   3  -3  -2  414.26   17.60
   3  -3  -2  420.36   17.90
   3  -3  -2  415.76   18.10
   3  -3  -2  436.26   18.20
   3  -3  -2  427.06   19.20
   3  -3  -2  353.46   18.50
  -3   3   2  429.06   20.10
  -3   3   2  435.46   18.30
   2  -3  -2  696.33   28.40
   2  -3  -2  711.13   28.40
   2  -3  -2  703.03   28.20
   2  -3  -2  650.63   28.10
   2  -3  -2  697.13   29.00
  -2   3   2  636.14   29.60
  -2   3   2  670.23   28.60
   1  -3  -2 1649.83   66.39
   1  -3  -2 1439.66   67.89
   1  -3  -2 1596.94   65.79
   1  -3  -2 1648.73   65.99
  -1   3   2 1636.24   65.99
  -1   3   2 1653.03   66.79
   0  -3  -2 1043.30   42.10
   0  -3  -2  956.40   41.90
   0   3   2 1092.69   42.90
   0   3   2 1027.60   42.00
   0   3   2  989.40   42.00
  -1  -3  -2  506.35   21.60
  -1  -3  -2  536.95   21.50
  -1  -3  -2  533.45   21.50
   1   3   2  533.05   21.70
   1   3   2  462.55   21.80
   1   3   2  561.74   22.00
  -2  -3  -2  540.15   23.50
  -2  -3  -2  582.14   23.40
  -2  -3  -2  562.04   23.30
   2   3   2  562.54   23.50
   2   3   2  551.84   23.60
   2   3   2  614.74   24.30
   2   3   2  546.05   23.50
   2   3   2  557.74   25.50
  -3  -3  -2  553.24   22.90
  -3  -3  -2  564.74   23.00
  -3  -3  -2  549.95   22.90
  -3  -3  -2  549.45   23.20
  -3  -3  -2  551.64   22.70
  -3  -3  -2  532.35   23.10
   3   3   2  537.75   23.30
   3   3   2  557.94   23.20
   3   3   2  551.44   23.10
  -4  -3  -2  270.17   11.90
  -4  -3  -2  281.97   12.00
  -4  -3  -2  270.07   11.90
  -4  -3  -2  264.17   11.80
  -4  -3  -2  249.58   12.30
  -4  -3  -2  274.27   11.50
   4   3   2  280.47   12.00
   4   3   2  237.08   12.80
   4   3   2  280.27   12.60
   4   3   2  269.97   12.10
   4   3   2  270.67   12.10
   4   3   2  266.57   11.60
   4   3   2  272.47   14.00
   4   3   2  248.88   12.30
  -5  -3  -2   42.90    5.00
  -5  -3  -2   48.80    3.60
  -5  -3  -2   50.09    4.40
  -5  -3  -2   48.00    4.30
   5   3   2   44.60    6.30
   5   3   2   57.59    8.70
   5   3   2   52.09    3.90
   5   3   2   48.90    4.00
   5   3   2   40.20    5.70
   5   3   2   46.20    4.70
  -6  -3  -2  316.67   14.60
  -6  -3  -2  290.97   13.90
   6   3   2  317.17   14.70
   6   3   2  316.37   14.20
   6   3   2  307.97   14.00
   6   3   2  333.37   15.30
   6   3   2  311.67   13.60
  -7  -3  -2   38.10    3.40
  -7  -3  -2   44.30    3.30
   7   3   2   41.40    4.10
   7   3   2   40.50    3.00
   6  -4  -2   44.10    4.50
   6  -4  -2   41.20    4.70
   6  -4  -2   41.20    5.40
   6  -4  -2   41.70    4.90
  -6   4   2   36.90    3.30
  -6   4   2   38.30    3.10
   5  -4  -2   60.79    6.60
   5  -4  -2   60.49    7.10
   5  -4  -2   84.19    7.70
   5  -4  -2   73.59    8.80
   5  -4  -2   77.59    5.20
   5  -4  -2   70.39    6.40
  -5   4   2   77.39    5.10
  -5   4   2   84.89    4.80
  -5   4   2   74.69    6.10
  -5   4   2   86.59    5.10
   4  -4  -2  184.98    9.70
   4  -4  -2  173.38    8.40
   4  -4  -2  191.98   10.20
   4  -4  -2  188.18   20.60
   4  -4  -2  163.78    9.10
   4  -4  -2  173.68   15.70
  -4   4   2  164.68   10.40
  -4   4   2  178.68    9.50
  -4   4   2  189.48    9.20
  -4   4   2  175.48    9.30
  -4   4   2  184.98    9.10
   3  -4  -2   98.09    4.90
   3  -4  -2   91.79    7.40
   3  -4  -2   92.99    7.10
   3  -4  -2   97.49    5.30
   3  -4  -2   97.59    6.30
   3  -4  -2  111.69    5.70
  -3   4   2  104.59    8.30
  -3   4   2  102.89    6.10
  -3   4   2  103.39    7.20
  -3   4   2   92.89    6.20
  -3   4   2  109.09    5.70
   2  -4  -2  161.78    7.50
   2  -4  -2  178.58    7.70
   2  -4  -2  193.58    8.90
   2  -4  -2  174.98    8.00
   2  -4  -2  173.08    7.80
  -2   4   2  179.38    8.20
   1  -4  -2  602.44   23.90
   1  -4  -2  569.54   23.50
   1  -4  -2  520.95   23.40
   1  -4  -2  518.85   23.40
   1  -4  -2  595.74   24.30
  -1   4   2  623.04   23.70
  -1   4   2  556.14   24.80
  -1   4   2  573.74   23.90
   0  -4  -2  333.47   13.90
   0  -4  -2  306.47   13.90
   0   4   2  347.17   14.20
   0   4   2  361.76   15.20
   0   4   2  333.87   14.10
  -1  -4  -2 2000.40   82.79
  -1  -4  -2 1992.70   82.69
   1   4   2 2045.10   82.99
   1   4   2 2045.80   83.29
  -2  -4  -2  456.45   19.30
  -2  -4  -2  472.75   19.60
  -2  -4  -2  497.75   19.40
  -2  -4  -2  502.65   19.50
   2   4   2  438.56   19.60
   2   4   2  489.95   19.70
   2   4   2  412.86   21.60
  -3  -4  -2  131.39    5.70
  -3  -4  -2  120.89    5.80
  -3  -4  -2  116.29    5.90
  -3  -4  -2  124.09    5.90
  -3  -4  -2  132.39    5.70
   3   4   2  141.29    7.00
   3   4   2  114.99    6.20
  -4  -4  -2  190.78    9.30
  -4  -4  -2  202.48    9.10
  -4  -4  -2  210.58    8.90
  -4  -4  -2  208.58    9.30
  -4  -4  -2  191.18    9.10
  -4  -4  -2  206.68    9.70
  -4  -4  -2  206.18    8.70
  -4  -4  -2  197.38    8.80
   4   4   2  183.58   10.10
   4   4   2  205.08    9.60
   4   4   2  203.38   10.00
   4   4   2  207.28   11.10
   4   4   2  199.18    9.70
   4   4   2  200.88   10.40
   4   4   2  193.88    9.40
  -5  -4  -2 1234.78   53.49
  -5  -4  -2 1279.27   53.29
  -5  -4  -2 1323.67   53.59
  -5  -4  -2 1235.28   53.89
   5   4   2 1359.06   53.89
   5   4   2 1339.37   53.79
   5   4   2 1264.07   56.39
   5   4   2 1210.58   54.29
   5   4   2 1345.07   53.79
  -6  -4  -2   45.40    4.00
  -6  -4  -2   54.99    4.70
   6   4   2   52.19    4.00
   6   4   2   52.89    4.30
   6   4   2   44.90    3.50
  -7  -4  -2   19.80    2.80
  -7  -4  -2   17.30    3.00
   7   4   2   25.70    2.50
   7   4   2   19.90    3.50
   6  -5  -2  163.28    8.20
   6  -5  -2  152.88    8.10
  -6   5   2  162.68    7.40
  -6   5   2  156.88    7.30
   5  -5  -2  303.57   15.40
   5  -5  -2  278.97   14.80
   5  -5  -2  273.37   14.50
   5  -5  -2  303.97   13.80
  -5   5   2  325.47   15.00
  -5   5   2  322.67   13.80
  -5   5   2  322.97   14.00
   4  -5  -2  914.11   51.39
   4  -5  -2 1100.29   45.80
   4  -5  -2 1005.00   45.00
   4  -5  -2 1050.19   44.40
  -4   5   2 1100.29   45.20
  -4   5   2 1031.40   45.80
  -4   5   2  984.00   48.20
  -4   5   2 1126.49   45.00
  -4   5   2 1175.28   45.00
  -4   5   2 1088.59   45.00
  -4   5   2 1124.79   45.70
   3  -5  -2  303.47   16.40
   3  -5  -2  355.96   14.80
   3  -5  -2  321.27   13.90
  -3   5   2  336.77   14.90
  -3   5   2  328.57   15.40
  -3   5   2  320.27   14.70
  -3   5   2  315.27   15.00
  -3   5   2  312.97   16.70
  -3   5   2  336.67   15.00
  -3   5   2  319.77   16.00
   2  -5  -2  187.88    8.60
   2  -5  -2  187.68    9.60
   2  -5  -2  194.88    8.70
   2  -5  -2  184.88    8.00
  -2   5   2  164.98    9.90
  -2   5   2  190.28    8.70
   1  -5  -2  319.87   13.50
   1  -5  -2  324.37   14.50
   1  -5  -2  327.27   14.00
   1  -5  -2  305.77   13.50
  -1   5   2  319.17   14.00
  -1   5   2  330.97   15.30
  -1   5   2  352.56   13.80
   0  -5  -2 1541.45   61.99
   0  -5  -2 1470.05   61.99
   0   5   2 1393.16   62.19
   0   5   2 1615.04   63.79
   0   5   2 1547.65   62.29
  -1  -5  -2  534.95   22.20
  -1  -5  -2  494.05   22.10
  -1  -5  -2  557.74   22.40
  -1  -5  -2  540.05   22.20
   1   5   2  567.24   22.60
  -2  -5  -2  742.73   31.80
  -2  -5  -2  758.32   31.60
  -2  -5  -2  770.82   31.50
  -2  -5  -2  775.72   31.70
   2   5   2  780.92   32.20
  -3  -5  -2  234.18   10.30
  -3  -5  -2  242.98   10.30
  -3  -5  -2  245.68   10.70
  -3  -5  -2  234.28   10.50
  -3  -5  -2  238.78   10.00
   3   5   2  246.68   10.70
   3   5   2  219.28   11.70
   3   5   2  240.38   11.30
  -4  -5  -2  748.43   31.10
  -4  -5  -2  729.13   31.10
  -4  -5  -2  775.32   31.30
  -4  -5  -2  651.83   32.50
  -4  -5  -2  744.53   30.80
  -4  -5  -2  768.32   30.90
  -4  -5  -2  779.92   30.70
  -4  -5  -2  752.62   31.50
  -4  -5  -2  725.73   31.00
   4   5   2  746.03   31.50
   4   5   2  756.82   32.70
   4   5   2  708.33   31.80
   4   5   2  763.52   31.30
   4   5   2  723.73   31.30
  -5  -5  -2  381.86   16.30
  -5  -5  -2  381.26   15.80
  -5  -5  -2  388.96   16.10
  -5  -5  -2  374.76   17.50
  -5  -5  -2  377.76   16.40
  -5  -5  -2  347.57   16.70
   5   5   2  383.56   17.10
   5   5   2  369.66   16.30
   5   5   2  341.87   17.10
   5   5   2  363.96   16.40
  -6  -5  -2  186.58    8.90
  -6  -5  -2  192.78   10.00
   6   5   2  207.58    9.90
   6   5   2  188.48    9.40
   6   5   2  183.38    8.90
  -7  -5  -2   47.10    3.60
  -7  -5  -2   39.60    5.60
   7   5   2   48.90    4.50
   7   5   2   43.30    3.00
   6  -6  -2   28.70    5.10
  -6   6   2   32.80    2.50
   5  -6  -2  121.79    8.60
   5  -6  -2  113.19    6.70
   5  -6  -2  107.49    9.20
   4  -6  -2  224.98   10.80
   4  -6  -2  203.28   23.10
   4  -6  -2  215.98   11.50
   4  -6  -2  212.48   12.70
   4  -6  -2  217.58   12.20
  -4   6   2  242.08   11.00
  -4   6   2  228.98   11.00
  -4   6   2  232.88   12.20
  -4   6   2  237.78   10.80
  -4   6   2  236.28   11.10
  -4   6   2  239.48   12.50
   3  -6  -2  179.28   15.00
   3  -6  -2  182.88    8.90
   3  -6  -2  165.78   12.70
   3  -6  -2  166.28    7.90
   3  -6  -2  174.28    8.60
  -3   6   2  171.68    9.30
  -3   6   2  168.48    8.80
  -3   6   2  160.58    8.80
  -3   6   2  177.78    8.80
  -3   6   2  156.38   11.00
  -3   6   2  169.18   10.30
   2  -6  -2 1082.79   45.40
   2  -6  -2 1095.09   46.70
   2  -6  -2 1060.29   45.70
  -2   6   2 1123.69   46.00
  -2   6   2 1112.49   47.90
   1  -6  -2 1030.50   41.80
   1  -6  -2  979.60   41.10
  -1   6   2  974.20   42.80
  -1   6   2  991.20   40.80
  -1   6   2  949.31   41.10
   0  -6  -2 1030.30   41.10
   0  -6  -2  962.90   40.50
   0   6   2 1012.30   42.50
   0   6   2  897.61   40.70
   0   6   2 1021.20   40.90
  -1  -6  -2   97.09    4.20
  -1  -6  -2   99.69    4.30
  -1  -6  -2   94.69    4.40
  -1  -6  -2   98.99    4.30
   1   6   2   94.19    4.70
  -2  -6  -2  933.21   38.80
  -2  -6  -2  913.11   39.00
  -2  -6  -2  938.71   39.20
   2   6   2  914.81   39.30
   2   6   2  959.90   39.70
   2   6   2  979.90   39.20
  -3  -6  -2  496.35   21.30
  -3  -6  -2  522.25   20.80
  -3  -6  -2  504.65   21.00
  -3  -6  -2  506.45   21.10
  -3  -6  -2  525.15   21.40
   3   6   2  425.26   21.70
   3   6   2  503.05   22.00
   3   6   2  522.45   21.50
  -4  -6  -2  171.88    8.20
  -4  -6  -2  164.08    8.50
  -4  -6  -2  172.48    8.00
  -4  -6  -2  174.78    7.60
  -4  -6  -2  169.28    7.70
  -4  -6  -2  170.38    7.50
  -4  -6  -2  167.98    8.00
  -4  -6  -2  168.98    8.10
   4   6   2  180.58    9.00
   4   6   2  162.38    8.80
   4   6   2  164.68    8.80
   4   6   2  170.28    8.60
  -5  -6  -2  146.19    9.40
  -5  -6  -2  146.99    7.10
  -5  -6  -2  156.38    7.40
  -5  -6  -2  138.49    8.50
  -5  -6  -2  150.38    7.50
  -5  -6  -2  158.68    6.90
  -5  -6  -2  149.19    7.10
   5   6   2  147.89    8.10
   5   6   2  144.89    8.40
   5   6   2  152.88    7.60
  -6  -6  -2  118.59    7.50
  -6  -6  -2  125.09    7.50
  -6  -6  -2  116.79    6.20
   6   6   2  121.59    6.30
   6   6   2  122.19   10.50
   6   6   2  129.69    7.00
  -7  -6  -2   19.00    3.10
   7   6   2   18.90    3.30
   5  -7  -2   45.00    6.90
   5  -7  -2   37.20    5.30
   5  -7  -2   41.80    4.80
   4  -7  -2  191.88   13.70
   4  -7  -2  194.28   11.60
   4  -7  -2  190.38   10.70
   4  -7  -2  195.58   12.40
  -4   7   2  236.98   10.50
  -4   7   2  237.98   10.70
  -4   7   2  248.98   10.80
  -4   7   2  250.17   10.90
  -4   7   2  251.57   12.00
   3  -7  -2  563.64   26.50
   3  -7  -2  572.94   27.00
   3  -7  -2  594.34   34.20
   3  -7  -2  649.04   27.30
  -3   7   2  643.14   27.60
  -3   7   2  608.24   30.90
  -3   7   2  682.73   27.90
  -3   7   2  678.63   28.10
  -3   7   2  652.23   27.30
  -3   7   2  657.13   30.80
   2  -7  -2  138.69    9.70
   2  -7  -2  125.09    6.70
  -2   7   2  129.79    7.30
  -2   7   2  132.99    7.00
  -2   7   2  130.19    7.50
  -2   7   2  133.29    6.10
  -2   7   2  131.89    9.10
  -2   7   2  126.99    7.50
   1  -7  -2    3.50    2.30
  -1   7   2    3.30    2.10
  -1   7   2    2.00    1.40
   0  -7  -2   14.80    2.50
   0  -7  -2   10.80    1.20
   0   7   2    8.90    1.60
   0   7   2   12.00    1.60
  -1  -7  -2 1087.89   46.70
  -1  -7  -2 1164.38   47.00
  -1  -7  -2 1133.49   46.80
  -1  -7  -2 1091.09   46.80
   1   7   2 1195.68   47.40
   1   7   2 1160.38   47.70
  -2  -7  -2   60.69    2.80
  -2  -7  -2   57.19    3.00
  -2  -7  -2   60.29    3.10
  -2  -7  -2   55.09    3.20
  -2  -7  -2   56.19    3.60
   2   7   2   58.79    4.40
   2   7   2   57.99    3.60
  -3  -7  -2  964.50   40.80
  -3  -7  -2  987.70   41.20
  -3  -7  -2  925.21   41.10
  -3  -7  -2 1004.20   40.60
  -3  -7  -2  994.90   41.20
  -3  -7  -2 1000.80   41.50
  -3  -7  -2  993.50   40.90
   3   7   2  998.70   41.40
   3   7   2 1044.30   41.90
   3   7   2  933.81   41.40
  -4  -7  -2  132.49    6.50
  -4  -7  -2  136.19    6.90
  -4  -7  -2  135.79    7.10
  -4  -7  -2  140.29    7.20
  -4  -7  -2  147.79    6.40
  -4  -7  -2  140.29    7.60
  -4  -7  -2  160.18    7.10
  -4  -7  -2  152.48    6.70
   4   7   2  143.49    7.60
   4   7   2  121.69    7.70
  -5  -7  -2   88.29    4.40
  -5  -7  -2   75.49    9.80
  -5  -7  -2   82.69    4.70
  -5  -7  -2   88.09    5.10
  -5  -7  -2   87.79    4.80
  -5  -7  -2   91.69    5.10
   5   7   2   88.49    5.60
   5   7   2   88.69    5.50
   5   7   2   83.09    6.10
  -6  -7  -2  119.89    6.60
  -6  -7  -2  120.49    7.90
   6   7   2  123.29    8.00
  -7  -7  -2   41.10    3.80
  -7  -7  -2   32.20    3.30
   7   7   2   45.60    3.30
  -5   8   2  110.59    5.50
  -5   8   2  112.29    5.60
  -4   8   2   36.40    3.50
  -4   8   2   44.20    3.90
  -4   8   2   38.80    3.50
  -4   8   2   38.10    3.60
   3  -8  -2  264.97   25.80
   3  -8  -2  254.57   13.70
   3  -8  -2  256.37   13.40
   3  -8  -2  298.97   13.90
  -3   8   2  292.17   13.20
  -3   8   2  266.67   18.60
  -3   8   2  306.07   14.70
  -3   8   2  318.77   13.70
  -3   8   2  329.17   14.10
  -3   8   2  319.37   13.50
  -3   8   2  278.37   13.30
  -2   8   2  416.76   18.60
  -2   8   2  395.26   18.70
  -2   8   2  429.46   17.60
  -2   8   2  423.06   18.40
   1  -8  -2  327.17   15.80
   1  -8  -2  329.47   16.50
  -1   8   2  333.87   14.50
  -1   8   2  322.47   15.40
  -1   8   2  317.97   15.60
  -1   8   2  343.67   16.00
  -1   8   2  345.37   15.10
  -1   8   2  358.56   17.40
  -1   8   2  336.17   14.30
  -1   8   2  321.97   14.80
   0  -8  -2   71.99    3.60
   0  -8  -2   72.99    5.60
   0   8   2   71.49    4.00
   0   8   2   72.39    4.20
   0   8   2   69.59    4.90
   0   8   2   69.59    6.40
   0   8   2   68.69    4.10
  -1  -8  -2   29.50    1.90
  -1  -8  -2   35.00    2.30
  -1  -8  -2   32.90    2.00
   1   8   2   36.20    2.70
   1   8   2   38.50    3.90
  -2  -8  -2  150.78    6.60
  -2  -8  -2  135.69    6.40
  -2  -8  -2  144.89    6.30
  -2  -8  -2  136.39    6.00
  -2  -8  -2  127.99    6.70
   2   8   2  131.09    7.00
   2   8   2  146.09    7.00
   2   8   2  136.19    7.30
  -3  -8  -2   39.00    3.20
  -3  -8  -2   35.10    2.60
  -3  -8  -2   30.60    4.20
  -3  -8  -2   32.90    2.10
  -3  -8  -2   31.20    3.20
  -3  -8  -2   37.90    3.30
  -3  -8  -2   36.30    2.80
   3   8   2   32.70    5.20
   3   8   2   37.70    3.60
   3   8   2   35.40    3.90
   3   8   2   39.20    3.70
  -4  -8  -2  141.39    7.80
  -4  -8  -2  139.89    7.10
  -4  -8  -2  151.78    6.80
  -4  -8  -2  150.58    6.50
  -4  -8  -2  141.89    8.40
  -4  -8  -2  146.39    7.10
  -4  -8  -2  146.39    6.70
  -4  -8  -2  141.99    7.30
   4   8   2  139.39    7.50
   4   8   2  141.79    8.00
   4   8   2  136.89    8.60
  -5  -8  -2   52.89    3.40
  -5  -8  -2   54.99    3.60
  -5  -8  -2   59.49    4.10
  -5  -8  -2   48.20    3.80
  -5  -8  -2   44.80    5.90
  -5  -8  -2   48.40    3.10
   5   8   2   42.30    5.20
   5   8   2   59.49    4.10
  -6  -8  -2  171.98    8.70
  -6  -8  -2  166.88    7.80
  -6  -8  -2  189.88    8.40
   6   8   2  194.08    9.00
  -4   9   2   31.30    3.50
  -4   9   2   35.10    3.20
  -4   9   2   33.00    3.70
  -3   9   2    8.30    2.20
  -3   9   2    7.00    2.00
  -3   9   2    9.90    2.30
  -3   9   2    9.00    2.20
  -2   9   2  134.89    7.20
  -2   9   2  128.49    7.40
  -2   9   2  126.39    8.40
  -2   9   2  123.59   11.60
  -2   9   2  134.99    6.10
  -2   9   2  138.29    8.10
  -2   9   2  132.39    7.40
   1  -9  -2  365.86   20.10
  -1   9   2  397.06   23.30
  -1   9   2  391.86   17.20
  -1   9   2  386.46   16.80
  -1   9   2  377.76   17.70
  -1   9   2  349.57   16.80
  -1   9   2  383.86   16.00
  -1   9   2  347.97   17.10
   0  -9  -2  287.27   14.50
   0   9   2  294.77   13.90
   0   9   2  309.27   13.20
   0   9   2  292.47   13.50
   0   9   2  273.67   14.40
   0   9   2  309.17   12.90
  -1  -9  -2  798.52   32.90
  -1  -9  -2  758.02   33.30
  -1  -9  -2  772.92   32.50
   1   9   2  816.42   33.40
   1   9   2  804.72   33.00
   1   9   2  782.52   33.10
   1   9   2  800.82   33.60
   1   9   2  758.02   34.40
   1   9   2  796.72   33.50
  -2  -9  -2 1092.79   45.10
  -2  -9  -2 1152.38   45.30
  -2  -9  -2 1049.59   45.60
  -2  -9  -2 1121.89   45.60
   2   9   2 1094.19   46.00
   2   9   2 1079.89   45.50
   2   9   2 1027.30   46.00
   2   9   2 1136.89   46.30
   2   9   2 1133.09   46.20
   2   9   2 1010.10   45.60
   2   9   2 1134.99   45.60
  -3  -9  -2 1024.30   41.50
  -3  -9  -2  951.90   41.60
  -3  -9  -2 1019.60   41.10
  -3  -9  -2  978.60   41.30
  -3  -9  -2  971.70   41.70
  -3  -9  -2 1027.00   41.90
   3   9   2  973.50   42.20
   3   9   2 1078.09   42.50
   3   9   2  978.70   41.60
   3   9   2  951.30   41.80
  -4  -9  -2  707.73   30.00
  -4  -9  -2  729.63   29.90
  -4  -9  -2  707.13   30.00
  -4  -9  -2  737.23   30.20
  -4  -9  -2  737.73   29.60
  -4  -9  -2  705.23   29.60
  -4  -9  -2  716.03   30.80
   4   9   2  727.23   30.30
   4   9   2  688.63   30.80
   4   9   2  644.04   31.00
  -5  -9  -2    9.50    2.60
  -5  -9  -2    9.50    1.90
  -5  -9  -2    8.00    1.60
  -5  -9  -2    9.50    2.00
  -5  -9  -2    8.80    1.80
  -5  -9  -2    4.60    3.70
   5   9   2    8.60    2.70
  -6  -9  -2  159.98    7.20
  -6  -9  -2  156.48    6.70
  -6  -9  -2  136.89    7.70
   6   9   2  156.18    7.50
  -4  10   2   74.69    4.20
  -3  10   2   17.80    3.00
  -3  10   2   14.40    3.30
  -3  10   2   15.00    2.70
  -2  10   2   54.49    4.80
  -2  10   2   64.89    4.70
  -2  10   2   57.69    4.40
  -2  10   2   59.59    3.20
  -2  10   2   51.09    4.50
  -1  10   2   48.60    4.10
  -1  10   2   44.90    2.90
  -1  10   2   43.10    4.90
  -1  10   2   44.00    4.90
   0  10   2   32.80    3.80
   0  10   2   39.40    5.70
  -1 -10  -2  204.08    9.00
  -1 -10  -2  198.38    8.70
  -1 -10  -2  197.48    9.30
   1  10   2  209.18   10.30
   1  10   2  196.48    9.60
   1  10   2  202.58   11.40
   1  10   2  214.28   10.00
   1  10   2  200.18    9.90
   1  10   2  199.28    9.20
  -2 -10  -2  226.98   10.00
  -2 -10  -2  226.98   10.60
  -2 -10  -2  233.98   10.80
  -2 -10  -2  236.58   10.30
   2  10   2  219.98   11.30
   2  10   2  253.77   11.40
  -3 -10  -2  342.77   14.40
  -3 -10  -2  329.27   14.40
  -3 -10  -2  346.57   15.10
  -3 -10  -2  320.17   14.80
  -3 -10  -2  350.26   14.70
  -3 -10  -2  341.97   14.00
  -3 -10  -2  305.57   14.20
   3  10   2  343.87   14.70
   3  10   2  322.17   15.60
   3  10   2  320.07   14.50
   3  10   2  306.67   15.30
  -4 -10  -2  297.77   13.00
  -4 -10  -2  279.87   14.90
  -4 -10  -2  300.07   13.50
  -4 -10  -2  313.97   13.00
  -4 -10  -2  311.87   13.30
  -4 -10  -2  312.47   13.70
   4  10   2  310.27   14.60
   4  10   2  285.57   13.60
  -5 -10  -2  248.98   10.70
  -5 -10  -2  240.58   11.80
  -5 -10  -2  229.18   10.50
  -5 -10  -2  256.07   11.00
   5  10   2  228.68   11.60
   5  10   2  225.38   12.00
  -6 -10  -2   11.40    1.70
  -6 -10  -2   14.10    2.60
   6  10   2   16.60    2.20
  -3  11   2  176.98    8.60
  -3  11   2  172.18    8.30
  -3  11   2  178.78    8.60
  -2  11   2   31.80    3.90
  -2  11   2   37.90    2.40
  -2  11   2   33.10    3.60
  -2  11   2   38.70    3.80
  -2  11   2   38.30    3.50
  -1  11   2  213.58   10.60
  -1  11   2  207.38   11.00
  -1  11   2  214.98    9.50
  -1  11   2  226.78   10.40
   0  11   2   67.29    5.50
   0  11   2   65.79    5.80
   0  11   2   66.89    6.10
   0  11   2   77.69    3.90
   0  11   2   75.09    5.00
  -1 -11  -2  219.18   10.60
  -1 -11  -2  231.08   10.10
  -1 -11  -2  220.58    9.70
   1  11   2  213.08   11.30
   1  11   2  214.68   11.90
   1  11   2  239.88   10.10
   1  11   2  234.28   10.90
   1  11   2  223.88   10.40
   1  11   2  235.28   11.20
  -2 -11  -2  169.38    7.30
  -2 -11  -2  156.18    8.10
  -2 -11  -2  164.68    8.50
  -2 -11  -2  166.28    7.80
   2  11   2  169.98    8.70
   2  11   2  154.98    9.30
   2  11   2  171.78    7.70
  -3 -11  -2   86.79    4.80
  -3 -11  -2   90.79    4.30
  -3 -11  -2   76.99    6.00
  -3 -11  -2   93.09    5.10
  -3 -11  -2   91.09    4.80
  -3 -11  -2   82.89    6.70
   3  11   2   92.09    5.60
   3  11   2   83.59    4.90
   3  11   2   74.29    4.90
  -4 -11  -2  268.67   11.50
  -4 -11  -2  258.67   11.10
  -4 -11  -2  248.98   11.10
  -4 -11  -2  249.78   12.00
  -4 -11  -2  277.07   11.80
  -4 -11  -2  250.27   11.70
   4  11   2  256.57   12.00
   4  11   2  247.68   11.50
  -5 -11  -2  150.48    7.40
  -5 -11  -2  156.38    7.50
  -5 -11  -2  164.28    7.60
  -5 -11  -2  163.18    7.60
  -5 -11  -2  157.88    7.10
   5  11   2  162.28    7.80
   5  11   2  153.18    7.40
  -3  12   2   55.09    4.50
  -2  12   2  123.69    6.40
  -2  12   2  112.79    6.30
  -2  12   2  108.89    6.10
  -1  12   2   65.29    3.40
  -1  12   2   67.59    4.50
  -1  12   2   62.09    4.80
  -1  12   2   63.79    4.90
   0  12   2   14.20    3.00
   0  12   2   15.00    3.80
   0  12   2   17.80    3.20
   0  12   2   14.20    1.90
  -1 -12  -2  215.18   10.00
  -1 -12  -2  193.68   10.90
  -1 -12  -2  218.88    9.50
   1  12   2  230.78   10.30
   1  12   2  230.18    9.70
   1  12   2  215.28   11.40
   1  12   2  228.48   10.90
  -2 -12  -2  442.56   19.10
  -2 -12  -2  448.66   19.20
  -2 -12  -2  456.75   19.40
  -2 -12  -2  451.65   18.70
  -2 -12  -2  409.06   20.20
   2  12   2  463.25   19.80
   2  12   2  451.35   18.90
  -3 -12  -2  856.21   36.70
  -3 -12  -2  919.01   36.80
  -3 -12  -2  904.41   36.50
  -3 -12  -2  809.22   36.70
  -3 -12  -2  907.21   36.20
   3  12   2  816.82   36.70
   3  12   2  905.21   37.00
  -4 -12  -2  144.89    6.60
  -4 -12  -2  142.69    7.10
  -4 -12  -2  146.39    7.00
  -4 -12  -2  150.78    6.60
  -4 -12  -2  140.79    7.50
   4  12   2  134.79    7.30
  -5 -12  -2  133.49    6.30
  -5 -12  -2  132.49    6.30
  -5 -12  -2  131.49    5.80
   5  12   2  117.19    6.20
  -2  13   2  114.59    5.30
  -2  13   2   86.09    6.10
  -1  13   2  195.58    9.50
  -1  13   2  195.88    9.60
  -1  13   2  212.48    8.70
   0  13   2  195.18    9.60
   0  13   2  187.48    9.70
   0  13   2  201.38    9.20
  -1 -13  -2   52.69    5.90
  -1 -13  -2   59.69    4.10
   1  13   2   61.69    3.40
   1  13   2   66.89    5.20
   1  13   2   62.79    5.70
  -2 -13  -2  149.99    8.50
  -2 -13  -2  166.48    7.60
  -2 -13  -2  163.78    8.20
  -2 -13  -2  165.28    8.10
   2  13   2  183.98    8.70
   2  13   2  174.38    7.60
  -3 -13  -2  338.87   14.40
  -3 -13  -2  330.57   13.90
  -3 -13  -2  320.17   14.00
  -3 -13  -2  321.47   14.20
   3  13   2  329.97   14.60
   3  13   2  313.77   13.80
  -4 -13  -2  495.35   21.20
  -4 -13  -2  489.85   21.40
  -4 -13  -2  526.65   21.10
  -4 -13  -2  495.65   21.70
   4  13   2  522.15   21.60
  -1  14   2    4.10    1.30
   0  14   2    9.60    2.30
   0  14   2    8.10    1.40
   0  14   2    8.20    1.90
   1  14   2   89.89    5.50
   1  14   2   96.29    4.40
  -2 -14  -2  503.45   22.80
  -2 -14  -2  547.15   23.30
   2  14   2  567.14   22.70
   2  14   2  563.34   23.30
  -3 -14  -2  199.78    8.80
  -3 -14  -2  167.78    8.10
   3  14   2  162.38    7.50
   3  14   2  160.88    8.10
   2  14  -3  120.39    5.40
   1  14  -3  158.18    7.20
   1  14  -3  173.18    7.50
   0  14  -3   84.19    3.90
   0  14  -3   81.79    4.20
   0  14  -3   84.39    4.50
   3  13  -3   95.29    4.60
  -3 -13   3  100.59    5.10
  -3 -13   3   94.89    4.60
  -3 -13   3   88.19    4.70
  -3 -13   3   89.39    5.20
   2  13  -3   10.80    2.00
  -2 -13   3    6.50    2.00
  -2 -13   3    7.90    1.60
  -2 -13   3   10.60    3.10
   1  13  -3    4.00    1.30
   1  13  -3    5.30    2.10
   1  13  -3    4.90    1.50
  -1 -13   3    5.00    1.70
   0  13  -3  517.25   22.30
   0  13  -3  541.65   22.40
   0  13  -3  513.85   22.20
   0  13  -3  548.45   22.80
  -1  13  -3  126.99    6.10
  -1  13  -3  111.49    5.70
  -1  13  -3  108.09    5.30
  -1  13  -3  122.69    5.70
  -2  13  -3  179.08    7.80
  -2  13  -3  162.98    7.70
  -2  13  -3  179.28    8.00
   4  12  -3   34.60    4.30
   4  12  -3   37.20    2.70
  -4 -12   3   40.10    3.50
  -4 -12   3   37.00    3.00
  -4 -12   3   38.80    4.70
  -4 -12   3   42.20    3.50
  -4 -12   3   39.10    2.30
   3  12  -3    8.50    1.80
   3  12  -3    4.60    2.80
  -3 -12   3    7.70    1.40
  -3 -12   3    7.60    1.70
  -3 -12   3    4.40    1.40
  -3 -12   3   11.90    3.10
  -3 -12   3    7.60    3.40
   2  12  -3   44.70    3.30
   2  12  -3   37.70    3.00
   2  12  -3   32.30    4.70
  -2 -12   3   40.70    4.10
  -2 -12   3   42.70    2.80
  -2 -12   3   44.60    3.80
  -2 -12   3   43.90    4.10
   1  12  -3  119.49    6.00
   1  12  -3  113.39    5.70
   1  12  -3  114.09    6.20
   1  12  -3  115.79    5.90
   0  12  -3   80.59    4.30
   0  12  -3   66.29    4.00
   0  12  -3   75.09    4.70
   0  12  -3   68.79    4.30
  -1  12  -3   50.69    3.50
  -1  12  -3   57.69    4.90
  -1  12  -3   41.60    4.30
  -1  12  -3   45.20    3.60
  -2  12  -3   90.69    4.40
  -2  12  -3   89.69    4.70
  -2  12  -3   91.69    4.70
  -2  12  -3   98.19    5.20
  -3  12  -3   59.99    3.50
  -3  12  -3   56.79    4.40
  -3  12  -3   54.69    3.20
   5  11  -3   34.80    4.00
   5  11  -3   37.30    3.00
   5  11  -3   37.30    3.30
  -5 -11   3   32.70    3.40
  -5 -11   3   37.50    2.10
  -5 -11   3   33.30    2.80
   4  11  -3   96.29    6.10
   4  11  -3   86.49    4.70
   4  11  -3   94.29    5.00
  -4 -11   3   93.29    4.90
  -4 -11   3   86.89    4.50
  -4 -11   3   92.89    4.50
  -4 -11   3  101.39    5.30
   3  11  -3   53.79    3.80
   3  11  -3   56.59    5.50
  -3 -11   3   59.39    3.50
  -3 -11   3   56.49    4.50
  -3 -11   3   54.49    5.00
  -3 -11   3   62.49    3.30
  -3 -11   3   62.09    4.00
   2  11  -3   78.29    4.50
   2  11  -3   85.99    5.20
   2  11  -3   74.79    4.50
  -2 -11   3   70.39    4.70
  -2 -11   3   75.79    3.90
  -2 -11   3   73.29    6.30
  -2 -11   3   73.99    4.90
   1  11  -3   35.90    3.30
   1  11  -3   37.20    3.80
   1  11  -3   38.00    4.20
   1  11  -3   41.50    3.30
   1  11  -3   36.60    3.10
  -1 -11   3   41.50    2.70
  -1 -11   3   40.40    3.40
  -1 -11   3   30.00    4.60
   0  11  -3   61.89    3.70
   0  11  -3   55.69    3.70
   0  11  -3   58.39    3.90
   0  11  -3   58.39    4.50
   0 -11   3   58.49    3.90
   0 -11   3   49.60    5.30
  -1  11  -3  174.68    8.40
  -1  11  -3  186.98    8.30
  -1  11  -3  186.18    9.10
  -1  11  -3  170.38    8.10
  -2  11  -3  170.08    7.90
  -2  11  -3  169.18    8.10
  -2  11  -3  179.78    8.60
  -2  11  -3  173.98    7.80
  -2  11  -3  171.58    8.30
  -3  11  -3   19.70    2.20
  -3  11  -3   16.60    2.30
  -3  11  -3   11.90    2.10
  -3  11  -3   14.40    2.50
   5  10  -3  129.49    6.20
   5  10  -3  126.49    6.90
   5  10  -3  129.89    6.20
   5  10  -3  118.99    7.20
  -5 -10   3  126.49    5.70
  -5 -10   3  136.39    6.20
  -5 -10   3  137.99    6.80
  -5 -10   3  121.99    6.60
   4  10  -3  347.67   15.30
   4  10  -3  338.87   15.10
   4  10  -3  357.06   16.30
  -4 -10   3  343.77   15.10
  -4 -10   3  349.96   14.70
  -4 -10   3  332.27   15.50
  -4 -10   3  348.57   14.70
  -4 -10   3  353.66   15.20
   3  10  -3   76.49    4.80
   3  10  -3   74.79    6.40
   3  10  -3   74.99    4.70
   3  10  -3   77.89    5.20
   3  10  -3   78.59    4.70
  -3 -10   3   74.39    5.20
  -3 -10   3   79.99    4.70
  -3 -10   3   76.79    4.10
  -3 -10   3   80.19    3.90
  -3 -10   3   80.69    6.60
   2  10  -3  278.17   12.70
   2  10  -3  264.87   13.70
   2  10  -3  234.08   11.80
   2  10  -3  271.07   12.00
   2  10  -3  268.97   13.10
   2  10  -3  263.87   13.10
   2  10  -3  267.57   11.90
  -2 -10   3  267.47   11.70
  -2 -10   3  275.87   11.30
  -2 -10   3  244.48   12.40
  -2 -10   3  268.27   11.90
  -2 -10   3  266.97   12.30
   1  10  -3  457.55   19.40
   1  10  -3  449.16   20.50
   1  10  -3  468.85   19.50
   1  10  -3  465.95   19.40
   1  10  -3  424.36   20.20
   1  10  -3  462.45   20.10
   1  10  -3  452.35   20.10
  -1 -10   3  409.36   19.40
  -1 -10   3  459.05   19.10
  -1 -10   3  451.65   19.40
   0  10  -3  352.96   14.60
   0  10  -3  349.96   14.50
   0  10  -3  328.27   15.70
   0  10  -3  350.06   14.40
   0  10  -3  296.97   15.10
   0  10  -3  316.07   15.20
   0  10  -3  353.26   15.50
   0 -10   3  304.87   14.30
   0 -10   3  326.07   14.80
   0 -10   3  347.07   14.00
   0 -10   3  299.77   14.40
  -1  10  -3  256.87   11.00
  -1  10  -3  249.28   11.20
  -1  10  -3  228.08   16.60
  -1  10  -3  237.28   11.70
  -1  10  -3  251.07   11.00
  -1  10  -3  256.27   12.10
  -2  10  -3   53.79    3.70
  -2  10  -3   55.49    3.60
  -2  10  -3   57.09    4.40
  -2  10  -3   58.49    3.80
  -2  10  -3   54.19    3.30
  -3  10  -3   14.80    2.50
  -3  10  -3   16.90    2.20
  -3  10  -3   18.00    3.00
  -3  10  -3   21.40    2.50
  -4  10  -3   81.99    4.00
  -4  10  -3   74.09    4.10
  -4  10  -3   72.89    4.00
   5   9  -3  269.27   12.80
   5   9  -3  266.77   11.70
   5   9  -3  270.07   12.00
  -5  -9   3  263.87   11.70
  -5  -9   3  272.77   11.20
  -5  -9   3  232.68   11.80
  -5  -9   3  277.37   11.70
  -5  -9   3  254.27   11.70
   4   9  -3  494.25   21.70
   4   9  -3  503.05   21.30
   4   9  -3  494.35   21.60
   4   9  -3  513.45   22.60
  -4  -9   3  492.15   20.80
  -4  -9   3  492.75   21.40
  -4  -9   3  503.35   21.20
  -4  -9   3  510.95   21.40
  -4  -9   3  458.15   22.80
  -4  -9   3  494.05   20.80
   3   9  -3 2000.00   81.39
   3   9  -3 1920.61   80.39
   3   9  -3 1971.40   81.29
   3   9  -3 1911.51   80.19
   3   9  -3 1943.91   80.29
   3   9  -3 1922.41   80.69
  -3  -9   3 1932.81   80.09
  -3  -9   3 1992.40   80.59
  -3  -9   3 1900.11   79.69
  -3  -9   3 1851.11   80.19
  -3  -9   3 1915.41   80.09
  -3  -9   3 1974.30   80.19
  -3  -9   3 1973.90   79.69
   2   9  -3   79.99    6.20
   2   9  -3   74.99    6.70
   2   9  -3   91.29    5.30
  -2  -9   3   84.09    4.60
  -2  -9   3   72.69    4.90
  -2  -9   3   75.89    3.90
  -2  -9   3   86.89    4.90
  -2  -9   3   84.89    4.40
   1   9  -3  553.54   23.70
   1   9  -3  536.75   22.60
   1   9  -3  549.65   23.60
   1   9  -3  535.65   22.80
   1   9  -3  536.15   23.40
   1   9  -3  538.95   23.60
   1   9  -3  515.95   22.80
  -1  -9   3  531.25   22.00
  -1  -9   3  546.15   22.30
  -1  -9   3  526.35   22.60
  -1  -9   3  486.95   22.60
   0   9  -3   68.49    6.30
   0   9  -3   62.99    4.50
   0   9  -3   75.29    4.20
   0   9  -3   65.19    4.50
   0   9  -3   70.49    5.70
   0   9  -3   60.69    5.00
   0   9  -3   55.79    6.00
   0  -9   3   70.79    3.80
   0  -9   3   76.99    3.50
   0  -9   3   73.49    4.20
   0  -9   3   68.49    3.50
  -1   9  -3  102.89    6.40
  -1   9  -3  100.39    5.40
  -1   9  -3   99.69    6.00
  -1   9  -3   90.19    5.80
  -1   9  -3  104.59    5.50
  -1   9  -3   99.99    9.50
   1  -9   3   94.99    5.80
  -2   9  -3  178.48    7.90
  -2   9  -3  169.28    8.40
  -2   9  -3  167.78    8.10
  -2   9  -3  174.98    8.50
  -2   9  -3  162.98   13.70
  -2   9  -3  177.18    9.30
  -2   9  -3  176.48    8.80
  -3   9  -3   38.80    3.30
  -3   9  -3   31.10    2.90
  -3   9  -3   40.40    3.00
  -3   9  -3   38.80    3.80
  -3   9  -3   34.20    3.10
  -4   9  -3    4.70    1.50
  -4   9  -3    6.20    1.60
  -4   9  -3    6.20    2.30
  -4   9  -3    6.50    1.50
  -5   9  -3  251.67   11.00
  -5   9  -3  259.57   10.90
   6   8  -3   32.70    4.40
   6   8  -3   37.70    2.80
  -6  -8   3   35.50    2.70
   5   8  -3    9.80    2.10
   5   8  -3    9.50    2.90
   5   8  -3    5.80    2.90
  -5  -8   3    7.90    1.70
  -5  -8   3    8.80    1.50
  -5  -8   3   10.80    2.50
   4   8  -3  446.96   19.80
   4   8  -3  446.66   19.80
   4   8  -3  429.86   19.30
   4   8  -3  428.56   20.50
  -4  -8   3  464.35   19.30
  -4  -8   3  452.45   18.80
  -4  -8   3  462.75   19.30
  -4  -8   3  447.26   20.40
  -4  -8   3  438.36   18.80
  -4  -8   3  442.06   19.30
   3   8  -3  571.74   23.60
   3   8  -3  525.95   23.80
   3   8  -3  530.75   23.40
   3   8  -3  557.54   23.80
   3   8  -3  489.55   22.90
   3   8  -3  519.25   23.60
  -3  -8   3  514.95   22.50
  -3  -8   3  530.05   22.90
  -3  -8   3  519.05   22.40
  -3  -8   3  525.55   22.60
   2   8  -3  188.18    9.00
   2   8  -3  183.08    8.80
   2   8  -3  166.88    9.20
   2   8  -3  199.48   10.00
   2   8  -3  179.68    8.90
   2   8  -3  197.78    9.80
   2   8  -3  186.58    9.40
  -2  -8   3  170.38    9.50
  -2  -8   3  196.78    8.00
  -2  -8   3  191.38    8.30
  -2  -8   3  183.18    8.60
  -2  -8   3  178.58    8.50
  -2  -8   3  187.48    8.40
   1   8  -3   19.60    3.90
   1   8  -3   14.10    3.60
   1   8  -3   14.50    2.90
   1   8  -3   13.90    3.30
   1   8  -3   20.30    3.20
   1   8  -3   12.10    3.30
   1   8  -3   10.30    3.10
  -1  -8   3   13.40    8.00
  -1  -8   3   15.20    1.90
  -1  -8   3   12.90    1.20
  -1  -8   3   11.40    2.90
   0   8  -3   27.10    3.40
   0   8  -3   19.10    2.70
   0   8  -3   27.50    4.80
   0   8  -3   26.40    3.00
   0   8  -3   33.00    6.00
   0   8  -3   24.60    3.20
   0   8  -3   20.20    4.70
   0  -8   3   25.30    1.90
   0  -8   3   14.60   11.60
   0  -8   3   20.10    1.70
   0  -8   3   20.20    2.20
  -1   8  -3  661.53   27.40
  -1   8  -3  642.14   27.60
  -1   8  -3  647.64   28.20
  -1   8  -3  631.84   27.40
  -1   8  -3  663.83   28.70
  -1   8  -3  605.74   27.60
  -1   8  -3  676.43   30.90
  -1   8  -3  630.64   27.50
   1  -8   3  668.53   26.90
   1  -8   3  668.33   27.30
   1  -8   3  649.54   38.40
  -2   8  -3  530.45   22.90
  -2   8  -3  532.75   22.70
  -2   8  -3  544.35   23.40
  -2   8  -3  523.35   26.80
  -2   8  -3  547.85   23.80
  -2   8  -3  524.95   22.90
  -2   8  -3  541.15   22.40
   2  -8   3  507.25   41.30
  -3   8  -3    7.80    1.80
  -3   8  -3    7.40    2.60
  -3   8  -3    7.40    1.70
  -3   8  -3    7.40    1.80
   3  -8   3    6.80    2.00
  -4   8  -3   18.20    4.10
  -4   8  -3   21.50    2.50
  -4   8  -3   17.30    2.40
  -4   8  -3   23.00    2.70
   4  -8   3   31.00    4.00
   4  -8   3   23.70    4.80
  -5   8  -3    3.90    1.20
  -5   8  -3    5.40    1.20
   5  -8   3    0.20    3.70
   6   7  -3  211.38    9.80
   6   7  -3  203.98   10.50
  -6  -7   3  213.88    9.30
  -6  -7   3  210.08   10.90
   5   7  -3  275.87   12.50
   5   7  -3  313.07   14.00
   5   7  -3  272.67   13.00
  -5  -7   3  262.97   12.30
  -5  -7   3  282.27   11.80
  -5  -7   3  262.57   12.20
  -5  -7   3  272.97   12.30
   4   7  -3   13.10    3.00
   4   7  -3   16.30    3.90
   4   7  -3   15.70    3.00
   4   7  -3   15.70    3.50
  -4  -7   3   16.70    1.90
  -4  -7   3   15.70    3.50
  -4  -7   3   13.90    2.90
  -4  -7   3   18.20    2.30
  -4  -7   3   16.00    1.90
  -4  -7   3   18.60    3.60
  -4  -7   3   13.10    2.10
   3   7  -3   76.49    5.70
   3   7  -3   64.89    4.60
   3   7  -3   75.79    5.30
   3   7  -3   63.09    6.40
   3   7  -3   73.89    5.60
  -3  -7   3   75.99    3.90
  -3  -7   3   74.59    4.10
  -3  -7   3   73.69    4.00
  -3  -7   3   74.19    4.60
  -3  -7   3   72.89    4.70
  -3  -7   3   76.09    3.50
  -3  -7   3   72.19   16.40
   2   7  -3  110.99    6.40
   2   7  -3  103.69    6.70
   2   7  -3  116.69    6.30
   2   7  -3  121.29    7.50
   2   7  -3  120.69    7.60
   2   7  -3  116.39    6.50
   2   7  -3  110.39    6.50
  -2  -7   3  125.89    5.90
  -2  -7   3  126.59   11.20
  -2  -7   3  129.89    5.70
  -2  -7   3  127.49    5.60
  -2  -7   3  131.29    5.30
  -2  -7   3  125.59    5.90
   1   7  -3   98.09    5.60
   1   7  -3   97.59    7.00
  -1  -7   3  104.69    4.60
  -1  -7   3  108.09    4.90
  -1  -7   3  106.69    4.90
  -1  -7   3  104.19    4.50
  -1  -7   3  107.89    9.70
   0   7  -3  171.58    9.90
   0   7  -3  150.18    7.70
   0  -7   3  171.28    7.10
   0  -7   3  170.88    7.40
   0  -7   3  172.28    7.10
   0  -7   3  146.89   14.00
  -1   7  -3  110.39    5.30
  -1   7  -3   89.89    5.40
  -1   7  -3   95.19    7.60
  -1   7  -3  107.69    5.80
  -1   7  -3  104.99    7.30
   1  -7   3   98.69    4.60
   1  -7   3  111.69   12.50
  -2   7  -3  295.57   14.10
  -2   7  -3  283.77   13.30
  -2   7  -3  299.47   16.00
  -2   7  -3  281.17   12.50
  -2   7  -3  267.37   12.70
  -2   7  -3  271.37   12.90
  -2   7  -3  274.97   12.40
   2  -7   3  274.17   23.00
   2  -7   3  281.87   12.00
  -3   7  -3   55.19    4.20
  -3   7  -3   51.49    4.40
  -3   7  -3   53.09    5.00
  -3   7  -3   57.79    4.40
  -3   7  -3   61.79    8.60
  -3   7  -3   55.19    4.20
   3  -7   3   52.29    4.20
   3  -7   3   55.19    3.90
   3  -7   3   60.99    4.50
  -4   7  -3   34.90    3.20
  -4   7  -3   38.30    3.30
   4  -7   3   39.70    4.60
   4  -7   3   34.70    4.90
   4  -7   3   38.90    4.30
  -5   7  -3   47.30    3.10
  -5   7  -3   44.00    3.30
  -5   7  -3   38.00    2.90
   5  -7   3   47.10    5.80
   5  -7   3   42.20    4.10
   5  -7   3   31.80    6.00
   5  -7   3   37.10    6.30
   6   6  -3  109.49    6.50
   6   6  -3  113.69    7.40
   6   6  -3  122.59    6.70
  -6  -6   3  121.89    5.90
  -6  -6   3  130.89    7.50
   5   6  -3  607.74   25.70
   5   6  -3  578.64   26.80
   5   6  -3  635.34   26.40
  -5  -6   3  597.94   25.50
  -5  -6   3  603.94   25.00
  -5  -6   3  582.44   26.80
  -5  -6   3  601.94   25.40
   4   6  -3  126.29    7.90
   4   6  -3  142.19    7.80
   4   6  -3  140.09   10.70
   4   6  -3  118.99    7.70
   4   6  -3  110.09    7.20
  -4  -6   3  124.79    6.40
  -4  -6   3  115.69    6.20
  -4  -6   3  123.69    5.70
  -4  -6   3  123.89    7.70
  -4  -6   3  128.09    6.50
  -4  -6   3  129.59    6.50
  -4  -6   3  128.99    5.80
   3   6  -3  234.08   12.10
   3   6  -3  251.37   12.90
   3   6  -3  266.47   12.60
   3   6  -3  255.67   13.00
   3   6  -3  258.97   14.00
   3   6  -3  288.17   12.60
  -3  -6   3  287.87   11.90
  -3  -6   3  258.97   11.50
  -3  -6   3  271.47   11.70
  -3  -6   3  259.87   19.20
  -3  -6   3  289.47   11.80
  -3  -6   3  286.67   12.20
  -3  -6   3  275.97   11.40
  -3  -6   3  264.27   12.00
   2   6  -3  617.34   27.00
   2   6  -3  638.24   26.60
  -2  -6   3  619.04   25.80
  -2  -6   3  612.34   26.00
  -2  -6   3  627.84   26.00
  -2  -6   3  619.74   25.60
  -2  -6   3  609.24   30.50
  -2  -6   3  616.74   25.90
   1   6  -3 1444.96   61.79
   1   6  -3 1528.65   61.49
  -1  -6   3 1495.05   60.89
  -1  -6   3 1491.85   65.79
  -1  -6   3 1445.26   60.69
  -1  -6   3 1472.85   60.89
   0   6  -3   82.09    5.90
   0  -6   3   84.19    3.70
   0  -6   3   82.29    9.00
   0  -6   3   78.39    3.90
   0  -6   3   79.19    3.60
  -1   6  -3  201.88    8.70
  -1   6  -3  201.98   11.00
   1  -6   3  199.38   14.50
   1  -6   3  175.38    9.70
  -2   6  -3  538.85   23.70
  -2   6  -3  425.86   20.50
  -2   6  -3  505.95   20.70
  -2   6  -3  463.15   20.40
  -2   6  -3  474.35   23.30
  -2   6  -3  472.05   21.00
  -2   6  -3  455.25   20.70
   2  -6   3  480.25   20.00
   2  -6   3  471.65   22.90
   2  -6   3  501.75   20.00
   2  -6   3  463.45   29.00
  -3   6  -3  435.96   19.10
  -3   6  -3  420.16   19.00
  -3   6  -3  454.45   19.30
  -3   6  -3  433.26   20.10
  -3   6  -3  430.56   18.70
   3  -6   3  422.86   23.10
   3  -6   3  462.25   18.70
   3  -6   3  446.96   18.60
   3  -6   3  411.06   32.70
   3  -6   3  415.76   18.40
  -4   6  -3  233.88   12.40
  -4   6  -3  238.08   11.10
  -4   6  -3  230.98   10.80
  -4   6  -3  239.38   11.20
  -4   6  -3  218.18   16.50
   4  -6   3  228.18   12.90
   4  -6   3  244.08   11.30
   4  -6   3  255.67   11.00
   4  -6   3  235.68   20.80
   4  -6   3  255.77   11.30
  -5   6  -3   13.60    2.30
  -5   6  -3   15.10    2.40
  -5   6  -3   16.10    2.40
   5  -6   3   13.00    2.30
   5  -6   3   15.40    3.30
   5  -6   3   12.20    3.80
  -6   6  -3   61.59    3.20
  -6   6  -3   60.89    3.30
  -6   6  -3   65.99    4.20
   6  -6   3   47.20    5.20
   6  -6   3   46.80    4.50
   6   5  -3  236.58   11.30
   6   5  -3  212.08   11.70
   6   5  -3  248.08   10.60
  -6  -5   3  219.98   10.20
  -6  -5   3  228.58   11.30
   5   5  -3  133.49    8.20
   5   5  -3  142.29    7.90
   5   5  -3  137.79    7.40
  -5  -5   3  140.49    6.90
  -5  -5   3  136.69    6.30
  -5  -5   3  145.59    8.60
   4   5  -3  122.09    7.10
   4   5  -3  120.49    7.10
   4   5  -3  104.39    8.20
   4   5  -3  110.69    6.90
   4   5  -3  114.99    7.10
   4   5  -3  119.29    9.20
  -4  -5   3  113.29    7.10
  -4  -5   3  110.99    5.80
  -4  -5   3  110.09    5.70
  -4  -5   3  108.99    8.80
  -4  -5   3  113.99    6.00
  -4  -5   3  110.59    5.20
  -4  -5   3  112.89    6.00
  -4  -5   3  111.89    5.30
   3   5  -3  647.84   26.90
   3   5  -3  595.84   26.50
   3   5  -3  648.04   26.40
   3   5  -3  651.83   27.80
  -3  -5   3  603.64   25.80
  -3  -5   3  616.44   25.60
  -3  -5   3  596.54   25.30
  -3  -5   3  607.34   25.90
  -3  -5   3  573.34   25.80
  -3  -5   3  618.14   25.60
  -3  -5   3  613.14   25.60
  -3  -5   3  600.44   25.40
  -3  -5   3  571.54   32.20
   2   5  -3 1104.29   45.30
   2   5  -3 1067.89   45.60
   2   5  -3 1101.39   46.20
  -2  -5   3 1049.20   44.80
  -2  -5   3 1122.89   44.90
  -2  -5   3 1067.59   44.60
  -2  -5   3 1086.29   44.70
  -2  -5   3 1052.19   44.40
  -2  -5   3 1087.89   49.10
   1   5  -3  670.73   27.70
   1   5  -3  662.13   28.20
  -1  -5   3  670.33   27.30
  -1  -5   3  655.63   31.40
  -1  -5   3  641.44   27.20
  -1  -5   3  644.74   27.10
  -1  -5   3  662.53   27.10
   0   5  -3   40.80    2.40
   0  -5   3   35.20    5.70
   0  -5   3   34.70    2.00
   0  -5   3   44.20    1.90
  -1   5  -3 2188.08   90.59
  -1   5  -3 2119.99   88.29
   1  -5   3 2145.69   89.39
   1  -5   3 2113.99   88.09
   1  -5   3 2186.28   94.69
  -2   5  -3  180.58    7.80
  -2   5  -3  171.98    9.90
  -2   5  -3  154.98    7.60
   2  -5   3  157.48    7.30
   2  -5   3  153.88   10.00
   2  -5   3  159.78   14.30
   2  -5   3  175.08    7.30
  -3   5  -3  410.56   18.70
  -3   5  -3  414.46   18.70
  -3   5  -3  429.66   18.90
  -3   5  -3  413.66   20.10
  -3   5  -3  448.96   18.50
  -3   5  -3  462.75   22.10
  -3   5  -3  398.06   18.70
   3  -5   3  427.66   18.30
   3  -5   3  441.56   22.10
   3  -5   3  403.76   29.60
   3  -5   3  438.16   18.40
  -4   5  -3   36.40    4.50
  -4   5  -3   35.00    3.60
  -4   5  -3   32.10    3.60
  -4   5  -3   33.50    3.30
  -4   5  -3   37.00    7.90
   4  -5   3   42.70   11.70
   4  -5   3   32.10    6.00
   4  -5   3   33.30    3.80
   4  -5   3   37.60    3.80
  -5   5  -3   21.60    2.80
  -5   5  -3   16.20    2.60
  -5   5  -3   21.50    2.50
   5  -5   3   22.20    3.90
   5  -5   3   16.20    3.80
   5  -5   3   20.40    3.40
   5  -5   3   15.10    4.10
   5  -5   3   21.50    3.20
  -6   5  -3   68.39    3.60
  -6   5  -3   56.79    3.50
  -6   5  -3   65.19    3.70
   6  -5   3   65.19    5.40
   6  -5   3   53.99    5.10
   6  -5   3   56.29    4.40
   6  -5   3   56.09    5.00
   6   4  -3  110.09    7.10
   6   4  -3  102.39    6.10
   6   4  -3   91.29    7.50
  -6  -4   3  108.39    5.70
  -6  -4   3  109.09    6.80
   5   4  -3  145.29    7.60
   5   4  -3  123.49    9.80
   5   4  -3  135.79   12.90
   5   4  -3  153.48    7.30
   5   4  -3  142.49    8.30
   5   4  -3  141.09    8.20
  -5  -4   3  143.19    6.90
  -5  -4   3  129.79    8.20
  -5  -4   3  136.89    7.80
   4   4  -3  644.24   27.00
   4   4  -3  617.24   26.20
   4   4  -3  661.63   27.50
   4   4  -3  608.04   26.70
   4   4  -3  628.14   27.30
  -4  -4   3  610.24   27.60
  -4  -4   3  575.74   27.20
  -4  -4   3  622.84   25.80
  -4  -4   3  632.14   26.20
  -4  -4   3  628.74   25.80
  -4  -4   3  616.54   26.20
  -4  -4   3  602.34   26.20
   3   4  -3 2964.90  123.39
   3   4  -3 3096.19  122.49
   3   4  -3 2951.10  122.09
  -3  -4   3 3004.50  121.49
  -3  -4   3 2907.01  121.49
  -3  -4   3 3025.10  121.79
  -3  -4   3 2949.90  121.49
  -3  -4   3 2856.21  128.49
  -3  -4   3 2957.50  121.19
  -3  -4   3 2880.41  121.59
   2   4  -3  492.05   20.90
   2   4  -3  494.05   20.00
   2   4  -3  453.05   20.50
  -2  -4   3  472.25   23.40
  -2  -4   3  466.25   19.50
  -2  -4   3  467.85   19.50
  -2  -4   3  450.15   19.30
  -2  -4   3  437.86   19.60
  -2  -4   3  477.15   19.70
   1   4  -3  199.28    9.10
   1   4  -3  177.18    8.50
  -1  -4   3  188.88    8.10
  -1  -4   3  195.38    8.20
  -1  -4   3  202.78   11.70
  -1  -4   3  193.98    8.10
  -1  -4   3  194.78    8.20
   0   4  -3   55.09    3.70
   0  -4   3   53.29    2.40
   0  -4   3   43.80    5.30
  -1   4  -3  358.96   15.60
  -1   4  -3  380.86   17.30
  -1   4  -3  377.66   15.90
  -1   4  -3  379.66   15.80
   1  -4   3  389.76   20.60
   1  -4   3  373.36   16.60
   1  -4   3  358.26   15.50
  -2   4  -3 1055.09   44.30
  -2   4  -3 1076.89   44.00
  -2   4  -3 1118.79   46.70
   2  -4   3 1040.80   44.00
   2  -4   3 1085.49   46.00
   2  -4   3 1006.80   43.90
  -3   4  -3  190.68   11.70
  -3   4  -3  163.18    9.30
  -3   4  -3  189.58    8.80
  -3   4  -3  201.68    9.60
   3  -4   3  178.38    8.20
   3  -4   3  183.78    8.50
   3  -4   3  184.68    8.40
   3  -4   3  189.48   11.80
  -4   4  -3  828.12   37.10
  -4   4  -3  752.62   32.40
  -4   4  -3  735.53   31.90
  -4   4  -3  845.92   32.30
  -4   4  -3  769.52   32.70
  -4   4  -3  771.72   32.50
   4  -4   3  761.32   32.40
   4  -4   3  696.93   32.90
   4  -4   3  740.83   31.80
   4  -4   3  724.43   36.60
   4  -4   3  745.03   32.20
  -5   4  -3  208.58    9.00
  -5   4  -3  197.48    9.30
  -5   4  -3  196.28    9.20
  -5   4  -3  205.28    9.60
   5  -4   3  194.88   10.80
   5  -4   3  178.78   10.30
   5  -4   3  184.78   10.40
   5  -4   3  198.58    9.20
   5  -4   3  202.18   10.80
   5  -4   3  196.18    9.90
  -6   4  -3   28.20    2.50
  -6   4  -3   29.50    2.80
  -6   4  -3   26.00    2.70
   6  -4   3   20.50    4.40
   6  -4   3   24.80    4.10
   6  -4   3   23.70    4.30
   6  -4   3   23.80    4.30
   6  -4   3   19.90    3.20
   6  -4   3   30.60    3.40
   6   3  -3  226.98   12.70
   6   3  -3  254.87   10.80
   6   3  -3  253.47   12.70
   6   3  -3  242.78   11.20
  -6  -3   3  242.78   11.70
   5   3  -3  591.24   28.00
   5   3  -3  586.74   30.40
   5   3  -3  646.54   27.80
   5   3  -3  649.74   26.40
   5   3  -3  621.64   27.30
   5   3  -3  634.94   26.90
   5   3  -3  618.24   27.60
  -5  -3   3  627.44   27.40
  -5  -3   3  653.53   26.40
  -5  -3   3  607.44   27.90
  -5  -3   3  614.74   26.90
   4   3  -3 2066.39   86.39
   4   3  -3 2018.90   85.99
   4   3  -3 2133.89   85.69
   4   3  -3 2002.70   86.59
   4   3  -3 2087.59   87.99
   4   3  -3 2076.89   85.59
   4   3  -3 2051.59   86.19
   4   3  -3 2131.19   86.69
  -4  -3   3 2082.09   85.59
  -4  -3   3 2143.49   85.59
  -4  -3   3 2156.48   86.09
  -4  -3   3 1926.31   86.69
  -4  -3   3 2060.19   86.59
  -4  -3   3 2132.09   85.19
   3   3  -3 1948.11   79.79
   3   3  -3 1906.21   79.69
   3   3  -3 1932.21   79.29
   3   3  -3 1959.10   81.19
   3   3  -3 1906.01   79.99
   3   3  -3 1936.21   80.09
   3   3  -3 1968.40   81.09
   3   3  -3 1756.52   79.89
  -3  -3   3 1903.11   79.39
  -3  -3   3 1963.40   79.29
  -3  -3   3 2023.50   78.99
  -3  -3   3 1874.71   85.79
  -3  -3   3 1920.71   79.39
  -3  -3   3 1929.51   79.49
  -3  -3   3 1975.10   79.29
   2   3  -3  170.98    8.30
   2   3  -3  176.08    8.00
   2   3  -3  166.08    8.60
   2   3  -3  169.28    7.70
   2   3  -3  165.58    7.90
   2   3  -3  161.08    7.90
  -2  -3   3  162.68    7.10
  -2  -3   3  170.98   10.60
  -2  -3   3  176.88    7.30
  -2  -3   3  166.18    7.30
  -2  -3   3  168.18    7.40
   1   3  -3  238.38   11.60
   1   3  -3  266.47   11.70
   1   3  -3  253.57   11.50
   1   3  -3  275.57   12.00
  -1  -3   3  276.67   11.20
  -1  -3   3  291.37   14.40
  -1  -3   3  267.87   11.20
  -1  -3   3  272.67   11.20
  -1  -3   3  270.87   11.10
   0   3  -3  363.96   15.90
   0   3  -3  348.47   15.80
   0   3  -3  407.86   16.70
   0   3  -3  332.07   15.80
   0  -3   3  380.16   15.60
   0  -3   3  390.76   15.60
   0  -3   3  412.46   19.10
  -1   3  -3  293.07   12.10
  -1   3  -3  279.27   12.30
  -1   3  -3  294.97   12.20
  -1   3  -3  257.17   13.40
   1  -3   3  291.77   16.20
   1  -3   3  297.17   12.00
   1  -3   3  306.67   13.10
   1  -3   3  287.07   12.00
  -2   3  -3 2000.90   81.09
  -2   3  -3 1964.50   80.79
  -2   3  -3 2022.70   83.59
   2  -3   3 1991.30   82.69
   2  -3   3 1963.60   80.79
   2  -3   3 1900.61   80.69
   2  -3   3 1932.01   80.89
  -3   3  -3  133.09    9.10
  -3   3  -3  128.59    6.20
  -3   3  -3  132.59    6.10
   3  -3   3  117.49    8.60
   3  -3   3  125.89    6.00
   3  -3   3  121.09    5.90
   3  -3   3  105.09    7.80
   3  -3   3  115.69    5.70
  -4   3  -3  753.92   31.60
  -4   3  -3  749.13   31.80
  -4   3  -3  719.13   35.90
  -4   3  -3  738.53   31.40
  -4   3  -3  740.73   31.70
   4  -3   3  736.33   35.40
   4  -3   3  755.22   31.10
   4  -3   3  763.22   31.70
   4  -3   3  745.73   31.50
   4  -3   3  727.13   32.20
  -5   3  -3  201.08    8.90
  -5   3  -3  158.78   15.70
  -5   3  -3  195.88    9.30
  -5   3  -3  185.08    8.90
  -5   3  -3  167.68   10.40
   5  -3   3  194.98   10.10
   5  -3   3  164.68    9.60
   5  -3   3  199.68   10.30
   5  -3   3  195.78    9.80
   5  -3   3  173.68   17.50
   5  -3   3  195.18    9.50
   5  -3   3  191.88    8.80
  -6   3  -3  256.27   11.40
  -6   3  -3  263.77   12.20
  -6   3  -3  275.27   12.90
  -6   3  -3  262.37   11.70
   6  -3   3  265.77   13.10
   6  -3   3  266.07   11.80
   6  -3   3  261.37   12.80
   6  -3   3  265.77   13.10
   6  -3   3  273.87   12.30
   6  -3   3  244.48   12.30
  -7  -2   3  110.69    5.40
   6   2  -3  136.39    9.50
   6   2  -3  122.09    6.80
   6   2  -3  131.79    7.40
  -6  -2   3  132.79    7.10
  -6  -2   3  125.59    8.80
   5   2  -3  144.69   13.10
   5   2  -3  151.28   10.30
   5   2  -3  180.58   10.50
   5   2  -3  157.18    8.40
   5   2  -3  158.28    8.20
   5   2  -3  170.38    9.00
   5   2  -3  156.78    7.90
   5   2  -3  138.89    9.00
   5   2  -3  145.49   11.20
  -5  -2   3  172.18    7.90
  -5  -2   3  155.08    8.80
  -5  -2   3  143.89    9.50
  -5  -2   3  180.28    8.90
   4   2  -3  780.52   33.60
   4   2  -3  777.52   36.20
   4   2  -3  765.62   33.50
   4   2  -3  751.92   33.10
   4   2  -3  804.02   32.60
   4   2  -3  812.22   35.00
   4   2  -3  797.22   33.30
   4   2  -3  726.93   33.90
   4   2  -3  792.22   32.80
   4   2  -3  752.72   33.60
   4   2  -3  775.22   33.10
  -4  -2   3  788.02   32.20
  -4  -2   3  747.43   33.90
  -4  -2   3  764.12   33.00
  -4  -2   3  794.52   32.60
  -4  -2   3  809.92   32.60
   3   2  -3  250.67   11.10
   3   2  -3  251.37   11.90
   3   2  -3  230.28   11.00
   3   2  -3  215.78   11.20
   3   2  -3  259.57   12.80
   3   2  -3  236.18   11.20
   3   2  -3  252.07   10.90
  -3  -2   3  216.78   10.50
  -3  -2   3  233.98   10.00
  -3  -2   3  226.48   10.50
  -3  -2   3  244.18   10.20
  -3  -2   3  236.98   10.40
  -3  -2   3  234.88   10.30
   2   2  -3 3457.15  137.99
   2   2  -3 3329.17  137.29
   2   2  -3 3375.36  136.89
   2   2  -3 3305.17  137.29
   2   2  -3 3398.16  137.09
  -2  -2   3 3322.67  136.79
  -2  -2   3 3251.17  136.89
  -2  -2   3 3281.97  136.59
   1   2  -3 3036.00  123.59
   1   2  -3 2988.70  123.59
   0  -2   3 4620.54  189.08
  -1   2  -3  899.51   36.90
  -1   2  -3  883.61   38.10
  -1   2  -3  886.21   36.60
   1  -2   3  899.01   40.50
   1  -2   3  897.71   36.70
   1  -2   3  916.01   37.60
   1  -2   3  861.51   36.70
  -2   2  -3   19.80    1.60
  -3   2  -3  616.84   25.20
  -3   2  -3  625.24   25.60
  -3   2  -3  631.64   28.80
   3  -2   3  565.34   26.00
   3  -2   3  582.64   27.70
   3  -2   3  590.84   25.10
   3  -2   3  586.34   25.30
   3  -2   3  623.44   25.50
  -4   2  -3  191.68    9.30
  -4   2  -3  193.58    9.40
  -4   2  -3  202.38    9.10
  -4   2  -3  186.78    9.20
  -4   2  -3  201.78   13.10
   4  -2   3  177.68    9.70
   4  -2   3  180.08    8.40
   4  -2   3  175.88   12.10
   4  -2   3  169.78    9.90
   4  -2   3  157.08   10.40
   4  -2   3  186.68    8.90
   4  -2   3  193.68    9.10
  -5   2  -3  183.58    9.00
  -5   2  -3  179.68    8.70
  -5   2  -3  172.78    9.90
  -5   2  -3  167.08   15.30
  -5   2  -3  172.28    8.70
   5  -2   3  176.88    9.10
   5  -2   3  176.28   15.70
   5  -2   3  180.28    9.10
   5  -2   3  181.68    8.40
   5  -2   3  170.38    9.30
   5  -2   3  183.78    9.60
   5  -2   3  174.48    9.70
  -6   2  -3   65.39    4.40
  -6   2  -3   68.19    5.60
  -6   2  -3   58.49    4.00
   6  -2   3   71.29    5.00
   6  -2   3   63.09    5.00
   6  -2   3   73.39    4.80
   6  -2   3   64.09    5.50
   6  -2   3   71.59    4.30
   6  -2   3   79.69    6.70
  -7   2  -3  178.98    8.30
  -7   2  -3  191.08    8.60
   7  -2   3  198.28    9.10
   7  -2   3  197.38    8.60
   7  -2   3  199.28    9.20
   7  -2   3  187.98    8.40
   6   1  -3   54.29    5.50
   6   1  -3   56.59    4.40
   6   1  -3   45.60    8.40
   6   1  -3   61.19    3.90
  -6  -1   3   54.59    4.30
  -6  -1   3   71.49    8.30
   5   1  -3  326.47   14.30
   5   1  -3  298.67   18.70
   5   1  -3  330.27   14.20
   5   1  -3  326.27   14.80
   5   1  -3  279.07   22.10
   5   1  -3  317.37   16.70
   5   1  -3  329.47   15.30
   5   1  -3  327.67   15.50
   5   1  -3  312.67   15.50
  -5  -1   3  333.07   15.00
  -5  -1   3  325.67   15.60
  -5  -1   3  321.67   15.10
  -5  -1   3  322.37   16.10
   4   1  -3  665.93   31.00
   4   1  -3  688.03   29.50
   4   1  -3  705.73   29.90
   4   1  -3  704.73   29.90
   4   1  -3  663.13   32.60
   4   1  -3  646.44   29.80
   4   1  -3  661.43   29.70
   4   1  -3  709.73   28.90
   4   1  -3  659.23   29.10
  -4  -1   3  652.73   30.10
  -4  -1   3  714.63   29.80
  -4  -1   3  705.93   28.80
  -4  -1   3  709.03   29.40
  -4  -1   3  719.33   29.00
   3   1  -3 1639.44   70.79
   3   1  -3 1677.93   70.59
   3   1  -3 1698.03   70.39
   3   1  -3 1654.53   70.79
   3   1  -3 1721.33   70.09
   3   1  -3 1703.03   70.69
   3   1  -3 1679.33   71.49
  -3  -1   3 1734.13   69.99
  -3  -1   3 1759.12   70.39
  -3  -1   3 1744.13   70.29
   2   1  -3  307.07   13.60
   2   1  -3  289.47   14.10
   2   1  -3  276.27   13.60
   2   1  -3  285.17   13.30
   2   1  -3  308.27   13.60
  -2  -1   3  327.97   13.10
  -2  -1   3  336.07   17.00
  -2  -1   3  325.67   13.30
  -2  -1   3  325.87   13.20
  -2  -1   3  330.07   13.20
  -2  -1   3  345.67   13.30
   1   1  -3 1379.76   56.39
   1   1  -3 1357.16   56.69
   1   1  -3 1392.26   56.49
  -1  -1   3 1314.37   56.19
  -1  -1   3 1458.35   58.59
  -1  -1   3 1315.87   56.09
  -1   1  -3  503.75   20.10
  -1   1  -3  428.86   18.80
   1  -1   3  449.16   18.70
   1  -1   3  440.96   21.60
   1  -1   3  472.55   19.50
   1  -1   3  418.26   18.70
  -2   1  -3  359.76   15.30
  -2   1  -3  359.06   15.20
   2  -1   3  353.96   15.10
   2  -1   3  379.36   15.30
   2  -1   3  362.46   16.60
   2  -1   3  358.36   15.30
  -3   1  -3  379.66   16.10
  -3   1  -3  394.76   16.40
   3  -1   3  333.87   16.90
   3  -1   3  382.76   16.40
   3  -1   3  397.86   16.30
   3  -1   3  399.66   18.50
  -4   1  -3  146.29   11.30
  -4   1  -3  167.18    8.20
  -4   1  -3  139.59    7.50
  -4   1  -3  167.48    7.70
   4  -1   3  149.09    7.50
   4  -1   3  151.28    8.70
   4  -1   3  163.38   10.10
   4  -1   3  167.28    7.90
   4  -1   3  153.18    7.20
  -5   1  -3  291.27   20.50
  -5   1  -3  341.07   15.10
  -5   1  -3  317.77   15.50
  -5   1  -3  354.26   15.00
   5  -1   3  312.77   19.90
   5  -1   3  351.46   15.70
   5  -1   3  298.57   14.80
   5  -1   3  340.07   15.10
   5  -1   3  332.27   15.60
   5  -1   3  332.07   15.00
   5  -1   3  339.27   14.40
  -6   1  -3  215.48   10.20
  -6   1  -3  214.68    9.90
   6  -1   3  207.68   11.20
   6  -1   3  216.98   10.90
   6  -1   3  212.28    9.80
   6  -1   3  217.98   10.20
   6  -1   3  203.98   10.40
   6  -1   3  212.98   10.00
  -7   1  -3   41.60    2.60
  -7   1  -3   38.70    2.70
  -7   1  -3   43.90    3.00
   7  -1   3   47.00    3.80
   7  -1   3   42.70    4.10
   7  -1   3   47.10    3.00
   7  -1   3   44.90    3.40
   6   0  -3   26.70    4.40
   6   0  -3   24.20    3.10
   6   0  -3   23.30    3.50
   6   0  -3   15.50    7.50
  -6   0   3   28.40    3.20
   5   0  -3 1000.70   40.10
   5   0  -3 1005.20   41.00
   5   0  -3 1000.70   41.30
   5   0  -3  949.40   41.70
   5   0  -3  870.91   46.70
   5   0  -3  916.61   41.20
   5   0  -3  977.70   40.20
   5   0  -3  985.20   40.60
   5   0  -3  865.71   43.80
  -5   0   3  910.01   41.30
  -5   0   3  981.60   41.40
  -5   0   3 1014.20   40.80
   4   0  -3  915.81   37.70
   4   0  -3  754.62   38.20
   4   0  -3  868.81   37.60
   4   0  -3  862.71   39.10
   4   0  -3  849.72   38.20
   4   0  -3  952.00   38.20
   4   0  -3  937.31   38.10
   4   0  -3  858.51   37.30
   4   0  -3  921.61   37.10
   4   0  -3  876.71   41.20
  -4   0   3  803.92   40.10
  -4   0   3  882.91   38.30
  -4   0   3  962.50   37.80
  -4   0   3  923.41   37.10
  -4   0   3  936.11   37.90
   3   0  -3  361.06   15.70
   3   0  -3  353.26   16.20
   3   0  -3  370.36   16.00
   3   0  -3  353.76   16.70
   3   0  -3  380.86   15.30
   3   0  -3  328.77   16.00
  -3   0   3  356.36   15.20
  -3   0   3  377.56   15.60
   2   0  -3  522.85   21.80
   2   0  -3  497.35   21.70
   2   0  -3  521.65   21.80
   2   0  -3  499.15   21.50
   2   0  -3  497.15   22.30
  -2   0   3  522.15   21.60
  -2   0   3  555.24   21.60
  -2   0   3  524.75   21.40
  -2   0   3  491.95   21.40
  -2   0   3  535.55   25.40
   1   0  -3  547.35   24.50
   1   0  -3  577.74   24.20
   1   0  -3  539.05   24.40
   1   0  -3  569.04   24.20
  -1   0   3  600.34   24.10
  -1   0   3  585.14   24.00
  -1   0   3  590.14   24.00
  -1   0   3  653.73   29.20
   0   0  -3 2201.08   89.79
   0   0  -3 2143.79   89.79
   0   0   3 2296.57   89.69
   0   0   3 2124.69   89.79
  -1   0  -3 1155.08   45.80
  -1   0  -3 1122.59   45.70
   1   0   3 1096.89   45.70
   1   0   3 1108.69   46.30
   1   0   3 1083.69   45.70
  -2   0  -3  473.65   20.20
  -2   0  -3  487.25   20.20
  -2   0  -3  493.05   20.30
   2   0   3  474.15   20.10
   2   0   3  492.45   20.30
   2   0   3  491.55   21.40
  -3   0  -3 1349.77   54.49
  -3   0  -3 1292.47   54.69
   3   0   3 1278.77   54.79
   3   0   3 1340.67   54.69
   3   0   3 1339.57   54.49
   3   0   3 1339.47   56.69
  -4   0  -3   41.00    4.30
  -4   0  -3   39.00    3.10
  -4   0  -3   32.80    2.80
   4   0   3   35.30    6.30
   4   0   3   35.80    4.20
   4   0   3   31.60    5.20
   4   0   3   30.70    2.80
   4   0   3   35.50    2.50
   4   0   3   34.00    3.20
  -5   0  -3  272.67   19.20
  -5   0  -3  290.57   14.00
   5   0   3  300.67   12.90
   5   0   3  305.17   14.10
   5   0   3  296.47   14.00
   5   0   3  297.57   13.60
   5   0   3  287.07   17.80
  -6   0  -3  232.18   10.80
  -6   0  -3  218.88   10.80
   6   0   3  238.88   11.40
   6   0   3  229.58   10.40
   6   0   3  231.78   11.00
   6   0   3  214.28   11.80
   6   0   3  230.88   10.70
   6   0   3  225.48   10.50
  -7   0  -3   88.99    4.60
  -7   0  -3   85.29    4.80
  -7   0  -3   82.69    4.60
   7   0   3   94.89    4.80
   7   0   3   90.99    5.80
   7   0   3   92.79    5.20
   7   0   3   97.19    4.60
   6  -1  -3   40.40    4.90
   6  -1  -3   27.60    5.80
   6  -1  -3   42.20    4.80
   6  -1  -3   35.20    4.80
  -6   1   3   48.30    4.20
  -6   1   3   37.80    5.20
   5  -1  -3  655.23   27.60
   5  -1  -3  650.43   28.20
   5  -1  -3  639.44   29.00
   5  -1  -3  660.63   27.90
   5  -1  -3  568.14   32.10
   5  -1  -3  675.73   27.40
   5  -1  -3  604.44   35.30
   5  -1  -3  672.23   28.60
  -5   1   3  693.13   28.00
  -5   1   3  647.54   28.70
  -5   1   3  614.64   28.70
  -5   1   3  635.84   27.80
   4  -1  -3  337.17   15.50
   4  -1  -3  359.76   15.30
   4  -1  -3  309.17   16.90
   4  -1  -3  349.57   15.60
   4  -1  -3  322.67   15.10
   4  -1  -3  335.27   19.20
   4  -1  -3  310.87   16.10
   4  -1  -3  338.57   14.50
   4  -1  -3  340.07   17.10
   4  -1  -3  351.56   15.80
  -4   1   3  350.56   15.40
  -4   1   3  324.37   14.60
  -4   1   3  301.97   17.80
  -4   1   3  327.07   16.00
  -4   1   3  326.17   15.40
  -4   1   3  351.06   15.50
   3  -1  -3  289.27   12.60
   3  -1  -3  286.47   11.90
   3  -1  -3  289.67   13.40
   3  -1  -3  254.17   12.60
   3  -1  -3  297.07   12.30
   3  -1  -3  274.07   12.50
   3  -1  -3  259.47   12.70
  -3   1   3  282.97   12.30
  -3   1   3  281.07   11.80
  -3   1   3  246.68   13.80
   2  -1  -3 1517.45   61.79
   2  -1  -3 1486.05   62.29
   2  -1  -3 1490.85   61.69
   2  -1  -3 1551.14   61.59
   2  -1  -3 1471.05   61.39
  -2   1   3 1471.05   61.29
  -2   1   3 1520.15   62.69
  -2   1   3 1448.56   61.59
   1  -1  -3  341.97   14.10
   1  -1  -3  330.27   14.40
   1  -1  -3  325.07   14.00
   1  -1  -3  330.37   14.10
  -1   1   3  344.27   16.00
  -1   1   3  327.77   13.90
  -1   1   3  339.17   14.00
  -1   1   3  341.07   13.80
  -1  -1  -3  143.09    6.30
   1   1   3  161.28    8.20
   1   1   3  132.39    6.20
   1   1   3  160.58    6.90
   1   1   3  151.28    6.30
   1   1   3  139.99    6.40
  -2  -1  -3 2566.34  105.99
  -2  -1  -3 2492.95  105.89
  -2  -1  -3 2524.45  105.89
  -2  -1  -3 2597.84  105.99
  -2  -1  -3 2610.94  106.09
   2   1   3 2687.03  107.19
   2   1   3 2615.24  105.89
   2   1   3 2642.04  105.99
   2   1   3 2531.55  106.09
  -3  -1  -3  676.83   27.60
  -3  -1  -3  671.43   27.50
  -3  -1  -3  673.43   27.50
  -3  -1  -3  646.44   27.70
   3   1   3  665.83   27.40
   3   1   3  665.83   29.40
   3   1   3  671.33   27.70
   3   1   3  629.14   28.10
   3   1   3  648.14   27.80
  -4  -1  -3 1127.39   47.60
  -4  -1  -3 1162.68   47.90
  -4  -1  -3 1090.59   48.30
   4   1   3 1178.98   47.60
   4   1   3 1116.59   48.40
   4   1   3 1187.38   48.30
   4   1   3 1164.08   50.59
   4   1   3 1151.68   48.50
   4   1   3 1170.78   48.00
   4   1   3 1163.28   48.50
  -5  -1  -3   73.19    6.60
   5   1   3   70.09    5.40
   5   1   3   69.19    9.00
   5   1   3   66.89    5.80
   5   1   3   68.69    5.70
   5   1   3   70.39    5.10
   5   1   3   66.09    4.00
  -6  -1  -3   32.50    3.50
  -6  -1  -3   25.40    3.50
   6   1   3   30.40    6.60
   6   1   3   27.30    3.50
   6   1   3   34.00    3.80
   6   1   3   34.30    3.60
   6   1   3   29.00    4.30
   6   1   3   35.40    3.50
  -7  -1  -3   34.20    3.10
  -7  -1  -3   38.00    2.80
   7   1   3   38.90    3.40
   7   1   3   42.90    3.10
   7   1   3   37.10    2.70
   7   1   3   35.20    5.10
   6  -2  -3  107.19    6.30
   6  -2  -3  113.79    6.90
   6  -2  -3  122.49    6.40
   6  -2  -3  115.39    7.00
  -6   2   3  106.79    6.00
  -6   2   3  106.19    5.90
  -6   2   3  112.99    7.30
   5  -2  -3   89.89    5.30
   5  -2  -3   82.99    5.90
   5  -2  -3   91.39   28.60
   5  -2  -3   84.89    6.40
   5  -2  -3   85.49    8.20
   5  -2  -3   87.39    6.60
   5  -2  -3   85.79    6.40
  -5   2   3   89.69    9.30
  -5   2   3   81.19    5.80
  -5   2   3   90.29    5.50
  -5   2   3   92.39    6.80
   4  -2  -3  346.97   15.00
   4  -2  -3  363.96   15.70
   4  -2  -3  344.07   15.70
   4  -2  -3  355.26   17.80
   4  -2  -3  345.77   16.10
   4  -2  -3  330.37   16.10
   4  -2  -3  345.27   20.80
   4  -2  -3  336.37   16.40
   4  -2  -3  329.37   16.30
  -4   2   3  333.07   15.70
  -4   2   3  332.37   15.60
  -4   2   3  355.06   16.00
  -4   2   3  355.76   15.90
  -4   2   3  345.17   16.50
   3  -2  -3   54.89    4.70
   3  -2  -3   49.50    3.90
   3  -2  -3   43.30    4.30
   3  -2  -3   42.10    4.40
   3  -2  -3   49.20    2.90
   3  -2  -3   53.69    3.30
   3  -2  -3   51.69    3.70
  -3   2   3   45.60    3.30
  -3   2   3   47.80    2.90
  -3   2   3   52.99    4.90
   2  -2  -3  912.61   38.50
   2  -2  -3  908.11   38.60
   2  -2  -3  909.51   38.30
   2  -2  -3  930.41   38.70
  -2   2   3  980.40   38.70
  -2   2   3  916.01   38.30
  -2   2   3  950.00   39.70
   1  -2  -3  902.11   37.30
   1  -2  -3  964.90   37.90
   1  -2  -3  932.81   37.40
   1  -2  -3  934.91   37.20
  -1   2   3  821.22   37.30
  -1   2   3  873.11   37.80
   0  -2  -3  135.99    5.70
   0  -2  -3  130.69    5.60
   0  -2  -3  133.79    6.90
   0  -2  -3  131.49    5.60
   0   2   3  120.79    6.30
   0   2   3  127.19    5.90
   0   2   3  133.89    5.60
  -2  -2  -3 1529.65   63.99
  -2  -2  -3 1649.44   64.29
  -2  -2  -3 1547.95   64.09
  -2  -2  -3 1579.94   64.19
  -2  -2  -3 1574.04   64.09
   2   2   3 1509.45   64.09
   2   2   3 1471.75   64.29
   2   2   3 1590.74   64.19
   2   2   3 1604.34   65.19
  -3  -2  -3 3669.73  151.58
  -3  -2  -3 3783.22  151.38
  -3  -2  -3 3680.43  151.08
  -3  -2  -3 3489.55  151.48
  -3  -2  -3 3633.64  151.28
  -3  -2  -3 3604.14  151.18
   3   2   3 3769.42  151.48
   3   2   3 3542.15  151.18
   3   2   3 3636.94  151.58
   3   2   3 3968.00  153.28
   3   2   3 3839.92  151.18
  -4  -2  -3  502.65   20.30
  -4  -2  -3  525.05   21.90
  -4  -2  -3  463.65   20.60
   4   2   3  484.45   21.20
   4   2   3  475.25   20.90
   4   2   3  491.75   20.70
   4   2   3  464.25   22.80
   4   2   3  477.55   20.30
   4   2   3  455.75   20.70
  -5  -2  -3   30.20    4.60
  -5  -2  -3   29.10    3.20
  -5  -2  -3   30.00    4.60
   5   2   3   22.60    4.30
   5   2   3   31.00    7.70
   5   2   3   22.00    5.10
   5   2   3   22.80    3.90
   5   2   3   23.40    2.80
   5   2   3   23.00    4.10
   5   2   3   21.50    3.20
  -6  -2  -3  205.68   10.20
   6   2   3  215.88    9.50
   6   2   3  208.38   10.40
   6   2   3  205.18    9.80
   6   2   3  199.68    9.70
   6   2   3  210.48   10.10
  -7  -2  -3   14.30    2.40
  -7  -2  -3   14.80    2.70
   7   2   3   18.90    2.40
   7   2   3   22.00    3.00
   7   2   3   21.30    2.20
   6  -3  -3  107.19    6.90
   6  -3  -3  111.29    6.30
   6  -3  -3  119.79    7.00
   6  -3  -3  110.59    6.40
  -6   3   3  107.09    6.90
  -6   3   3  104.19    6.00
  -6   3   3  109.09    5.70
  -6   3   3  115.69    5.50
   5  -3  -3  510.25   24.90
   5  -3  -3  523.95   23.80
   5  -3  -3  525.55   23.40
   5  -3  -3  540.95   25.10
   5  -3  -3  541.35   24.00
   5  -3  -3  555.94   23.10
  -5   3   3  540.95   23.40
  -5   3   3  561.54   23.20
  -5   3   3  531.05   24.40
   4  -3  -3  206.28    9.80
   4  -3  -3  199.78   10.30
   4  -3  -3  188.88   11.10
   4  -3  -3  197.18    9.00
   4  -3  -3  206.88   10.60
   4  -3  -3  181.48   10.20
   4  -3  -3  204.98   15.50
  -4   3   3  180.08    9.60
  -4   3   3  185.98    9.90
  -4   3   3  173.98    9.70
  -4   3   3  193.78    9.90
  -4   3   3  202.68   10.90
   3  -3  -3  549.05   23.90
   3  -3  -3  592.44   23.90
   3  -3  -3  562.94   23.60
   3  -3  -3  526.15   24.00
   3  -3  -3  567.54   24.90
   3  -3  -3  554.14   23.20
   3  -3  -3  519.55   24.10
  -3   3   3  574.74   23.90
  -3   3   3  535.95   25.30
   2  -3  -3 1447.76   60.29
   2  -3  -3 1468.45   60.39
   2  -3  -3 1474.55   61.19
   2  -3  -3 1433.96   60.09
   2  -3  -3 1485.85   60.49
  -2   3   3 1542.95   60.59
  -2   3   3 1387.56   61.49
   1  -3  -3  793.22   32.70
   1  -3  -3  752.72   32.50
   1  -3  -3  775.92   32.40
   1  -3  -3  807.72   33.20
  -1   3   3  808.62   33.40
  -1   3   3  787.12   32.70
  -1  -3  -3 2104.79   87.39
  -1  -3  -3 2124.69   87.39
  -1  -3  -3 2139.99   87.59
   1   3   3 2170.88   87.49
  -2  -3  -3  165.28    6.90
  -2  -3  -3  162.08    7.00
  -2  -3  -3  168.28    7.10
  -2  -3  -3  172.58    7.20
  -2  -3  -3  162.98    7.00
   2   3   3  160.48    7.10
   2   3   3  166.28    7.10
   2   3   3  138.59    9.00
   2   3   3  184.38    7.90
   2   3   3  154.18    7.40
  -3  -3  -3  213.68    9.20
  -3  -3  -3  209.68    9.40
  -3  -3  -3  215.78    8.90
  -3  -3  -3  224.48    9.40
  -3  -3  -3  216.08    9.10
  -3  -3  -3  221.98    9.20
   3   3   3  199.68    9.30
   3   3   3  200.38    9.10
   3   3   3  195.68    9.40
   3   3   3  197.48    9.50
   3   3   3  219.58   10.60
   3   3   3  202.98    9.10
  -4  -3  -3    7.10    3.70
  -4  -3  -3    4.60    1.80
  -4  -3  -3    6.90    2.20
  -4  -3  -3    3.20    1.70
  -4  -3  -3    2.40    1.10
  -4  -3  -3    3.40    1.60
  -4  -3  -3    4.40    1.20
   4   3   3    5.60    1.30
   4   3   3    7.50    2.10
   4   3   3    3.80    2.30
   4   3   3    3.20    2.40
   4   3   3    2.60    1.60
   4   3   3    4.00    2.20
   4   3   3    3.90    1.80
   4   3   3    2.30    2.30
  -5  -3  -3  177.88    8.90
  -5  -3  -3  166.08    8.30
   5   3   3  168.98    9.70
   5   3   3  183.28    8.40
   5   3   3  184.58   10.30
   5   3   3  183.18   12.50
   5   3   3  181.18    9.10
   5   3   3  186.28    8.80
  -6  -3  -3   51.89    4.90
  -6  -3  -3   58.59    4.80
   6   3   3   65.19    4.30
   6   3   3   59.69    3.70
   6   3   3   64.39    4.50
   6   3   3   56.99    6.60
   6   3   3   53.39    5.50
  -7  -3  -3   25.70    3.10
  -7  -3  -3   24.70    2.80
   7   3   3   26.70    2.60
   7   3   3   31.10    4.00
   6  -4  -3   27.80    3.90
   6  -4  -3   32.30    4.60
   6  -4  -3   41.00    4.60
   6  -4  -3   33.40    5.00
  -6   4   3   29.90    2.90
  -6   4   3   29.20    2.70
   5  -4  -3   58.69    6.20
   5  -4  -3   54.49    5.50
   5  -4  -3   41.80    6.50
   5  -4  -3   45.00    8.90
   5  -4  -3   56.19    6.10
   5  -4  -3   53.59    4.30
  -5   4   3   49.40    5.50
  -5   4   3   51.59    4.20
  -5   4   3   46.70    4.00
  -5   4   3   48.80    4.00
   4  -4  -3  316.57   14.50
   4  -4  -3  300.87   13.80
   4  -4  -3  284.37   17.90
   4  -4  -3  272.07   20.50
   4  -4  -3  273.67   13.20
   4  -4  -3  277.67   15.60
   4  -4  -3  319.87   14.50
   4  -4  -3  288.67   14.90
  -4   4   3  309.57   15.00
  -4   4   3  271.57   14.00
  -4   4   3  272.67   15.30
  -4   4   3  301.27   14.20
  -4   4   3  305.07   13.80
   3  -4  -3   72.49    5.90
   3  -4  -3   76.99    4.40
   3  -4  -3   65.49    5.70
   3  -4  -3   82.89    6.90
   3  -4  -3   78.99    4.90
   3  -4  -3   75.19    5.80
   3  -4  -3   78.79    4.00
  -3   4   3   74.39    5.40
  -3   4   3   76.69    4.70
  -3   4   3   84.49    6.30
  -3   4   3   72.29    6.50
  -3   4   3   63.29    6.60
  -3   4   3   72.79    5.20
   2  -4  -3  116.89    5.20
   2  -4  -3  117.19    6.60
   2  -4  -3  109.39    5.60
   2  -4  -3  104.49    5.00
  -2   4   3  117.09    5.70
  -2   4   3  115.59    6.70
   1  -4  -3 1667.83   66.29
   1  -4  -3 1640.14   67.19
   1  -4  -3 1649.33   66.39
   1  -4  -3 1644.64   66.69
  -1   4   3 1570.64   66.69
  -1   4   3 1526.05   67.49
   0  -4  -3 3674.53  150.68
  -1  -4  -3 2437.06  104.59
  -1  -4  -3 2510.45  104.59
   1   4   3 2609.04  104.89
   1   4   3 2667.83  105.39
  -2  -4  -3 3730.03  156.38
  -2  -4  -3 3751.12  156.38
   2   4   3 3827.12  156.58
   2   4   3 3962.60  156.58
   2   4   3 3834.92  158.38
  -3  -4  -3 1194.08   49.20
  -3  -4  -3 1200.48   49.30
  -3  -4  -3 1223.38   49.10
  -3  -4  -3 1114.59   49.40
  -3  -4  -3 1181.28   49.50
  -3  -4  -3 1246.98   49.30
   3   4   3 1148.49   49.40
   3   4   3 1240.98   49.99
   3   4   3 1202.88   49.50
   3   4   3 1279.97   50.59
   3   4   3 1089.99   49.40
  -4  -4  -3  141.59    7.50
  -4  -4  -3  134.59    6.70
  -4  -4  -3  143.69    6.80
  -4  -4  -3  139.69    6.60
  -4  -4  -3  132.59    6.30
  -4  -4  -3  143.89    8.70
  -4  -4  -3  140.29    6.30
  -4  -4  -3  129.29    6.90
  -4  -4  -3  141.39    6.20
   4   4   3  133.89    8.40
   4   4   3  130.89    7.20
   4   4   3  116.59    7.50
   4   4   3  139.09    7.00
   4   4   3  139.39    7.80
   4   4   3  133.49    6.90
   4   4   3  142.49    7.50
  -5  -4  -3   17.40    3.90
  -5  -4  -3   23.90    3.50
  -5  -4  -3   15.50    2.40
  -5  -4  -3   10.70    3.10
   5   4   3   17.50    5.50
   5   4   3   13.00    2.90
   5   4   3   22.10    3.40
   5   4   3   20.10    5.70
   5   4   3   17.70    3.00
   5   4   3   19.20    2.70
  -6  -4  -3   29.70    3.60
  -6  -4  -3   33.90    4.00
   6   4   3   33.00    3.00
   6   4   3   28.40    3.20
   6   4   3   32.30    3.60
  -7  -4  -3   52.69    3.70
  -7  -4  -3   57.19    4.00
   7   4   3   51.29    4.60
   7   4   3   54.09    3.30
   7   4   3   52.69    5.70
   6  -5  -3   80.99    5.30
   6  -5  -3   84.09    6.10
   6  -5  -3   81.29    6.80
  -6   5   3   83.09    4.40
  -6   5   3   83.29    4.30
   5  -5  -3  158.48    9.30
   5  -5  -3  171.88   10.10
   5  -5  -3  169.78    8.60
   5  -5  -3  162.68   10.10
  -5   5   3  169.38    8.50
  -5   5   3  177.58    9.60
  -5   5   3  178.58    8.30
   4  -5  -3  635.54   28.20
   4  -5  -3  667.03   27.10
   4  -5  -3  651.83   28.40
   4  -5  -3  546.45   35.30
   4  -5  -3  611.24   27.70
  -4   5   3  667.43   28.40
  -4   5   3  608.34   26.90
  -4   5   3  646.34   27.50
  -4   5   3  678.03   27.50
  -4   5   3  635.84   28.50
  -4   5   3  614.34   27.60
  -4   5   3  671.43   27.80
   3  -5  -3  162.78   10.10
   3  -5  -3  195.38    8.90
   3  -5  -3  190.48   11.40
   3  -5  -3  186.98    8.20
   3  -5  -3  187.38    9.20
  -3   5   3  184.18    9.70
  -3   5   3  169.38    9.10
  -3   5   3  199.88   11.20
  -3   5   3  161.48    9.40
  -3   5   3  183.88   10.10
  -3   5   3  182.48    9.50
  -3   5   3  190.88    9.30
  -3   5   3  181.58   10.60
   2  -5  -3   17.10    1.70
   2  -5  -3   16.60    1.80
   2  -5  -3   22.10    2.20
   2  -5  -3   14.10    2.80
   2  -5  -3   17.30    3.90
  -2   5   3   18.80    3.20
  -2   5   3   17.30    2.30
   1  -5  -3  423.36   17.60
   1  -5  -3  442.86   18.80
   1  -5  -3  426.16   18.20
   1  -5  -3  416.96   17.70
  -1   5   3  412.46   18.50
  -1   5   3  428.36   19.30
   0  -5  -3   14.40    1.10
   0  -5  -3   14.60    1.00
   0  -5  -3   13.50    1.70
   0   5   3   15.60    1.30
  -1  -5  -3  227.98    9.30
  -1  -5  -3  215.48    9.20
  -1  -5  -3  203.68    9.10
  -1  -5  -3  210.28    9.10
   1   5   3  230.78    9.50
  -2  -5  -3  408.86   17.60
  -2  -5  -3  409.86   17.80
  -2  -5  -3  420.76   17.50
  -2  -5  -3  422.66   17.70
   2   5   3  450.65   18.50
  -3  -5  -3   77.19    4.10
  -3  -5  -3   81.69    4.30
  -3  -5  -3   74.79    3.90
  -3  -5  -3   80.09    3.80
  -3  -5  -3   74.89    3.80
  -3  -5  -3   77.19    3.60
   3   5   3   77.79    4.60
   3   5   3   67.49    4.90
   3   5   3   85.29    5.10
   3   5   3   79.79    4.20
  -4  -5  -3  167.78    7.70
  -4  -5  -3  180.78    7.80
  -4  -5  -3  187.48    8.20
  -4  -5  -3  165.58    8.10
  -4  -5  -3  169.58    8.30
  -4  -5  -3  177.58    8.70
  -4  -5  -3  175.28    7.60
  -4  -5  -3  167.58    8.00
  -4  -5  -3  168.18   10.80
   4   5   3  168.88    8.90
   4   5   3  170.08    9.90
   4   5   3  164.78    8.50
   4   5   3  172.08    8.50
  -5  -5  -3   94.79    4.80
  -5  -5  -3   89.49    5.40
  -5  -5  -3   93.09    5.80
  -5  -5  -3   89.29    7.20
  -5  -5  -3   94.49    6.40
  -5  -5  -3   98.99    5.10
   5   5   3   89.09    6.60
   5   5   3   99.49    6.30
   5   5   3   98.39    5.50
   5   5   3   92.29    5.60
  -6  -5  -3   10.70    2.10
  -6  -5  -3   13.40    2.70
  -6  -5  -3   13.80    2.80
   6   5   3   12.60    2.50
   6   5   3   11.70    2.00
  -7  -5  -3  139.09    6.80
   7   5   3  131.79    6.20
   7   5   3  140.79    7.50
   5  -6  -3   24.10    4.30
   5  -6  -3   21.50    4.70
   5  -6  -3   24.20    4.20
   5  -6  -3   18.30    5.70
  -5   6   3   29.30    3.60
  -5   6   3   33.30    4.80
  -5   6   3   27.50    2.90
   4  -6  -3  292.17   15.90
   4  -6  -3  333.87   14.40
   4  -6  -3  272.57   15.90
   4  -6  -3  306.47   15.10
  -4   6   3  351.36   15.80
  -4   6   3  334.77   14.90
  -4   6   3  367.76   18.90
  -4   6   3  310.27   14.40
  -4   6   3  309.77   14.50
  -4   6   3  314.87   14.70
   3  -6  -3  285.37   12.50
   3  -6  -3  292.97   16.70
   3  -6  -3  283.97   13.50
   3  -6  -3  283.47   13.10
  -3   6   3  297.07   13.30
  -3   6   3  278.27   13.30
  -3   6   3  282.07   14.70
  -3   6   3  287.17   13.60
  -3   6   3  291.37   13.90
  -3   6   3  278.07   13.50
   2  -6  -3   34.50    5.50
   2  -6  -3   34.50    4.20
   2  -6  -3   34.40    2.60
   2  -6  -3   31.30    2.50
   2  -6  -3   38.70    3.10
  -2   6   3   41.30    4.30
  -2   6   3   39.30    4.70
  -2   6   3   33.40    4.20
  -2   6   3   37.30    2.50
  -2   6   3   39.70    3.30
   1  -6  -3   22.00    2.80
   1  -6  -3   23.40    1.70
   1  -6  -3   19.60    3.40
  -1   6   3   23.30    2.30
  -1   6   3   18.70    3.50
  -1   6   3   23.10    3.40
   0  -6  -3   46.40    2.40
   0   6   3   51.29    2.70
   0   6   3   42.50    2.60
  -1  -6  -3   65.79    3.10
  -1  -6  -3   69.09    3.10
  -1  -6  -3   70.49    3.10
  -1  -6  -3   66.09    3.30
   1   6   3   66.99    4.40
   1   6   3   67.99    3.50
  -2  -6  -3  712.93   29.10
  -2  -6  -3  758.22   29.50
  -2  -6  -3  716.43   29.30
  -2  -6  -3  676.23   29.20
  -2  -6  -3  679.43   29.50
   2   6   3  718.73   30.00
   2   6   3  631.84   29.80
   2   6   3  752.02   29.60
  -3  -6  -3    4.30    1.20
  -3  -6  -3    4.10    0.90
  -3  -6  -3    4.00    1.20
  -3  -6  -3    4.20    1.30
  -3  -6  -3    5.90    1.00
  -3  -6  -3    4.10    0.90
   3   6   3    4.40    2.10
   3   6   3    4.80    1.90
   3   6   3    5.40    2.00
   3   6   3    3.60    1.40
  -4  -6  -3   46.50    4.20
  -4  -6  -3   39.00    2.80
  -4  -6  -3   39.60    2.50
  -4  -6  -3   45.00    3.80
  -4  -6  -3   43.50    3.30
  -4  -6  -3   37.70    3.50
  -4  -6  -3   42.60    2.70
  -4  -6  -3   50.19    3.30
   4   6   3   47.40    4.30
   4   6   3   33.50    4.10
   4   6   3   44.10    4.00
   4   6   3   43.30    4.50
   4   6   3   46.10    4.30
  -5  -6  -3  255.37   11.50
  -5  -6  -3  261.27   11.70
  -5  -6  -3  233.58   12.70
  -5  -6  -3  259.37   11.20
  -5  -6  -3  270.17   11.90
  -5  -6  -3  278.47   11.60
  -5  -6  -3  270.27   13.30
   5   6   3  232.58   12.50
   5   6   3  253.47   11.90
   5   6   3  276.57   12.40
   5   6   3  255.57   11.70
  -6  -6  -3   62.19    4.70
  -6  -6  -3   60.29    4.10
  -6  -6  -3   65.39    5.40
   6   6   3   63.29    4.10
   6   6   3   65.29    5.00
  -7  -6  -3   54.99    3.90
   7   6   3   59.39    4.20
   5  -7  -3   26.80    6.10
   5  -7  -3   26.30    4.70
  -5   7   3   34.90    3.10
  -5   7   3   34.70    2.90
   4  -7  -3  120.69    7.60
   4  -7  -3  131.39   10.40
  -4   7   3  136.79    7.40
  -4   7   3  157.68    7.70
  -4   7   3  143.49    8.60
  -4   7   3  137.19    7.10
  -4   7   3  151.58    7.40
   3  -7  -3  610.44   30.60
   3  -7  -3  618.54   28.90
   3  -7  -3  627.94   29.20
   3  -7  -3  603.54   36.30
  -3   7   3  737.43   29.70
  -3   7   3  735.13   30.30
  -3   7   3  712.53   29.10
  -3   7   3  714.43   29.80
  -3   7   3  718.43   29.40
   2  -7  -3  565.94   25.90
   2  -7  -3  652.63   28.30
   2  -7  -3  626.54   28.00
  -2   7   3  612.94   26.40
  -2   7   3  584.04   26.20
  -2   7   3  625.14   27.10
  -2   7   3  620.44   25.50
  -2   7   3  594.34   26.60
  -2   7   3  618.64   28.50
  -2   7   3  613.34   26.50
   1  -7  -3   82.19    6.20
   1  -7  -3   76.49    4.00
   1  -7  -3   78.09    5.20
  -1   7   3   73.49    6.10
  -1   7   3   84.29    7.50
  -1   7   3   74.19    4.50
  -1   7   3   82.29    4.40
   0  -7  -3  684.43   28.20
   0  -7  -3  712.93   27.60
   0   7   3  615.64   27.70
   0   7   3  604.44   28.00
   0   7   3  695.63   27.90
  -1  -7  -3  867.61   35.20
  -1  -7  -3  856.11   35.10
  -1  -7  -3  806.52   34.90
   1   7   3  867.61   35.50
  -2  -7  -3  306.37   12.80
  -2  -7  -3  295.07   13.30
  -2  -7  -3  300.47   13.00
  -2  -7  -3  295.07   13.00
  -2  -7  -3  312.27   13.30
   2   7   3  306.67   13.90
   2   7   3  327.47   13.50
  -3  -7  -3  773.32   33.50
  -3  -7  -3  764.92   33.70
  -3  -7  -3  844.42   33.50
  -3  -7  -3  831.12   33.90
  -3  -7  -3  801.02   33.20
  -3  -7  -3  753.42   33.30
  -3  -7  -3  823.42   33.70
   3   7   3  826.92   33.90
   3   7   3  823.02   34.40
   3   7   3  792.62   34.00
  -4  -7  -3  710.03   30.10
  -4  -7  -3  692.83   30.50
  -4  -7  -3  712.03   29.60
  -4  -7  -3  733.23   29.60
  -4  -7  -3  722.03   30.00
  -4  -7  -3  716.53   29.80
  -4  -7  -3  691.73   30.10
  -4  -7  -3  724.63   30.20
   4   7   3  740.33   30.90
   4   7   3  673.83   30.40
  -5  -7  -3  185.38    8.40
  -5  -7  -3  183.58    7.80
  -5  -7  -3  171.48    8.50
  -5  -7  -3  181.18    8.20
  -5  -7  -3  170.88    8.00
   5   7   3  174.98    9.30
   5   7   3  165.48    8.80
   5   7   3  156.08    8.30
  -6  -7  -3  369.26   16.20
  -6  -7  -3  367.06   16.90
  -7  -7  -3  121.79    6.20
  -7  -7  -3  126.49    6.50
   7   7   3  131.99    6.30
   5  -8  -3   10.20    4.10
   5  -8  -3    0.90    6.20
  -5   8   3   11.60    1.90
  -4   8   3  483.05   21.80
  -4   8   3  505.15   21.80
  -4   8   3  532.45   21.70
  -4   8   3  473.95   21.30
   3  -8  -3  303.27   17.10
   3  -8  -3  302.87   16.10
  -3   8   3  388.06   16.50
  -3   8   3  372.56   17.90
  -3   8   3  393.96   16.80
  -3   8   3  394.06   17.90
  -3   8   3  410.36   17.20
  -2   8   3  806.72   33.10
  -2   8   3  849.12   34.80
  -2   8   3  711.23   38.60
  -2   8   3  811.62   33.80
  -2   8   3  786.12   34.00
  -2   8   3  791.22   34.20
  -2   8   3  821.92   34.40
   1  -8  -3  798.12   35.40
   1  -8  -3  811.02   33.30
   1  -8  -3  758.92   34.30
  -1   8   3  825.52   36.40
  -1   8   3  824.42   34.90
  -1   8   3  808.72   34.00
  -1   8   3  799.72   34.00
  -1   8   3  789.62   34.20
  -1   8   3  760.42   34.30
  -1   8   3  840.82   33.30
   0  -8  -3  115.39    6.80
   0  -8  -3  123.59    5.50
   0  -8  -3  111.49    5.10
   0   8   3  111.59    6.50
   0   8   3  120.69    5.70
   0   8   3  110.89    7.60
   0   8   3   96.89    6.90
   0   8   3  124.29    5.80
  -1  -8  -3  730.33   30.50
  -1  -8  -3  734.83   30.70
  -1  -8  -3  760.72   30.90
   1   8   3  726.03   31.50
   1   8   3  736.13   31.50
   1   8   3  757.62   31.30
  -2  -8  -3   32.40    2.90
  -2  -8  -3   34.60    1.90
  -2  -8  -3   31.00    2.60
  -2  -8  -3   35.20    2.50
   2   8   3   33.90    3.00
   2   8   3   34.10    3.70
  -3  -8  -3  263.57   11.90
  -3  -8  -3  256.37   12.10
  -3  -8  -3  272.37   12.10
  -3  -8  -3  269.97   11.30
  -3  -8  -3  263.17   11.60
  -3  -8  -3  263.07   11.60
  -3  -8  -3  272.57   11.70
  -3  -8  -3  249.68   11.80
   3   8   3  300.97   12.70
   3   8   3  243.58   12.00
   3   8   3  261.87   12.20
  -4  -8  -3  629.24   26.90
  -4  -8  -3  667.23   26.40
  -4  -8  -3  636.34   26.40
  -4  -8  -3  605.34   27.20
  -4  -8  -3  647.14   27.00
  -4  -8  -3  653.43   26.70
  -4  -8  -3  631.84   26.90
   4   8   3  636.64   27.20
   4   8   3  633.54   27.60
   4   8   3  580.74   27.40
  -5  -8  -3  776.72   32.30
  -5  -8  -3  796.92   32.50
  -5  -8  -3  746.23   32.10
  -5  -8  -3  777.72   32.00
  -5  -8  -3  731.73   33.00
  -5  -8  -3  786.72   32.70
   5   8   3  777.92   33.30
  -6  -8  -3   92.99    4.60
  -6  -8  -3   97.99    5.70
  -6  -8  -3   99.39    5.20
   6   8   3   92.09    5.60
   4  -9  -3    2.80    3.50
  -4   9   3    6.20    1.90
  -4   9   3    5.20    1.70
  -4   9   3    4.00    1.70
  -3   9   3  124.99    6.80
  -3   9   3  125.09    7.00
  -3   9   3  111.69    6.70
  -2   9   3  152.58    6.90
  -2   9   3  150.08    8.10
  -2   9   3  147.79   13.60
  -2   9   3  157.38    7.80
  -2   9   3  149.29    8.20
  -2   9   3  157.98    8.80
  -2   9   3  147.19    9.60
  -1   9   3  163.68    7.00
  -1   9   3  162.68    8.60
  -1   9   3  132.99    8.70
  -1   9   3  157.08    8.10
  -1   9   3  149.19    9.00
   0  -9  -3    9.90    4.40
   0  -9  -3    8.40    1.70
   0   9   3   12.10    2.40
   0   9   3   10.10    3.20
   0   9   3   13.10    2.20
   0   9   3    7.40    2.40
  -1  -9  -3  514.55   21.20
  -1  -9  -3  491.05   21.00
  -1  -9  -3  516.15   21.50
   1   9   3  496.45   23.00
   1   9   3  501.65   22.00
   1   9   3  514.65   21.90
   1   9   3  501.75   21.40
   1   9   3  510.75   22.10
  -2  -9  -3  589.34   24.40
  -2  -9  -3  555.54   24.30
  -2  -9  -3  587.34   24.00
  -2  -9  -3  563.84   23.70
   2   9   3  556.34   25.80
   2   9   3  550.14   24.30
   2   9   3  567.04   24.20
   2   9   3  602.04   24.90
   2   9   3  574.44   25.40
  -3  -9  -3  835.52   33.90
  -3  -9  -3  806.12   33.50
  -3  -9  -3  777.42   33.60
  -3  -9  -3  824.52   34.30
  -3  -9  -3  808.22   34.10
  -3  -9  -3  804.62   33.80
  -3  -9  -3  796.22   34.00
   3   9   3  836.52   34.80
   3   9   3  780.42   34.40
  -4  -9  -3   87.29    5.30
  -4  -9  -3   84.39    5.10
  -4  -9  -3   78.69    6.70
  -4  -9  -3   93.09    5.30
  -4  -9  -3   94.09    4.60
  -4  -9  -3   94.59    4.90
  -4  -9  -3   92.29    4.50
   4   9   3   96.59    6.00
   4   9   3   84.39    8.10
  -5  -9  -3  256.17   12.10
  -5  -9  -3  273.37   11.50
  -5  -9  -3  264.97   11.80
  -5  -9  -3  258.67   13.20
  -5  -9  -3  266.37   11.60
  -5  -9  -3  270.97   11.90
   5   9   3  252.27   12.20
   5   9   3  280.37   12.90
  -6  -9  -3  349.07   15.30
  -6  -9  -3  378.76   15.80
  -6  -9  -3  363.56   16.00
   6   9   3  377.06   16.00
  -4  10   3   28.20    2.50
  -4  10   3   28.80    3.10
  -3  10   3   77.99    4.90
  -3  10   3   80.09    5.10
  -3  10   3   82.39    5.60
  -2  10   3   26.30    3.90
  -2  10   3   27.20    2.10
  -2  10   3   25.60    3.50
  -2  10   3   22.60    3.60
  -1  10   3  142.19    6.30
  -1  10   3  142.19    7.30
  -1  10   3  119.49    7.80
  -1  10   3  132.99    7.70
   0 -10  -3   64.09    4.40
   0  10   3   66.69    4.70
   0  10   3   66.29    5.50
   0  10   3   72.49    5.00
   0  10   3   67.09    3.70
   0  10   3   61.59    6.10
  -1 -10  -3  136.69    6.20
  -1 -10  -3  132.09    6.60
  -1 -10  -3  147.49    6.60
  -1 -10  -3  144.79    7.00
   1  10   3  141.79    7.40
   1  10   3  118.79    9.10
   1  10   3  152.68    9.10
   1  10   3  143.39    6.70
  -2 -10  -3  334.87   15.10
  -2 -10  -3  359.96   14.90
  -2 -10  -3  346.77   15.30
   2  10   3  358.26   15.70
   2  10   3  321.47   16.90
   2  10   3  338.57   15.60
  -3 -10  -3  244.98   11.80
  -3 -10  -3  243.98   11.50
  -3 -10  -3  268.17   10.90
  -3 -10  -3  258.77   12.10
  -3 -10  -3  260.57   11.40
  -3 -10  -3  255.87   11.30
  -3 -10  -3  261.67   11.20
   3  10   3  263.47   12.10
   3  10   3  235.58   12.50
   3  10   3  254.37   11.40
   3  10   3  232.68   11.50
  -4 -10  -3   10.10    4.30
  -4 -10  -3   10.10    1.80
  -4 -10  -3    8.80    1.80
  -4 -10  -3   10.80    2.70
  -4 -10  -3    7.60    1.40
  -4 -10  -3    9.10    2.30
   4  10   3    9.80    2.10
  -5 -10  -3   43.40    5.90
  -5 -10  -3   28.20    4.90
  -5 -10  -3   39.30    3.40
  -5 -10  -3   36.80    3.10
  -5 -10  -3   37.20    3.20
   5  10   3   42.00    4.00
  -6 -10  -3    1.70    1.50
  -6 -10  -3    3.20    1.20
   6  10   3    2.40    1.60
   6  10   3    0.20    1.20
  -3  11   3    1.60    1.50
  -3  11   3    1.80    1.50
  -2  11   3  295.87   14.10
  -2  11   3  328.77   14.10
  -2  11   3  309.57   14.50
  -1  11   3   31.40    4.10
  -1  11   3   36.00    2.40
  -1  11   3   36.90    3.50
  -1  11   3   32.90    4.00
   0  11   3   61.39    3.40
   0  11   3   66.19    4.60
   0  11   3   52.59    5.40
   0  11   3   63.09    5.10
   0  11   3   57.19    5.50
  -1 -11  -3  250.57   11.20
  -1 -11  -3  259.67   10.90
  -1 -11  -3  243.28   11.70
  -1 -11  -3  255.77   11.40
   1  11   3  236.98   12.30
   1  11   3  267.77   12.30
   1  11   3  253.97   12.80
   1  11   3  254.77   11.10
  -2 -11  -3  320.37   13.40
  -2 -11  -3  310.97   12.90
  -2 -11  -3  308.47   13.30
  -2 -11  -3  287.47   13.60
  -2 -11  -3  298.57   14.00
   2  11   3  284.97   14.50
   2  11   3  296.87   13.20
   2  11   3  322.77   14.20
  -3 -11  -3    3.00    1.20
  -3 -11  -3    1.00    1.90
  -3 -11  -3    1.50    1.60
  -3 -11  -3   -0.30    3.40
  -3 -11  -3    1.40    1.80
  -3 -11  -3    1.70    1.60
  -3 -11  -3    3.50    2.90
   3  11   3    0.90    1.90
   3  11   3    1.60    1.90
   3  11   3    1.50    1.90
  -4 -11  -3   66.79    4.40
  -4 -11  -3   67.69    5.20
  -4 -11  -3   62.99    3.60
  -4 -11  -3   68.29    3.70
  -4 -11  -3   61.89    4.00
  -4 -11  -3   68.49    4.70
   4  11   3   63.89    4.10
   4  11   3   70.79    4.60
  -5 -11  -3  172.78    7.90
  -5 -11  -3  157.18    7.70
  -5 -11  -3  159.38    7.40
  -5 -11  -3  165.48    7.90
  -5 -11  -3  171.88    7.90
   5  11   3  165.58    7.70
   5  11   3  167.48    8.10
  -3  12   3   63.19    3.50
  -3  12   3   49.40    5.60
  -3  12   3   58.59    3.40
  -2  12   3  236.38   10.60
  -2  12   3  223.78   10.50
  -1  12   3  414.66   19.30
  -1  12   3  435.66   18.90
  -1  12   3  442.36   18.10
   0  12   3  445.66   18.00
   0  12   3  424.76   18.90
   0  12   3  403.56   19.30
  -1 -12  -3   28.70    3.90
  -1 -12  -3   27.80    6.00
  -1 -12  -3   35.10    2.90
   1  12   3   31.80    5.00
   1  12   3   35.70    2.50
   1  12   3   32.20    4.10
  -2 -12  -3  595.04   25.20
  -2 -12  -3  576.14   24.90
  -2 -12  -3  597.94   24.60
  -2 -12  -3  588.04   25.00
   2  12   3  586.14   24.70
   2  12   3  598.44   25.60
  -3 -12  -3  320.47   14.60
  -3 -12  -3  303.27   13.30
  -3 -12  -3  295.97   13.70
  -3 -12  -3  310.67   13.60
  -3 -12  -3  303.67   13.00
   3  12   3  301.17   13.90
   3  12   3  290.67   13.30
  -4 -12  -3  448.06   19.50
  -4 -12  -3  451.35   19.20
  -4 -12  -3  453.45   19.60
  -4 -12  -3  468.45   19.20
  -4 -12  -3  462.15   19.70
   4  12   3  452.85   19.80
  -5 -12  -3   95.09    4.30
  -5 -12  -3   93.49    5.00
  -5 -12  -3   97.29    5.00
   5  12   3   83.89    4.90
  -2  13   3  146.99    7.30
  -2  13   3  134.39    6.70
  -1  13   3  170.08    8.30
  -1  13   3  161.48    8.00
   0  13   3   27.50    2.10
   0  13   3   30.50    3.70
   0  13   3   19.90    3.80
  -1 -13  -3   72.29    4.40
  -1 -13  -3   65.59    6.20
   1  13   3   79.89    5.80
   1  13   3   68.79    5.80
  -2 -13  -3    6.50    1.60
  -2 -13  -3    8.90    3.00
  -2 -13  -3    5.30    2.20
  -2 -13  -3    6.40    2.70
   2  13   3    5.30    2.40
   2  13   3    7.20    1.40
  -3 -13  -3   25.00    3.60
  -3 -13  -3   27.00    2.90
  -3 -13  -3   31.50    2.70
  -3 -13  -3   30.70    3.30
   3  13   3   27.00    3.50
   3  13   3   29.00    2.70
  -4 -13  -3  262.67   11.60
  -4 -13  -3  261.97   11.00
  -4 -13  -3  252.77   11.10
  -4 -13  -3  237.58   11.50
   4  13   3  268.57   11.50
  -1  14   3   67.79    4.50
  -1  14   3   67.79    3.80
   0  14   3  111.19    6.10
   0  14   3  122.39    5.30
   0  14   3  123.59    6.20
   1  14   3   27.00    3.30
   1  14   3   28.40    4.40
   1  14   3   28.20    2.00
  -2 -14  -3  172.78    8.70
  -2 -14  -3  167.08    8.10
   2  14   3  185.48    7.70
   2  14   3  183.08    8.50
  -3 -14  -3  187.68    8.70
  -3 -14  -3  186.98    9.00
   3  14   3  180.18    8.60
   1  14  -4    1.60    1.10
   1  14  -4    0.30    0.80
   3  13  -4    1.40    1.10
  -3 -13   4    2.90    1.10
  -3 -13   4    0.10    1.40
   2  13  -4  208.08    8.90
  -2 -13   4  195.88    8.90
   1  13  -4  107.59    5.90
   1  13  -4  114.29    5.50
   1  13  -4  112.49    5.30
   0  13  -4  122.59    5.90
   0  13  -4  122.59    5.90
   0  13  -4  119.79    6.20
   0  13  -4  115.89    5.50
  -1  13  -4  186.28    7.90
  -1  13  -4  179.28    8.20
  -1  13  -4  159.08    7.50
  -1  13  -4  172.38    7.80
   4  12  -4   41.60    2.70
   4  12  -4   40.70    4.70
  -4 -12   4   44.10    2.30
  -4 -12   4   40.90    3.00
   3  12  -4   80.69    4.20
   3  12  -4   72.19    6.00
  -3 -12   4   73.39    4.00
  -3 -12   4   70.89    5.50
  -3 -12   4   77.99    4.40
  -3 -12   4   81.19    4.00
   2  12  -4   42.40    3.10
   2  12  -4   36.10    3.30
  -2 -12   4   42.20    3.60
  -2 -12   4   39.40    3.50
  -2 -12   4   37.60    4.40
   1  12  -4   69.39    3.90
   1  12  -4   70.19    5.80
   1  12  -4   68.99    4.10
  -1 -12   4   63.09    5.00
   0  12  -4    6.80    1.50
   0  12  -4    8.60    2.10
   0 -12   4    8.40    1.70
  -1  12  -4    9.60    2.70
  -1  12  -4   10.70    2.40
  -1  12  -4   13.40    2.20
  -2  12  -4   58.59    3.30
  -2  12  -4   51.29    3.10
  -2  12  -4   55.29    3.40
  -2  12  -4   62.59    3.80
  -3  12  -4   95.49    4.60
   4  11  -4   53.39    3.20
   4  11  -4   54.79    3.50
   4  11  -4   55.09    4.80
  -4 -11   4   52.59    3.90
  -4 -11   4   54.89    3.40
  -4 -11   4   55.39    3.00
  -4 -11   4   53.29    3.30
   3  11  -4  175.08    8.70
   3  11  -4  176.58    8.30
   3  11  -4  169.78    9.50
  -3 -11   4  170.08    8.30
  -3 -11   4  188.38    8.50
  -3 -11   4  186.98    8.80
  -3 -11   4  184.18    7.90
  -3 -11   4  171.88    8.80
   2  11  -4  290.37   13.60
   2  11  -4  278.07   14.10
   2  11  -4  301.77   13.10
   2  11  -4  296.87   13.10
  -2 -11   4  301.37   13.10
  -2 -11   4  297.47   12.80
  -2 -11   4  297.87   12.60
   1  11  -4  165.08    8.90
   1  11  -4  184.58    8.40
   1  11  -4  184.28    8.40
   1  11  -4  179.58    8.90
   1  11  -4  181.68    8.40
  -1 -11   4  159.18    8.50
  -1 -11   4  184.48    8.70
  -1 -11   4  177.38    7.80
   0  11  -4   44.70    3.40
   0  11  -4   48.30    3.50
   0  11  -4   50.89    4.20
   0  11  -4   47.50    3.20
   0 -11   4   44.50    3.00
  -1  11  -4  190.48    8.90
  -1  11  -4  192.38    8.70
  -1  11  -4  193.78    9.60
  -1  11  -4  193.48    8.70
  -2  11  -4   19.70    2.80
  -2  11  -4   20.80    2.20
  -2  11  -4   16.80    2.70
  -3  11  -4    5.00    1.30
  -3  11  -4    8.00    1.80
  -3  11  -4    8.90    1.90
  -3  11  -4    7.00    1.70
   5  10  -4   21.00    2.10
   5  10  -4   21.40    2.50
   5  10  -4   20.80    3.80
  -5 -10   4   21.60    3.20
  -5 -10   4   19.70    2.40
  -5 -10   4   21.60    1.60
   4  10  -4   41.90    3.50
   4  10  -4   49.40    3.60
   4  10  -4   43.60    5.00
  -4 -10   4   41.60    3.20
  -4 -10   4   41.30    2.80
  -4 -10   4   36.90    5.20
  -4 -10   4   48.20    3.80
   3  10  -4  267.47   11.70
   3  10  -4  235.58   11.70
   3  10  -4  276.87   13.20
   3  10  -4  255.77   12.20
  -3 -10   4  245.38   11.70
  -3 -10   4  259.67   11.20
  -3 -10   4  265.67   11.80
  -3 -10   4  266.17   11.10
  -3 -10   4  251.97   13.20
  -3 -10   4  263.47   11.70
   2  10  -4  244.78   11.40
   2  10  -4  250.37   12.00
   2  10  -4  234.78   10.70
   2  10  -4  209.78   10.60
   2  10  -4  235.48   10.80
  -2 -10   4  235.18   10.50
  -2 -10   4  229.38   10.40
  -2 -10   4  227.58   11.80
  -2 -10   4  236.08   11.30
  -2 -10   4  223.68   10.70
  -2 -10   4  241.28   10.10
   1  10  -4 1361.46   58.39
   1  10  -4 1259.97   58.59
   1  10  -4 1445.36   59.49
   1  10  -4 1411.46   57.79
   1  10  -4 1411.76   57.89
   1  10  -4 1442.16   58.49
   1  10  -4 1460.65   57.79
  -1 -10   4 1403.96   57.69
  -1 -10   4 1367.66   57.79
  -1 -10   4 1449.15   57.49
  -1 -10   4 1302.17   57.79
   0  10  -4 1614.04   64.69
   0  10  -4 1496.05   64.19
   0  10  -4 1588.44   63.59
   0  10  -4 1512.45   63.69
   0  10  -4 1586.04   63.69
   0 -10   4 1577.64   63.09
   0 -10   4 1399.36   63.69
   0 -10   4 1477.85   63.49
   0 -10   4 1585.34   63.29
  -1  10  -4  639.84   35.90
  -1  10  -4  683.73   29.40
  -1  10  -4  650.73   28.20
  -1  10  -4  706.43   28.30
  -1  10  -4  677.33   28.40
  -2  10  -4  360.26   15.80
  -2  10  -4  335.37   14.60
  -2  10  -4  353.16   14.90
  -2  10  -4  330.27   14.90
  -2  10  -4  336.67   15.00
  -3  10  -4  125.19    6.70
  -3  10  -4  131.79    6.40
  -3  10  -4  135.79    7.30
  -4  10  -4   10.30    1.90
  -4  10  -4   11.70    1.90
  -4  10  -4   14.20    1.80
   5   9  -4    3.30    1.70
   5   9  -4    3.80    1.50
   5   9  -4    5.50    2.40
  -5  -9   4    4.70    1.00
  -5  -9   4    4.50    3.20
  -5  -9   4    5.40    1.60
   4   9  -4    7.80    2.10
   4   9  -4    6.60    2.80
   4   9  -4    7.90    1.90
   4   9  -4    7.10    1.90
  -4  -9   4    5.50    2.50
  -4  -9   4    7.70    1.30
  -4  -9   4    7.10    1.20
  -4  -9   4    6.50    1.60
  -4  -9   4    6.90    1.90
   3   9  -4  818.32   35.80
   3   9  -4  761.42   32.50
   3   9  -4  701.23   32.70
   3   9  -4  792.42   33.10
   3   9  -4  809.92   33.80
   3   9  -4  767.92   32.60
  -3  -9   4  748.03   33.00
  -3  -9   4  768.52   32.00
  -3  -9   4  788.22   32.00
  -3  -9   4  747.83   32.50
  -3  -9   4  741.73   32.40
  -3  -9   4  805.92   34.40
  -3  -9   4  776.82   32.40
   2   9  -4 2015.10   85.49
   2   9  -4 1985.40   84.69
   2   9  -4 2101.69   84.69
   2   9  -4 2083.49   85.59
   2   9  -4 2125.19   85.39
   2   9  -4 2057.99   84.69
   2   9  -4 2016.40   84.49
  -2  -9   4 2070.99   84.59
  -2  -9   4 1963.70   84.19
  -2  -9   4 2153.28   84.09
  -2  -9   4 2106.69   84.39
  -2  -9   4 2038.30   84.59
  -2  -9   4 1982.50   84.79
  -2  -9   4 1971.60   84.59
   1   9  -4 1566.54   66.39
   1   9  -4 1603.24   66.39
   1   9  -4 1481.25   66.79
   1   9  -4 1595.44   66.49
  -1  -9   4 1648.83   65.59
  -1  -9   4 1657.53   65.29
  -1  -9   4 1561.64   65.59
  -1  -9   4 1609.44   65.09
  -1  -9   4 1542.75   65.49
   0   9  -4  128.59    8.00
   0   9  -4  122.79    6.40
   0   9  -4  119.79    6.50
   0   9  -4  128.39    7.90
   0   9  -4  115.99    6.50
   0   9  -4  119.99    7.50
   0  -9   4  124.49    5.60
   0  -9   4  118.29    5.50
   0  -9   4  128.19    5.90
   0  -9   4  119.99    6.30
  -1   9  -4  159.38    8.80
  -1   9  -4  172.38    8.20
  -1   9  -4  175.48    9.40
  -1   9  -4  176.68    8.00
  -1   9  -4  167.28    8.10
  -1   9  -4  163.88   12.60
   1  -9   4  168.58    7.70
   1  -9   4  170.28    7.50
   1  -9   4  165.08    8.50
  -2   9  -4  241.78   11.30
  -2   9  -4  256.37   11.40
  -2   9  -4  223.08   17.00
  -2   9  -4  264.97   12.50
  -2   9  -4  264.77   11.60
  -2   9  -4  262.37   11.10
  -3   9  -4  120.89    6.30
  -3   9  -4  126.89    6.50
  -3   9  -4  128.79    6.20
  -3   9  -4  127.09    7.10
  -4   9  -4  147.69    7.00
  -4   9  -4  146.29    7.00
  -4   9  -4  155.98    7.50
  -4   9  -4  150.58    7.20
   6   8  -4  259.47   11.40
   6   8  -4  253.37   12.10
  -6  -8   4  265.77   11.10
   5   8  -4   50.19    5.00
   5   8  -4   54.09    4.00
   5   8  -4   55.49    4.20
  -5  -8   4   56.49    2.90
  -5  -8   4   53.69    3.60
  -5  -8   4   48.30    3.80
   4   8  -4  269.37   12.80
   4   8  -4  278.67   12.40
   4   8  -4  279.47   12.80
  -4  -8   4  276.67   11.70
  -4  -8   4  254.67   14.30
  -4  -8   4  275.67   12.20
  -4  -8   4  272.27   11.80
  -4  -8   4  280.67   12.80
   3   8  -4  368.96   16.20
   3   8  -4  345.77   16.70
   3   8  -4  370.96   16.70
   3   8  -4  329.67   15.40
   3   8  -4  345.57   15.50
   3   8  -4  350.86   15.90
  -3  -8   4  331.07   15.40
  -3  -8   4  349.07   15.30
  -3  -8   4  353.86   15.20
  -3  -8   4  349.07   15.80
  -3  -8   4  357.26   14.80
  -3  -8   4  335.87   14.80
  -3  -8   4  349.37   15.30
   2   8  -4 1357.76   59.59
   2   8  -4 1382.56   59.89
   2   8  -4 1455.45   60.39
   2   8  -4 1541.25   60.79
   2   8  -4 1534.35   60.49
   2   8  -4 1426.36   59.59
  -2  -8   4 1415.46   59.49
  -2  -8   4 1364.16   59.59
  -2  -8   4 1436.56   59.49
  -2  -8   4 1463.15   59.09
  -2  -8   4 1496.95   59.39
  -2  -8   4 1366.56   59.19
  -2  -8   4 1445.46   59.69
   1   8  -4 2374.06   97.59
   1   8  -4 2169.68   97.59
   1   8  -4 2420.26   98.19
   1   8  -4 2318.07   98.49
   1   8  -4 2329.57   98.29
   1   8  -4 2406.16   98.39
   1   8  -4 2408.46   97.49
   1   8  -4 2375.16   97.69
  -1  -8   4 2376.06   96.99
  -1  -8   4 2409.96   97.49
  -1  -8   4 2430.36   97.19
  -1  -8   4 2413.46  104.89
  -1  -8   4 2332.47   97.49
  -1  -8   4 2393.46   97.49
   0   8  -4  537.75   25.30
   0   8  -4  603.84   24.50
   0   8  -4  579.64   24.50
   0   8  -4  579.54   27.50
   0   8  -4  569.54   24.30
   0   8  -4  576.34   25.70
   0   8  -4  572.94   24.70
   0  -8   4  520.25   34.30
   0  -8   4  567.34   24.20
   0  -8   4  608.14   24.00
   0  -8   4  603.74   23.90
  -1   8  -4  402.06   18.50
  -1   8  -4  424.36   18.00
  -1   8  -4  372.06   17.90
  -1   8  -4  404.96   18.00
  -1   8  -4  428.36   19.40
  -1   8  -4  423.66   17.90
  -1   8  -4  440.76   22.30
   1  -8   4  375.16   30.60
   1  -8   4  445.06   17.50
   1  -8   4  427.86   17.40
   1  -8   4  418.16   17.90
  -2   8  -4  577.44   29.00
  -2   8  -4  560.34   24.30
  -2   8  -4  592.54   24.70
  -2   8  -4  580.24   25.90
  -2   8  -4  584.94   24.90
   2  -8   4  564.24   24.00
  -3   8  -4  211.88    9.80
  -3   8  -4  218.28    9.50
  -3   8  -4  209.88   16.20
  -3   8  -4  201.18    9.60
  -3   8  -4  211.28   10.50
   3  -8   4  197.78    9.50
   3  -8   4  198.08    9.40
   3  -8   4  195.78    9.30
  -4   8  -4   96.49    5.20
  -4   8  -4   96.09    4.90
  -4   8  -4   95.79    4.80
  -4   8  -4   91.99    8.40
   4  -8   4   93.59    5.30
   4  -8   4   77.39    6.00
  -5   8  -4   46.60    2.80
  -5   8  -4   44.10    2.80
  -5   8  -4   46.00    3.00
   6   7  -4  120.39    6.20
   6   7  -4  130.99    7.20
   6   7  -4  126.19    7.40
  -6  -7   4  117.79    8.20
  -6  -7   4  123.59    5.80
   5   7  -4   77.19    4.70
   5   7  -4   80.99    5.20
   5   7  -4   74.79    6.00
  -5  -7   4   72.39    3.70
  -5  -7   4   74.79    4.30
  -5  -7   4   76.79    4.80
   4   7  -4  239.28   12.30
   4   7  -4  248.48   11.70
   4   7  -4  245.68   11.60
   4   7  -4  228.98   13.00
  -4  -7   4  239.68   10.30
  -4  -7   4  229.38   11.30
  -4  -7   4  242.58   10.90
  -4  -7   4  242.08   10.30
  -4  -7   4  231.58   12.60
  -4  -7   4  237.18   10.80
  -4  -7   4  238.98   11.00
   3   7  -4   46.10    4.00
   3   7  -4   56.89    5.40
   3   7  -4   65.49    4.90
   3   7  -4   50.89    5.00
   3   7  -4   59.79    5.20
  -3  -7   4   46.70   16.70
  -3  -7   4   58.59    3.30
  -3  -7   4   59.49    3.60
  -3  -7   4   59.89    4.40
  -3  -7   4   61.29    3.80
  -3  -7   4   55.79    2.90
  -3  -7   4   60.19    3.60
  -3  -7   4   56.79    4.20
   2   7  -4  589.54   26.70
   2   7  -4  659.83   27.50
   2   7  -4  589.54   26.90
   2   7  -4  634.44   27.10
   2   7  -4  611.44   27.20
   2   7  -4  680.63   27.80
   2   7  -4  676.93   28.00
  -2  -7   4  661.03   26.50
  -2  -7   4  641.24   26.60
  -2  -7   4  609.74   33.00
  -2  -7   4  668.73   26.90
  -2  -7   4  622.14   26.70
  -2  -7   4  633.84   26.20
  -2  -7   4  604.74   26.80
   1   7  -4 2716.53  110.89
   1   7  -4 2774.72  111.69
   1   7  -4 2832.82  111.09
   1   7  -4 2783.72  111.39
   1   7  -4 2786.82  111.69
   1   7  -4 2673.13  110.79
  -1  -7   4 2578.24  110.79
  -1  -7   4 2610.64  110.39
  -1  -7   4 2485.65  118.69
  -1  -7   4 2755.82  110.69
  -1  -7   4 2683.73  110.49
  -1  -7   4 2669.93  110.69
   0   7  -4 1579.74   65.19
   0   7  -4 1494.55   65.79
   0   7  -4 1536.35   66.49
   0   7  -4 1617.64   67.79
   0   7  -4 1599.94   65.09
   0   7  -4 1566.64   65.39
   0  -7   4 1639.04   65.09
   0  -7   4 1623.94   64.79
   0  -7   4 1498.05   73.39
   0  -7   4 1612.84   64.79
   0  -7   4 1566.24   64.69
  -1   7  -4   47.40    3.60
  -1   7  -4   54.69    3.80
  -1   7  -4   41.50    4.10
  -1   7  -4   38.80    4.50
  -1   7  -4   53.59    5.90
  -1   7  -4   42.00    4.70
  -1   7  -4   50.49    5.80
  -1   7  -4   55.09    3.90
   1  -7   4   53.09    2.70
   1  -7   4   51.99    2.80
   1  -7   4   55.19   11.90
  -2   7  -4  558.94   24.40
  -2   7  -4  553.54   23.20
  -2   7  -4  527.75   22.90
  -2   7  -4  510.85   26.40
  -2   7  -4  557.64   23.50
  -2   7  -4  542.25   23.20
  -2   7  -4  536.05   22.80
   2  -7   4  549.95   22.50
   2  -7   4  515.15   34.40
  -3   7  -4  265.47   11.90
  -3   7  -4  263.87   13.00
  -3   7  -4  243.78   16.50
  -3   7  -4  262.07   11.90
  -3   7  -4  252.27   11.60
   3  -7   4  264.27   11.50
  -4   7  -4  137.19    7.10
  -4   7  -4  154.28    7.30
  -4   7  -4  143.59    8.20
  -4   7  -4  145.19    7.40
   4  -7   4  163.88   10.70
   4  -7   4  156.38    7.30
   4  -7   4  144.69    8.00
  -5   7  -4  166.18    7.20
  -5   7  -4  145.59    7.10
  -5   7  -4  156.68    7.40
   5  -7   4  146.99    7.40
   5  -7   4  151.08    9.00
   6   6  -4  112.19    6.10
   6   6  -4  103.89    5.90
   6   6  -4  113.99    7.00
  -6  -6   4  115.09    5.50
  -6  -6   4  110.39    7.00
   5   6  -4  283.27   13.30
   5   6  -4  283.37   14.00
   5   6  -4  283.17   13.00
  -5  -6   4  282.27   14.10
  -5  -6   4  276.77   11.90
  -5  -6   4  283.77   12.40
   4   6  -4  660.63   29.30
   4   6  -4  710.93   29.90
   4   6  -4  662.53   32.60
   4   6  -4  699.23   30.30
   4   6  -4  669.13   30.20
   4   6  -4  691.73   29.70
  -4  -6   4  674.83   29.00
  -4  -6   4  670.73   29.10
  -4  -6   4  693.43   28.50
  -4  -6   4  682.63   28.90
  -4  -6   4  700.23   28.50
  -4  -6   4  710.13   29.00
   3   6  -4  418.86   20.70
   3   6  -4  509.15   21.40
   3   6  -4  494.65   21.50
   3   6  -4  473.75   21.70
   3   6  -4  469.25   23.00
   3   6  -4  520.15   21.50
  -3  -6   4  490.05   20.50
  -3  -6   4  492.85   20.90
  -3  -6   4  469.35   20.20
  -3  -6   4  482.15   20.50
  -3  -6   4  502.15   20.60
  -3  -6   4  480.95   20.10
  -3  -6   4  457.75   29.10
  -3  -6   4  486.75   20.60
   2   6  -4  124.29    7.00
   2   6  -4  140.19    8.20
   2   6  -4  141.59    7.20
   2   6  -4  133.79    7.50
   2   6  -4  138.59    8.50
   2   6  -4  138.79    8.00
   2   6  -4  130.99    7.30
  -2  -6   4  139.99    6.20
  -2  -6   4  139.19    6.50
  -2  -6   4  151.48    6.00
  -2  -6   4  147.39    6.40
  -2  -6   4  143.89    6.60
   1   6  -4  947.21   39.20
   1   6  -4  966.60   38.70
  -1  -6   4  900.51   37.90
  -1  -6   4  946.81   38.10
  -1  -6   4  841.52   38.20
  -1  -6   4  916.11   37.80
  -1  -6   4  927.31   43.70
  -1  -6   4  911.41   38.10
   0   6  -4  799.12   31.60
   0   6  -4  752.82   33.40
   0  -6   4  735.63   31.20
   0  -6   4  735.13   31.10
   0  -6   4  739.63   38.10
   0  -6   4  726.63   31.00
   0  -6   4  768.22   31.10
  -1   6  -4  879.91   36.10
  -1   6  -4  846.02   38.60
   1  -6   4  860.21   43.40
   1  -6   4  894.91   35.90
   1  -6   4  861.31   35.80
  -2   6  -4  100.69    5.70
  -2   6  -4  104.39    8.00
  -2   6  -4  100.29    5.60
  -2   6  -4   94.39    5.30
  -2   6  -4   92.29    7.50
   2  -6   4  105.09    4.70
   2  -6   4   97.29   13.40
   2  -6   4  101.89    8.80
   2  -6   4  102.39    4.80
   2  -6   4   94.79    4.90
  -3   6  -4   27.50    3.30
  -3   6  -4   36.10    3.20
  -3   6  -4   39.20    3.70
  -3   6  -4   27.20    6.60
  -3   6  -4   30.10    5.90
   3  -6   4   35.20    3.30
   3  -6   4   30.50    2.90
   3  -6   4   28.80    3.10
   3  -6   4   34.40    9.60
  -4   6  -4  278.97   12.70
  -4   6  -4  261.77   13.50
  -4   6  -4  278.27   12.40
  -4   6  -4  253.77   18.40
  -4   6  -4  284.97   12.60
   4  -6   4  282.97   14.10
   4  -6   4  293.87   12.90
   4  -6   4  251.07   22.70
   4  -6   4  297.67   12.70
   4  -6   4  285.77   12.30
  -5   6  -4   13.30    2.30
  -5   6  -4   11.10    2.10
  -5   6  -4   11.10    2.10
   5  -6   4   10.10    3.10
   5  -6   4   12.00    2.10
   5  -6   4   15.30    4.10
   5  -6   4   11.60    3.60
   5  -6   4   14.10    3.10
  -6   6  -4   75.99    3.80
  -6   6  -4   67.99    3.60
  -6   6  -4   73.49    3.60
   6  -6   4   53.09    6.10
   6   5  -4   57.89    4.10
   6   5  -4   40.80    4.10
   6   5  -4   46.50    5.30
   6   5  -4   43.00    4.30
  -6  -5   4   50.39    4.70
  -6  -5   4   47.10    3.50
   5   5  -4   63.89    6.00
   5   5  -4   63.59    4.90
   5   5  -4   64.79    5.20
  -5  -5   4   61.49    3.40
  -5  -5   4   65.49    6.00
  -5  -5   4   70.99    4.10
   4   5  -4  231.58   11.10
   4   5  -4  201.98   13.50
   4   5  -4  194.78   11.00
   4   5  -4  214.48   11.50
   4   5  -4  231.48   11.30
  -4  -5   4  215.58   10.20
  -4  -5   4  213.28    9.40
  -4  -5   4  215.58    9.90
  -4  -5   4  218.08   12.30
  -4  -5   4  216.58    9.40
  -4  -5   4  212.08    9.90
  -4  -5   4  200.58   13.80
  -4  -5   4  230.28    9.90
   3   5  -4  194.98   11.80
   3   5  -4  202.08   11.00
   3   5  -4  188.98   10.90
   3   5  -4  209.18   10.90
   3   5  -4  227.18   10.70
   3   5  -4  226.48   10.40
  -3  -5   4  216.28    9.50
  -3  -5   4  209.68   16.80
  -3  -5   4  224.08    9.60
  -3  -5   4  220.78    9.50
  -3  -5   4  210.38    9.80
  -3  -5   4  221.88   10.00
  -3  -5   4  226.58    9.20
  -3  -5   4  212.28    9.30
  -3  -5   4  227.58    9.70
   2   5  -4  373.46   16.90
   2   5  -4  386.96   15.80
   2   5  -4  363.16   16.30
  -2  -5   4  351.16   19.70
  -2  -5   4  327.77   15.20
  -2  -5   4  345.37   15.10
  -2  -5   4  356.66   15.00
  -2  -5   4  346.47   14.80
  -2  -5   4  358.86   15.30
   1   5  -4  849.12   34.80
   1   5  -4  808.12   34.20
  -1  -5   4  803.92   38.70
  -1  -5   4  825.22   33.80
  -1  -5   4  791.72   33.60
   0   5  -4    6.50    2.60
   0  -5   4    6.60    0.90
   0  -5   4    5.10    1.10
   0  -5   4    5.30    3.30
  -1   5  -4  659.63   28.70
  -1   5  -4  622.24   26.50
   1  -5   4  655.83   32.90
   1  -5   4  603.74   27.20
   1  -5   4  637.74   26.30
  -2   5  -4  322.57   13.90
  -2   5  -4  323.07   16.30
  -2   5  -4  311.07   13.60
   2  -5   4  305.57   21.50
   2  -5   4  308.67   13.40
   2  -5   4  311.97   15.70
   2  -5   4  315.47   13.40
  -3   5  -4   94.09    5.10
  -3   5  -4   71.79    7.90
  -3   5  -4   89.09    5.30
  -3   5  -4   81.39    5.20
  -3   5  -4   98.29    5.30
  -3   5  -4   83.89    5.20
  -3   5  -4   99.09    8.30
   3  -5   4   87.39    4.70
   3  -5   4   83.09   16.30
   3  -5   4   77.39    8.90
   3  -5   4   82.49    4.50
   3  -5   4   88.09    4.80
  -4   5  -4  168.88    8.20
  -4   5  -4  138.89   12.70
  -4   5  -4  155.58    7.90
  -4   5  -4  166.38    8.30
  -4   5  -4  179.68    9.20
   4  -5   4  174.48    8.70
   4  -5   4  167.48    8.20
   4  -5   4  171.88    9.70
   4  -5   4  175.28    7.90
   4  -5   4  154.38   15.40
  -5   5  -4   18.80    2.70
  -5   5  -4   24.20    2.50
  -5   5  -4   21.90    2.50
   5  -5   4   18.50    3.00
   5  -5   4   19.90    3.10
   5  -5   4   18.00    5.30
   5  -5   4   26.40    5.10
  -6   5  -4   14.90    2.10
  -6   5  -4   14.20    2.10
  -6   5  -4   18.10    2.10
   6  -5   4   18.20    3.30
   6  -5   4   12.20    2.80
   6  -5   4   24.00    3.70
   6  -5   4   14.00    4.70
   6   4  -4  108.89    7.80
   6   4  -4  130.99    7.40
   6   4  -4  122.79    6.50
  -6  -4   4  117.19    6.20
  -6  -4   4  127.99    7.00
   5   4  -4   85.49    5.50
   5   4  -4   80.39    6.00
   5   4  -4   85.09    6.20
  -5  -4   4   83.19    4.70
  -5  -4   4   72.39    5.90
   4   4  -4   25.40    6.50
   4   4  -4   22.80    3.90
   4   4  -4   25.60    4.10
   4   4  -4   14.80    3.00
   4   4  -4   17.40    3.10
   4   4  -4   21.00    4.10
  -4  -4   4   21.10    2.20
  -4  -4   4   20.60    2.60
  -4  -4   4   18.10    2.50
  -4  -4   4   21.50    4.60
  -4  -4   4   14.80    3.70
  -4  -4   4   20.70    2.90
  -4  -4   4   20.80    2.10
   3   4  -4  152.58    8.70
   3   4  -4  126.39    7.80
   3   4  -4  138.39    7.00
   3   4  -4  146.59    7.90
  -3  -4   4  125.99    6.70
  -3  -4   4  137.89    6.20
  -3  -4   4  137.89    6.30
  -3  -4   4  130.79    6.70
  -3  -4   4  138.29    6.50
  -3  -4   4  128.39    6.40
  -3  -4   4  153.78    6.40
  -3  -4   4  131.29   12.40
   2   4  -4 3605.94  146.49
   2   4  -4 3493.75  145.59
   2   4  -4 3788.92  145.99
  -2  -4   4 3449.65  144.99
  -2  -4   4 3519.45  144.99
  -2  -4   4 3523.95  144.79
  -2  -4   4 3424.86  145.09
  -2  -4   4 3601.14  150.48
  -2  -4   4 3440.86  145.19
   1   4  -4 3118.29  122.39
   1   4  -4 3038.30  121.79
  -1  -4   4 2930.81  126.29
  -1  -4   4 2879.61  121.39
  -1  -4   4 2841.52  121.19
   0   4  -4  249.28   11.60
   0   4  -4  236.68   10.40
   0   4  -4  222.58   10.40
   0  -4   4  235.68   10.00
   0  -4   4  244.58   10.10
   0  -4   4  251.97   14.80
  -1   4  -4  226.98    9.70
  -1   4  -4  227.38    9.90
   1  -4   4  226.38    9.60
   1  -4   4  233.58   14.80
   1  -4   4  223.88   10.50
   1  -4   4  227.48    9.60
   1  -4   4  226.28    9.60
  -2   4  -4  290.77   12.80
  -2   4  -4  277.47   15.10
  -2   4  -4  309.77   13.00
   2  -4   4  286.87   19.40
   2  -4   4  317.07   12.70
   2  -4   4  288.57   12.60
   2  -4   4  286.47   12.50
   2  -4   4  308.57   14.70
  -3   4  -4 1061.39   42.40
  -3   4  -4 1068.99   45.90
  -3   4  -4 1041.30   42.20
  -3   4  -4  985.90   42.40
  -3   4  -4 1008.00   41.90
   3  -4   4  979.40   52.79
   3  -4   4  984.10   41.70
   3  -4   4 1029.10   42.00
   3  -4   4  884.71   42.60
   3  -4   4 1045.70   42.00
   3  -4   4 1005.40   44.90
  -4   4  -4  147.09   12.10
  -4   4  -4  151.58    8.00
  -4   4  -4  154.18    7.70
  -4   4  -4  155.68    7.50
  -4   4  -4  151.78    7.70
  -4   4  -4  157.58    8.30
   4  -4   4  159.28    7.70
   4  -4   4  158.38    7.20
   4  -4   4  153.88    8.90
   4  -4   4  153.88    7.80
   4  -4   4  152.48   13.00
  -5   4  -4  256.67   10.90
  -5   4  -4  251.57   11.20
  -5   4  -4  249.48   10.50
  -5   4  -4  234.48   10.90
   5  -4   4  237.78   12.20
   5  -4   4  235.88   11.40
   5  -4   4  207.78   11.50
   5  -4   4  229.68   11.40
   5  -4   4  240.08   10.80
  -6   4  -4  153.28    7.10
  -6   4  -4  158.18    6.80
  -6   4  -4  151.28    6.80
   6  -4   4  136.09    7.00
   6  -4   4  135.39    7.60
   6  -4   4  131.39    7.40
   6  -4   4  138.19    7.40
   6  -4   4  140.09    7.90
   6   3  -4  153.28    9.20
   6   3  -4  142.69    8.90
   6   3  -4  166.28    7.70
  -6  -3   4  150.38    8.10
   5   3  -4  411.96   18.30
   5   3  -4  427.36   17.70
   5   3  -4  401.46   19.00
   5   3  -4  432.76   19.20
  -5  -3   4  411.06   17.70
  -5  -3   4  403.96   18.70
  -5  -3   4  386.96   19.30
   4   3  -4  439.36   21.20
   4   3  -4  455.25   18.50
   4   3  -4  436.46   19.60
   4   3  -4  416.86   18.90
   4   3  -4  429.46   19.60
   4   3  -4  422.86   19.30
  -4  -3   4  402.06   19.90
  -4  -3   4  436.26   19.00
  -4  -3   4  439.76   18.40
  -4  -3   4  452.65   17.90
  -4  -3   4  373.46   19.30
  -4  -3   4  419.36   19.60
   3   3  -4  945.21   39.50
   3   3  -4  908.41   39.10
   3   3  -4  964.00   39.90
   3   3  -4  958.90   40.90
   3   3  -4  852.71   39.70
   3   3  -4  895.21   39.90
   3   3  -4  973.00   40.00
  -3  -3   4  903.21   39.30
  -3  -3   4  936.61   39.10
  -3  -3   4  960.40   39.10
  -3  -3   4  967.30   39.00
  -3  -3   4  968.90   39.00
  -3  -3   4  945.21   46.20
  -3  -3   4  981.70   38.70
   2   3  -4 2151.78   93.39
   2   3  -4 2377.36   94.19
   2   3  -4 2362.66   93.69
   2   3  -4 2143.39   94.29
   2   3  -4 2367.76   93.59
  -2  -3   4 2145.09   92.89
  -2  -3   4 2265.97   92.59
  -2  -3   4 2355.86   92.79
  -2  -3   4 2280.77   92.79
  -2  -3   4 2239.18   97.49
  -2  -3   4 2191.88   92.99
   1   3  -4 6433.46  263.47
   0   3  -4  204.38    9.80
   0   3  -4  208.78    9.10
   0   3  -4  198.18    9.00
   0   3  -4  212.18    9.20
   0  -3   4  206.68    9.10
   0  -3   4  210.68    8.80
   0  -3   4  221.98   12.80
   0  -3   4  211.18    8.80
  -1   3  -4  204.68    8.90
  -1   3  -4  218.18    9.20
  -1   3  -4  207.68   10.40
   1  -3   4  214.48    8.90
   1  -3   4  211.48    9.80
   1  -3   4  208.28    8.90
   1  -3   4  204.38    8.90
   1  -3   4  221.58   13.50
  -2   3  -4  220.58    9.60
  -2   3  -4  231.08    9.70
  -2   3  -4  200.38   11.70
   2  -3   4  210.68   11.90
   2  -3   4  226.88    9.50
   2  -3   4  222.98    9.40
   2  -3   4  217.38    9.30
   2  -3   4  216.08   15.40
  -3   3  -4  784.22   31.70
  -3   3  -4  771.82   31.30
  -3   3  -4  837.02   35.60
   3  -3   4  727.43   31.10
   3  -3   4  660.13   32.00
   3  -3   4  726.93   33.90
   3  -3   4  734.03   31.40
   3  -3   4  764.82   31.50
  -4   3  -4  441.26   19.20
  -4   3  -4  446.16   19.40
  -4   3  -4  437.86   19.00
  -4   3  -4  439.76   27.60
  -4   3  -4  451.45   19.40
   4  -3   4  409.06   19.50
   4  -3   4  430.26   18.70
   4  -3   4  441.16   19.20
   4  -3   4  451.45   19.10
   4  -3   4  428.16   19.90
   4  -3   4  460.15   25.10
  -5   3  -4  518.15   20.90
  -5   3  -4  490.15   21.00
  -5   3  -4  488.25   21.10
  -5   3  -4  422.26   27.30
  -5   3  -4  462.75   22.10
  -5   3  -4  504.55   21.40
   5  -3   4  456.85   27.60
   5  -3   4  498.15   20.80
   5  -3   4  510.65   22.10
   5  -3   4  501.75   21.40
   5  -3   4  502.35   21.30
   5  -3   4  476.75   21.20
   5  -3   4  510.35   21.80
  -6   3  -4   14.60    2.70
  -6   3  -4   15.50    2.30
  -6   3  -4   15.60    3.30
   6  -3   4   12.00    3.50
   6  -3   4   10.80    2.60
   6  -3   4   15.60    3.90
   6  -3   4   12.30    2.50
   6  -3   4   12.00    2.00
   6  -3   4   23.30    4.10
   6   2  -4   83.79    5.30
   6   2  -4   82.09    8.00
   6   2  -4   89.29    4.80
  -6  -2   4   81.69    7.10
  -6  -2   4   83.79    5.40
   5   2  -4  359.46   17.00
   5   2  -4  332.87   20.70
   5   2  -4  322.57   20.70
   5   2  -4  346.27   16.40
   5   2  -4  357.26   15.10
   5   2  -4  342.57   15.40
   5   2  -4  341.17   15.50
   5   2  -4  333.47   16.00
  -5  -2   4  355.66   15.00
  -5  -2   4  337.87   15.90
  -5  -2   4  333.47   16.30
  -5  -2   4  328.27   16.10
   4   2  -4  203.48    9.00
   4   2  -4  185.98    9.50
   4   2  -4  201.68   10.00
   4   2  -4  181.88   13.20
   4   2  -4  210.78    9.30
   4   2  -4  198.88   14.40
   4   2  -4  191.58    9.80
   4   2  -4  190.28   11.00
   4   2  -4  182.18    9.90
  -4  -2   4  188.08    9.50
  -4  -2   4  179.08   10.10
  -4  -2   4  194.68    8.80
  -4  -2   4  193.18   10.80
  -4  -2   4  194.88    9.00
   3   2  -4  211.08    9.60
   3   2  -4  218.58   10.00
   3   2  -4  208.48    9.10
   3   2  -4  218.68   11.70
   3   2  -4  203.38    9.90
   3   2  -4  220.08   10.80
   3   2  -4  212.38   10.00
   3   2  -4  186.18   10.00
  -3  -2   4  185.38    9.30
  -3  -2   4  198.78    9.00
  -3  -2   4  196.28    8.70
  -3  -2   4  202.48    8.90
  -3  -2   4  186.88    9.10
  -3  -2   4  197.48    9.10
   2   2  -4 3893.41  164.08
   2   2  -4 3931.41  163.58
   2   2  -4 4233.38  164.88
   2   2  -4 4086.69  164.18
  -2  -2   4 3940.71  163.38
  -2  -2   4 3876.81  163.68
   1   2  -4 9999.00  408.96
   0   2  -4 4713.53  193.08
   0  -2   4 4519.65  193.08
   0  -2   4 4913.01  192.78
  -1   2  -4   67.39    4.30
  -1   2  -4   62.89    3.00
   1  -2   4   65.69    3.10
   1  -2   4   70.19    3.90
   1  -2   4   64.89    3.10
   1  -2   4   72.19    6.40
  -2   2  -4 2462.45   99.09
  -2   2  -4 2512.85  100.09
  -2   2  -4 2559.64  103.79
   2  -2   4 2267.57   99.09
   2  -2   4 2329.37  100.49
   2  -2   4 2368.16   98.89
   2  -2   4 2395.36   98.99
  -3   2  -4  503.55   25.30
  -3   2  -4  564.14   22.10
  -3   2  -4  527.45   21.90
   3  -2   4  502.45   21.80
   3  -2   4  536.25   22.00
   3  -2   4  498.55   22.50
   3  -2   4  517.25   21.60
   3  -2   4  482.45   23.90
  -4   2  -4 1118.79   46.10
  -4   2  -4 1108.29   46.60
  -4   2  -4 1105.59   51.19
  -4   2  -4 1092.09   46.40
  -4   2  -4 1117.39   46.40
  -4   2  -4 1092.69   46.60
   4  -2   4 1120.69   47.00
   4  -2   4 1003.10   46.40
   4  -2   4 1162.28   46.60
   4  -2   4 1173.08   46.50
   4  -2   4 1072.19   46.50
   4  -2   4 1144.99   49.80
   4  -2   4 1121.29   46.00
  -5   2  -4   89.69    5.40
  -5   2  -4   90.49    5.60
  -5   2  -4   88.69    7.40
  -5   2  -4   75.99   12.60
  -5   2  -4   88.79    5.20
   5  -2   4   96.49    6.00
   5  -2   4   96.09    6.40
   5  -2   4   87.19    5.90
   5  -2   4  100.09    5.10
   5  -2   4  105.39    6.60
   5  -2   4   89.59   12.50
   5  -2   4   98.29    5.80
  -6   2  -4   43.70    3.20
  -6   2  -4   42.40    3.50
  -6   2  -4   42.50    3.90
  -6   2  -4   45.80    3.20
   6  -2   4   49.10    3.90
   6  -2   4   41.90    3.50
   6  -2   4   41.90    6.00
   6  -2   4   45.70    4.50
   6  -2   4   41.60    4.20
   6  -2   4   39.90    3.80
  -7   2  -4   38.10    2.60
  -7   2  -4   41.20    2.40
   7  -2   4   30.60    3.80
   7  -2   4   39.30    2.90
   7  -2   4   35.20    2.60
   7  -2   4   37.20    3.60
   6   1  -4  209.78    9.90
   6   1  -4  216.58    9.40
   6   1  -4  188.68   10.60
  -6  -1   4  205.18   10.00
  -6  -1   4  205.48   10.90
   5   1  -4  141.99    8.10
   5   1  -4  135.09   10.20
   5   1  -4  142.39    9.50
   5   1  -4  123.09   13.20
   5   1  -4  136.99    7.10
   5   1  -4  141.89    7.50
   5   1  -4  138.59    7.00
   5   1  -4  127.89    8.60
  -5  -1   4  146.29    7.70
  -5  -1   4  131.19    9.10
  -5  -1   4  128.39    8.30
  -5  -1   4  126.59   10.40
   4   1  -4  158.28    8.20
   4   1  -4  147.89    8.40
   4   1  -4  152.48    8.80
   4   1  -4  142.69    8.30
   4   1  -4  155.78   12.30
   4   1  -4  145.69    7.20
   4   1  -4  152.78    8.20
   4   1  -4  147.49    9.90
   4   1  -4  148.59    7.80
  -4  -1   4  144.09    8.40
  -4  -1   4  149.49    7.20
  -4  -1   4  165.88    8.00
  -4  -1   4  150.58    7.60
  -4  -1   4  154.58    9.10
   3   1  -4  200.88    9.80
   3   1  -4  194.48    9.90
   3   1  -4  201.88    9.00
   3   1  -4  202.58    9.50
   3   1  -4  203.48    9.90
  -3  -1   4  204.98    8.80
  -3  -1   4  206.78    9.10
   2   1  -4  239.28   11.40
   2   1  -4  236.58   10.40
   2   1  -4  231.88   10.70
   2   1  -4  236.18   10.80
   2   1  -4  229.08   10.80
  -2  -1   4  248.78   10.50
  -2  -1   4  247.88   10.20
  -2  -1   4  253.17   10.30
  -2  -1   4  261.27   14.40
  -2  -1   4  247.58   10.40
   1   1  -4 3062.29  123.09
   1   1  -4 3017.20  123.19
   1   1  -4 2982.90  123.19
   1   1  -4 3095.59  123.59
  -1  -1   4 2849.81  122.69
   0   1  -4 7685.53  302.57
   0  -1   4 7105.69  302.57
  -1   1  -4 1266.67   49.00
  -1   1  -4 1161.78   48.80
  -1   1  -4 1185.78   50.09
  -1   1  -4 1178.38   48.70
   1  -1   4 1231.68   52.59
   1  -1   4 1195.78   49.40
   1  -1   4 1132.39   48.70
   1  -1   4 1136.29   48.70
  -2   1  -4  323.57   12.90
  -2   1  -4  274.47   12.90
  -2   1  -4  320.37   15.10
   2  -1   4  292.87   12.90
   2  -1   4  291.67   12.70
   2  -1   4  313.17   14.20
   2  -1   4  311.47   12.90
  -3   1  -4  412.56   16.50
  -3   1  -4  378.16   16.60
  -3   1  -4  400.26   19.90
   3  -1   4  400.46   16.60
   3  -1   4  375.56   16.80
   3  -1   4  394.86   18.60
   3  -1   4  354.86   17.20
   3  -1   4  386.36   16.30
  -4   1  -4  412.76   17.10
  -4   1  -4  377.76   17.20
  -4   1  -4  386.46   17.10
  -4   1  -4  380.16   17.40
  -4   1  -4  400.16   16.70
  -4   1  -4  389.16   21.40
   4  -1   4  377.86   17.20
   4  -1   4  390.36   17.60
   4  -1   4  340.57   17.60
   4  -1   4  412.96   16.60
   4  -1   4  366.46   17.20
   4  -1   4  410.36   17.20
   4  -1   4  399.66   20.00
  -5   1  -4  305.27   14.20
  -5   1  -4  349.27   14.50
  -5   1  -4  319.67   14.60
   5  -1   4  304.37   14.40
   5  -1   4  293.17   19.10
   5  -1   4  291.67   14.30
   5  -1   4  344.37   16.60
   5  -1   4  323.47   13.90
   5  -1   4  338.37   15.10
   5  -1   4  313.17   14.40
  -6   1  -4    3.60    1.60
  -6   1  -4    2.90    1.60
   6  -1   4    4.40    1.80
   6  -1   4    4.70    3.30
   6  -1   4    2.50    1.70
   6  -1   4    4.00    2.20
   6  -1   4    3.50    2.30
   6  -1   4    3.60    2.00
  -7   1  -4    4.10    1.20
  -7   1  -4    3.80    1.00
  -7   1  -4    5.50    1.10
   7  -1   4    4.30    2.00
   7  -1   4    4.90    1.30
   7  -1   4    5.90    1.60
   7  -1   4    7.00    2.00
   6   0  -4   53.79    4.50
   6   0  -4   52.19    3.90
   6   0  -4   40.00    5.30
   6   0  -4   39.70    4.80
  -6   0   4   48.00    3.90
  -6   0   4   46.80    5.40
   5   0  -4  388.06   30.70
   5   0  -4  379.76   17.30
   5   0  -4  361.96   23.90
   5   0  -4  365.46   16.20
   5   0  -4  344.67   18.70
   5   0  -4  345.67   17.50
   5   0  -4  381.16   16.20
   5   0  -4  357.26   16.60
   5   0  -4  360.16   17.40
  -5   0   4  366.96   18.60
  -5   0   4  382.46   17.50
  -5   0   4  376.66   16.80
   4   0  -4 1807.82   74.39
   4   0  -4 1697.73   74.99
   4   0  -4 1825.12   74.89
   4   0  -4 1752.42   76.49
   4   0  -4 1724.93   74.19
   4   0  -4 1819.52   74.79
   4   0  -4 1761.42   74.59
   4   0  -4 1806.62   73.79
   4   0  -4 1817.62   73.99
   4   0  -4 1763.02   78.19
  -4   0   4 1809.52   74.49
  -4   0   4 1863.61   74.49
  -4   0   4 1803.92   73.79
  -4   0   4 1843.52   74.99
  -4   0   4 1678.43   74.89
   3   0  -4  360.56   15.90
   3   0  -4  349.27   16.30
   3   0  -4  341.37   16.10
   3   0  -4  365.06   16.20
   3   0  -4  371.46   16.20
   3   0  -4  357.46   17.00
   3   0  -4  362.96   15.40
  -3   0   4  337.07   17.10
  -3   0   4  373.76   15.30
  -3   0   4  391.96   15.70
   2   0  -4  154.98    7.20
   2   0  -4  148.29    7.80
   2   0  -4  149.39    7.10
   2   0  -4  146.69    6.80
   2   0  -4  161.48    7.30
  -2   0   4  166.98   10.70
  -2   0   4  160.28    6.70
  -2   0   4  173.28    6.90
  -2   0   4  162.88    7.00
  -2   0   4  142.09    7.60
  -2   0   4  144.69    6.80
   1   0  -4 1974.80   80.29
   1   0  -4 1966.40   80.19
   1   0  -4 1978.20   80.39
   1   0  -4 1985.20   80.09
   1   0  -4 2021.80   80.69
  -1   0   4 1881.61   79.99
  -1   0   4 1866.31   80.09
   0   0  -4 1561.54   66.29
   0   0  -4 1596.74   66.29
   0   0  -4 1567.84   66.49
   0   0  -4 1567.44   66.19
   0   0   4 1678.93   66.19
   0   0   4 1642.34   69.09
   0   0   4 1680.03   66.19
  -1   0  -4  626.44   26.70
  -1   0  -4  652.13   26.70
  -1   0  -4  657.73   26.80
   1   0   4  664.83   26.70
   1   0   4  646.04   27.30
   1   0   4  638.44   30.40
   1   0   4  638.74   26.70
  -2   0  -4  668.33   28.20
  -2   0  -4  685.73   28.10
   2   0   4  683.13   28.10
   2   0   4  674.03   28.00
   2   0   4  707.83   29.30
   2   0   4  644.64   28.10
  -3   0  -4   24.30    1.80
   3   0   4   23.60    1.90
   3   0   4   21.60    2.00
   3   0   4   24.50    3.50
   3   0   4   24.70    2.00
   3   0   4   22.70    3.50
  -4   0  -4  235.18   11.80
  -4   0  -4  243.98   11.10
  -4   0  -4  264.67   11.40
   4   0   4  252.07   11.60
   4   0   4  264.07   11.00
   4   0   4  256.87   11.30
   4   0   4  262.47   14.10
   4   0   4  247.88   11.80
   4   0   4  236.78   11.60
  -5   0  -4   80.29    5.40
  -5   0  -4   77.29    5.70
   5   0   4   87.39    5.80
   5   0   4   84.99    6.00
   5   0   4   73.29    5.30
   5   0   4   79.89    9.90
   5   0   4   81.59    5.40
   5   0   4   77.19    5.30
  -6   0  -4   41.00    3.50
  -6   0  -4   39.20    3.60
   6   0   4   40.00    4.40
   6   0   4   35.10    3.50
   6   0   4   40.60    3.60
   6   0   4   38.40    3.90
   6   0   4   32.40    3.50
   6   0   4   31.40    6.00
  -7   0  -4   10.30    1.90
  -7   0  -4   10.90    2.20
  -7   0  -4   11.10    1.90
   7   0   4   15.50    2.50
   7   0   4   15.10    2.60
   7   0   4   10.90    2.40
   7   0   4   11.90    2.10
   6  -1  -4  505.05   20.90
   6  -1  -4  485.75   21.30
   6  -1  -4  481.85   20.50
   6  -1  -4  448.66   20.60
  -6   1   4  495.15   20.70
  -6   1   4  458.35   21.40
   5  -1  -4  141.89    8.00
   5  -1  -4  143.59    7.40
   5  -1  -4  137.99    9.50
   5  -1  -4  138.69    7.70
   5  -1  -4  142.19    8.80
   5  -1  -4  154.08   10.70
   5  -1  -4  140.59    8.40
  -5   1   4  154.08    7.90
  -5   1   4  146.99    8.70
  -5   1   4  149.29    8.20
   4  -1  -4  889.51   37.80
   4  -1  -4  815.02   38.30
   4  -1  -4  907.21   37.60
   4  -1  -4  860.91   38.00
   4  -1  -4  855.61   37.50
   4  -1  -4  898.41   36.90
   4  -1  -4  926.31   37.20
   4  -1  -4  887.31   38.00
  -4   1   4  919.51   37.70
  -4   1   4  838.32   37.50
  -4   1   4  857.01   36.90
  -4   1   4  922.31   38.30
   3  -1  -4  244.08   12.20
   3  -1  -4  234.78   11.40
   3  -1  -4  251.57   11.40
   3  -1  -4  256.87   11.50
   3  -1  -4  245.68   11.60
   3  -1  -4  262.17   10.70
   3  -1  -4  250.47   11.10
  -3   1   4  242.78   10.50
  -3   1   4  249.08   11.10
  -3   1   4  206.08   12.10
   2  -1  -4  337.77   15.00
   2  -1  -4  346.07   15.00
   2  -1  -4  324.77   14.60
   2  -1  -4  352.16   14.80
   2  -1  -4  349.77   15.60
  -2   1   4  351.26   14.80
  -2   1   4  362.56   15.40
  -2   1   4  346.27   18.80
  -2   1   4  351.96   14.50
   1  -1  -4  854.81   37.10
   1  -1  -4  875.61   37.10
   1  -1  -4  916.71   37.20
   1  -1  -4  919.71   37.60
   1  -1  -4  875.21   36.90
  -1   1   4  877.91   36.90
  -1   1   4  921.21   39.50
  -1   1   4  929.01   36.80
   0  -1  -4 1279.77   52.39
   0  -1  -4 1359.76   55.49
   0  -1  -4 1269.07   52.39
   0  -1  -4 1293.07   52.69
   0  -1  -4 1137.09   52.59
   0   1   4 1280.27   52.29
   0   1   4 1313.97   52.79
   0   1   4 1267.67   54.49
   0   1   4 1268.07   52.29
  -1  -1  -4 1590.34   68.29
  -1  -1  -4 1617.44   68.39
  -1  -1  -4 1601.74   68.29
   1   1   4 1720.43   68.29
   1   1   4 1751.02   68.89
   1   1   4 1701.73   68.19
  -2  -1  -4  912.41   37.40
  -2  -1  -4  941.61   37.50
  -2  -1  -4  892.41   37.40
   2   1   4  896.01   38.40
   2   1   4  886.71   37.40
   2   1   4  901.01   37.20
  -3  -1  -4 2206.18   87.29
  -3  -1  -4 2029.70   87.49
  -3  -1  -4 2104.09   87.29
   3   1   4 2056.79   87.49
   3   1   4 2037.50   87.69
   3   1   4 2203.88   89.19
   3   1   4 2187.38   87.39
   3   1   4 2160.38   87.19
  -4  -1  -4  177.48    9.00
  -4  -1  -4  193.48    8.80
   4   1   4  204.38   11.50
   4   1   4  200.58    8.70
   4   1   4  196.58    9.00
   4   1   4  214.88    9.50
   4   1   4  185.28    9.30
  -5  -1  -4  111.29    6.00
  -5  -1  -4  110.79    6.50
   5   1   4  110.49    6.90
   5   1   4  104.79   10.20
   5   1   4  109.69    6.60
   5   1   4  103.89    6.00
   5   1   4  101.39    6.30
   5   1   4  109.79    6.20
   5   1   4  104.89    5.40
   5   1   4  103.49    6.60
  -6  -1  -4   78.89    5.10
  -6  -1  -4   77.69    5.00
   6   1   4   80.29    5.20
   6   1   4   86.29    4.80
   6   1   4   76.29    7.60
   6   1   4   79.99    4.90
   6   1   4   81.99    5.70
   6   1   4   80.59    4.70
  -7  -1  -4   24.00    2.80
  -7  -1  -4   28.30    2.50
   7   1   4   26.80    4.80
   7   1   4   29.60    3.10
   7   1   4   33.30    2.80
   7   1   4   31.30    2.40
   6  -2  -4  270.47   11.90
   6  -2  -4  259.17   12.60
   6  -2  -4  258.97   12.10
   6  -2  -4  259.87   12.30
  -6   2   4  273.17   12.00
  -6   2   4  266.47   11.80
  -6   2   4  264.97   12.80
   5  -2  -4  338.27   14.90
   5  -2  -4  339.07   15.90
   5  -2  -4  352.66   15.60
   5  -2  -4  333.27   15.10
   5  -2  -4  326.07   17.30
   5  -2  -4  320.27   17.80
  -5   2   4  316.87   15.20
  -5   2   4  319.17   16.00
  -5   2   4  358.16   15.20
   4  -2  -4  152.38   14.10
   4  -2  -4  191.48    9.60
   4  -2  -4  205.18   10.40
   4  -2  -4  190.88    9.60
   4  -2  -4  192.98   10.00
   4  -2  -4  189.18    8.70
   4  -2  -4  186.68   12.30
   4  -2  -4  191.68   10.10
   4  -2  -4  192.98   14.70
   4  -2  -4  180.68   10.10
  -4   2   4  189.48    9.80
  -4   2   4  194.28    9.50
  -4   2   4  179.68    9.70
  -4   2   4  192.28    9.70
   3  -2  -4  384.16   16.40
   3  -2  -4  386.46   16.80
   3  -2  -4  375.76   16.80
   3  -2  -4  344.47   16.80
   3  -2  -4  401.46   17.90
   3  -2  -4  374.66   16.70
   3  -2  -4  382.06   16.00
  -3   2   4  334.77   18.00
  -3   2   4  388.26   16.00
  -3   2   4  388.76   16.60
   2  -2  -4  255.67   11.40
   2  -2  -4  255.37   11.00
   2  -2  -4  259.17   11.40
   2  -2  -4  268.27   12.10
   2  -2  -4  262.67   11.20
  -2   2   4  255.47   10.90
  -2   2   4  259.87   11.30
  -2   2   4  251.87   11.80
   1  -2  -4  642.34   26.00
   1  -2  -4  623.64   26.10
   1  -2  -4  608.14   25.90
   1  -2  -4  662.03   26.20
   1  -2  -4  650.13   26.70
  -1   2   4  599.14   26.00
  -1   2   4  608.24   28.60
  -1  -2  -4  268.27   13.10
  -1  -2  -4  278.97   12.80
  -1  -2  -4  293.07   12.90
   1   2   4  341.67   14.60
   1   2   4  315.87   13.40
   1   2   4  315.97   12.70
   1   2   4  307.57   12.80
   1   2   4  326.07   12.80
  -2  -2  -4   30.30    2.10
  -2  -2  -4   32.70    1.80
   2   2   4   33.00    1.90
   2   2   4   27.30    1.60
   2   2   4   36.90    2.10
  -3  -2  -4 1077.29   45.90
  -3  -2  -4 1078.69   45.30
  -3  -2  -4 1092.39   45.80
  -3  -2  -4 1098.99   45.60
  -3  -2  -4 1121.99   45.60
   3   2   4 1067.49   45.80
   3   2   4 1085.29   46.00
   3   2   4 1064.49   45.70
   3   2   4 1131.09   45.60
   3   2   4 1145.09   47.20
   3   2   4 1154.48   45.40
  -4  -2  -4 1334.47   56.39
  -4  -2  -4 1308.27   56.59
  -4  -2  -4 1261.37   57.09
   4   2   4 1352.16   56.89
   4   2   4 1456.35   59.09
   4   2   4 1377.36   57.09
   4   2   4 1421.86   56.29
   4   2   4 1384.76   56.69
   4   2   4 1419.46   56.59
   4   2   4 1393.86   56.99
   4   2   4 1316.67   56.69
  -5  -2  -4  214.98   10.20
  -5  -2  -4  219.28   12.00
  -5  -2  -4  221.98   10.70
   5   2   4  222.68   10.90
   5   2   4  211.88   11.30
   5   2   4  222.28   10.80
   5   2   4  231.08   10.50
   5   2   4  220.48   14.10
   5   2   4  226.78   10.00
   5   2   4  231.48   10.60
   5   2   4  230.68   10.90
  -6  -2  -4   70.99    4.80
  -6  -2  -4   62.99    4.80
   6   2   4   61.29    4.30
   6   2   4   73.49    5.40
   6   2   4   62.19    4.00
   6   2   4   64.79    4.70
   6   2   4   68.59    4.70
  -7  -2  -4    4.20    1.60
  -7  -2  -4    3.70    1.30
   7   2   4    6.60    1.50
   7   2   4    4.80    1.80
   6  -3  -4  120.89    6.80
   6  -3  -4  114.89    6.70
   6  -3  -4  110.29    6.00
   6  -3  -4  110.09    6.60
  -6   3   4  111.49    6.70
  -6   3   4  104.39    5.90
  -6   3   4  111.49    5.70
   5  -3  -4  216.48   13.80
   5  -3  -4  231.48   10.70
   5  -3  -4  240.48   12.10
   5  -3  -4  214.58   10.90
   5  -3  -4  240.68   12.20
   5  -3  -4  221.88   11.50
  -5   3   4  220.88   11.80
  -5   3   4  225.58   10.90
  -5   3   4  236.58   10.70
   4  -3  -4   47.70    6.00
   4  -3  -4   61.39    5.10
   4  -3  -4   53.49    7.10
   4  -3  -4   55.29    6.50
   4  -3  -4   71.29    5.60
   4  -3  -4   58.99    4.00
   4  -3  -4   50.89    9.30
   4  -3  -4   68.49    5.70
   4  -3  -4   67.29   11.90
  -4   3   4   66.39    5.60
  -4   3   4   55.29    8.40
  -4   3   4   68.79    5.80
   3  -3  -4  229.08   11.70
   3  -3  -4  252.37   12.80
   3  -3  -4  248.38   11.40
   3  -3  -4  242.98   11.10
   3  -3  -4  246.18   12.70
   3  -3  -4  239.38   11.60
   3  -3  -4  249.97   10.60
  -3   3   4  241.28   11.30
  -3   3   4  234.98   11.50
  -3   3   4  259.37   11.80
  -3   3   4  229.88   11.60
  -3   3   4  249.78   12.30
   2  -3  -4 1184.48   52.29
   2  -3  -4 1278.17   52.49
   2  -3  -4 1343.27   53.59
   2  -3  -4 1279.67   52.69
  -2   3   4 1309.37   52.79
  -2   3   4 1224.28   53.39
   1  -3  -4 1396.16   58.29
   1  -3  -4 1444.06   58.19
   1  -3  -4 1418.36   58.49
   1  -3  -4 1366.96   57.99
   1  -3  -4 1495.45   59.09
  -1   3   4 1357.96   58.29
  -1   3   4 1427.66   58.89
   0  -3  -4  235.98    9.60
   0  -3  -4  239.28    9.80
   0  -3  -4  253.57    9.80
   0  -3  -4  219.98   11.40
   0  -3  -4  256.67   10.00
   0   3   4  198.98   10.70
   0   3   4  205.78    9.70
  -1  -3  -4 1095.29   44.70
  -1  -3  -4 1141.19   45.10
  -1  -3  -4 1125.69   44.90
  -1  -3  -4 1089.99   44.80
   1   3   4 1083.39   44.80
   1   3   4 1031.10   44.80
   1   3   4 1058.39   45.40
  -2  -3  -4   90.89    4.20
  -2  -3  -4   83.29    3.90
  -2  -3  -4   80.29    3.90
  -2  -3  -4   89.59    4.00
  -2  -3  -4   82.29    3.80
   2   3   4   88.29    4.80
   2   3   4   81.59    4.00
   2   3   4   84.29    3.80
   2   3   4   80.69    4.00
  -3  -3  -4   39.70    3.10
  -3  -3  -4   43.80    2.50
  -3  -3  -4   48.20    2.80
  -3  -3  -4   44.50    2.40
  -3  -3  -4   52.29    2.80
  -3  -3  -4   43.20    3.00
   3   3   4   45.00    3.20
   3   3   4   45.70    2.90
   3   3   4   46.60    2.70
   3   3   4   45.60    2.90
   3   3   4   43.10    2.40
   3   3   4   40.90    3.90
   3   3   4   50.09    4.10
  -4  -3  -4   95.09    4.70
  -4  -3  -4   89.49    5.50
  -4  -3  -4   99.49    5.10
  -4  -3  -4   94.59    4.90
  -4  -3  -4   90.09    6.80
  -4  -3  -4   97.39    5.50
   4   3   4   84.09    5.70
   4   3   4   95.19    4.70
   4   3   4   92.29    5.60
   4   3   4   97.29    7.00
   4   3   4   95.09    5.30
   4   3   4  100.49    8.70
   4   3   4   98.99    5.30
   4   3   4   93.49    5.60
  -5  -3  -4  499.75   21.30
  -5  -3  -4  445.06   19.90
   5   3   4  448.46   23.30
   5   3   4  492.25   20.60
   5   3   4  464.35   19.90
   5   3   4  474.05   20.30
   5   3   4  445.06   19.80
   5   3   4  467.35   20.20
  -6  -3  -4   59.89    5.00
  -6  -3  -4   62.99    4.80
  -6  -3  -4   62.99    4.70
   6   3   4   59.59    5.60
   6   3   4   57.29    6.50
   6   3   4   62.29    4.40
   6   3   4   57.49    4.00
   6   3   4   63.39    3.80
  -7  -3  -4   26.50    2.60
  -7  -3  -4   24.40    3.30
   7   3   4   24.80    4.20
   7   3   4   27.30    2.50
   6  -4  -4   30.10    4.70
   6  -4  -4   23.50    4.30
   6  -4  -4   23.50    3.40
   6  -4  -4   31.20    3.50
  -6   4   4   28.90    3.00
  -6   4   4   28.20    2.40
   5  -4  -4  131.59    7.70
   5  -4  -4  142.39    7.20
   5  -4  -4  152.18    8.70
   5  -4  -4  112.49    8.50
   5  -4  -4  136.19    8.90
  -5   4   4  134.39    7.20
  -5   4   4  143.79    7.10
  -5   4   4  138.89    6.90
  -5   4   4  127.49    8.10
   4  -4  -4   16.10    7.10
   4  -4  -4   13.30    4.80
   4  -4  -4    7.50    2.80
   4  -4  -4    5.40    3.60
   4  -4  -4    6.60    8.00
   4  -4  -4    9.10    2.70
   4  -4  -4   12.80    2.20
   4  -4  -4   11.20    3.50
  -4   4   4    6.80    2.30
  -4   4   4   10.00    2.50
  -4   4   4   12.80    3.50
  -4   4   4   11.10    3.40
  -4   4   4    7.50    2.10
   3  -4  -4   32.40    5.10
   3  -4  -4   33.30    2.50
   3  -4  -4   35.10    4.30
   3  -4  -4   32.50    5.70
   3  -4  -4   37.60    3.70
   3  -4  -4   36.50    3.40
  -3   4   4   39.70    5.20
  -3   4   4   37.20    4.00
  -3   4   4   31.10    4.60
  -3   4   4   32.40    4.20
  -3   4   4   35.50    3.40
   2  -4  -4  747.43   31.00
   2  -4  -4  719.43   30.40
   2  -4  -4  752.32   31.90
   2  -4  -4  757.22   30.90
   2  -4  -4  748.33   30.70
  -2   4   4  668.53   31.80
  -2   4   4  758.42   31.10
   1  -4  -4 1624.94   64.99
   1  -4  -4 1518.05   64.89
   1  -4  -4 1633.24   65.39
   1  -4  -4 1577.24   65.09
   1  -4  -4 1683.83   66.09
  -1   4   4 1527.95   65.39
  -1   4   4 1514.25   66.09
   0  -4  -4  178.48    7.40
   0  -4  -4  161.68    7.30
   0  -4  -4  168.68    7.50
   0  -4  -4  181.38    7.80
   0   4   4  169.78    7.50
   0   4   4  177.98    7.50
  -1  -4  -4 1724.43   70.59
  -1  -4  -4 1687.53   70.39
  -1  -4  -4 1699.53   70.29
  -1  -4  -4 1747.73   70.49
   1   4   4 1686.83   71.19
   1   4   4 1754.32   70.59
  -2  -4  -4  622.84   25.50
  -2  -4  -4  612.44   25.30
  -2  -4  -4  608.14   25.70
  -2  -4  -4  629.24   25.50
  -2  -4  -4  592.44   25.50
   2   4   4  586.24   25.50
   2   4   4  671.23   26.50
   2   4   4  591.64   25.60
  -3  -4  -4  361.46   15.90
  -3  -4  -4  376.86   15.60
  -3  -4  -4  376.36   15.70
  -3  -4  -4  356.66   15.90
  -3  -4  -4  377.06   15.70
  -3  -4  -4  382.26   15.40
   3   4   4  398.26   17.00
   3   4   4  354.56   15.60
   3   4   4  338.07   15.80
   3   4   4  373.16   15.90
   3   4   4  359.56   16.40
  -4  -4  -4  140.89    7.10
  -4  -4  -4  145.29    6.50
  -4  -4  -4  144.09    6.60
  -4  -4  -4  146.79    6.60
  -4  -4  -4  130.69    8.90
  -4  -4  -4  158.28    7.10
  -4  -4  -4  136.79    7.20
  -4  -4  -4  143.49    8.00
   4   4   4  148.89    7.00
   4   4   4  142.09    7.40
   4   4   4  152.78    8.80
   4   4   4  149.69    8.10
   4   4   4  152.98    7.40
   4   4   4  124.19    7.90
   4   4   4  139.79    7.60
  -5  -4  -4  192.38    9.20
  -5  -4  -4  184.08    8.90
  -5  -4  -4  190.58   10.10
   5   4   4  193.98    8.70
   5   4   4  190.68    9.00
   5   4   4  181.38    9.10
   5   4   4  194.88   10.10
   5   4   4  209.68   10.60
   5   4   4  172.78   12.80
  -6  -4  -4  313.37   14.40
  -6  -4  -4  300.07   14.70
  -6  -4  -4  335.67   15.10
   6   4   4  338.47   15.60
   6   4   4  343.57   14.70
   6   4   4  336.37   14.40
   6   4   4  329.87   13.90
  -7  -4  -4  143.59    6.90
   7   4   4  152.78    8.20
   7   4   4  129.09    7.00
   7   4   4  139.49    6.50
   6  -5  -4   98.79    6.20
   6  -5  -4   97.49    5.20
   6  -5  -4   81.59    6.60
  -6   5   4   87.69    4.60
  -6   5   4   90.19    4.60
   5  -5  -4   78.79    7.60
   5  -5  -4   54.89    7.90
   5  -5  -4   73.99    6.50
   5  -5  -4   83.69    6.60
   5  -5  -4   80.99    5.30
  -5   5   4   81.39    4.80
  -5   5   4   71.19    5.80
  -5   5   4   74.89    4.90
   4  -5  -4  227.18   20.50
   4  -5  -4  248.58   10.60
   4  -5  -4  224.18   12.40
   4  -5  -4  215.88   12.10
   4  -5  -4  227.48   11.90
   4  -5  -4  190.58   21.30
   4  -5  -4  231.58   11.40
  -4   5   4  232.88   11.10
  -4   5   4  217.48   10.50
  -4   5   4  224.38   10.80
  -4   5   4  234.88   12.10
  -4   5   4  212.28   12.20
  -4   5   4  229.18   10.80
   3  -5  -4   37.00    4.90
   3  -5  -4   41.80    3.00
   3  -5  -4   42.60    7.30
   3  -5  -4   44.20    4.30
   3  -5  -4   43.00    5.10
   3  -5  -4   46.90    3.90
  -3   5   4   42.40    4.50
  -3   5   4   41.00    4.00
  -3   5   4   39.50    5.70
  -3   5   4   43.50    4.40
  -3   5   4   46.20    5.80
  -3   5   4   42.70    5.00
  -3   5   4   39.40    5.40
   2  -5  -4  763.32   32.40
   2  -5  -4  760.22   31.70
   2  -5  -4  820.12   32.30
   2  -5  -4  759.52   32.00
   2  -5  -4  762.72   33.40
  -2   5   4  779.82   32.60
  -2   5   4  724.63   33.60
   1  -5  -4  456.25   19.10
   1  -5  -4  446.56   19.00
   1  -5  -4  460.75   20.30
   1  -5  -4  467.95   19.30
   1  -5  -4  470.85   19.70
  -1   5   4  455.25   19.70
  -1   5   4  471.35   19.60
  -1   5   4  444.16   20.50
   0  -5  -4   15.20    1.20
   0  -5  -4   12.20    1.00
   0  -5  -4   14.80    1.30
   0  -5  -4   15.50    1.80
   0   5   4   15.20    1.40
  -1  -5  -4  381.36   16.60
  -1  -5  -4  392.26   16.50
  -1  -5  -4  411.06   16.60
  -1  -5  -4  409.36   16.80
   1   5   4  410.66   17.30
   1   5   4  384.36   17.20
  -2  -5  -4   67.19    3.10
  -2  -5  -4   62.19    3.10
  -2  -5  -4   68.69    3.10
  -2  -5  -4   56.99    3.40
  -2  -5  -4   57.49    3.30
  -2  -5  -4   58.19    3.10
   2   5   4   66.69    3.30
  -3  -5  -4  587.24   25.00
  -3  -5  -4  615.64   25.30
  -3  -5  -4  612.24   25.30
  -3  -5  -4  599.64   25.60
  -3  -5  -4  548.65   25.40
   3   5   4  618.54   25.50
   3   5   4  617.54   25.90
   3   5   4  587.64   25.30
   3   5   4  641.54   26.60
  -4  -5  -4  129.29    6.80
  -4  -5  -4  131.39    6.10
  -4  -5  -4  129.59    6.10
  -4  -5  -4  119.19    9.10
  -4  -5  -4  133.19    5.90
  -4  -5  -4  136.59    6.70
  -4  -5  -4  128.49    6.60
  -4  -5  -4  134.59    7.40
  -4  -5  -4  128.69    6.50
   4   5   4  127.49    7.30
   4   5   4  121.09    7.80
   4   5   4  142.89    6.70
   4   5   4  129.79    6.80
   4   5   4  136.79    8.40
  -5  -5  -4   42.50    3.30
  -5  -5  -4   37.20    4.30
  -5  -5  -4   39.20    5.30
  -5  -5  -4   37.80    3.70
  -5  -5  -4   41.70    3.00
   5   5   4   40.50    3.50
   5   5   4   38.20    3.60
   5   5   4   35.40    4.20
   5   5   4   40.80    6.40
  -6  -5  -4   12.00    2.10
  -6  -5  -4   11.30    2.60
  -6  -5  -4   10.60    2.50
   6   5   4   11.50    1.90
   6   5   4   16.70    3.30
   6   5   4   10.80    2.70
  -7  -5  -4   16.10    2.60
   7   5   4   13.40    2.10
   7   5   4   17.30    3.70
   5  -6  -4   30.60    4.40
   5  -6  -4   21.90    3.90
   5  -6  -4   24.50    5.10
   5  -6  -4   32.70    5.40
  -5   6   4   31.80    4.60
  -5   6   4   31.10    3.00
  -5   6   4   34.40    3.40
   4  -6  -4  690.53   28.60
   4  -6  -4  629.64   29.30
  -4   6   4  669.33   28.70
  -4   6   4  698.83   29.90
  -4   6   4  711.13   29.30
  -4   6   4  668.53   28.90
  -4   6   4  648.04   28.90
   3  -6  -4  189.28    8.50
   3  -6  -4  184.38    9.20
   3  -6  -4  194.58   13.50
   3  -6  -4  182.08    9.70
   3  -6  -4  164.78   10.10
  -3   6   4  188.48   10.80
  -3   6   4  187.68   10.10
  -3   6   4  180.08    9.70
   2  -6  -4  297.47   13.10
   2  -6  -4  297.07   15.40
   2  -6  -4  323.57   13.80
   2  -6  -4  293.47   14.30
   2  -6  -4  306.47   13.40
  -2   6   4  310.17   14.40
  -2   6   4  316.47   15.00
  -2   6   4  346.37   16.90
  -2   6   4  299.77   15.60
  -2   6   4  308.77   14.20
  -2   6   4  314.37   14.20
   1  -6  -4  102.99    6.30
   1  -6  -4   86.79    4.30
   1  -6  -4   99.29    4.40
   1  -6  -4   96.39    5.40
   1  -6  -4   93.69    4.70
  -1   6   4   93.09    5.10
  -1   6   4   99.19    6.30
  -1   6   4   95.79    5.60
   0  -6  -4  176.88    6.60
   0  -6  -4  157.98    7.50
   0  -6  -4  153.78    6.90
   0  -6  -4  155.58    6.70
   0   6   4  161.18    7.10
   0   6   4  137.59    7.00
   0   6   4  147.19    7.40
  -1  -6  -4 1197.98   49.70
  -1  -6  -4 1138.79   50.19
  -1  -6  -4 1191.48   49.80
  -1  -6  -4 1219.78   49.80
   1   6   4 1306.27   50.19
  -2  -6  -4  358.16   15.80
  -2  -6  -4  374.86   15.40
  -2  -6  -4  411.06   15.90
  -2  -6  -4  355.86   15.50
  -2  -6  -4  384.66   15.60
  -2  -6  -4  380.86   15.60
   2   6   4  393.86   15.80
   2   6   4  322.37   16.30
   2   6   4  327.37   15.70
   2   6   4  377.76   16.30
  -3  -6  -4  265.97   11.40
  -3  -6  -4  256.77   11.50
  -3  -6  -4  266.27   11.70
  -3  -6  -4  269.07   11.20
  -3  -6  -4  274.57   11.50
  -3  -6  -4  274.17   11.90
   3   6   4  252.27   12.10
   3   6   4  259.57   11.70
   3   6   4  253.37   12.70
   3   6   4  259.77   11.70
   3   6   4  270.77   12.30
  -4  -6  -4   80.69    5.00
  -4  -6  -4   78.09    4.20
  -4  -6  -4   83.49    4.20
  -4  -6  -4   82.29    4.70
  -4  -6  -4   79.09    3.90
  -4  -6  -4   78.89    5.10
  -4  -6  -4   78.49    5.60
  -4  -6  -4   75.99    4.60
   4   6   4   76.39    5.20
   4   6   4   77.99    7.30
   4   6   4   86.29    4.80
   4   6   4   74.99    5.30
   4   6   4   84.89    5.40
  -5  -6  -4   17.70    3.80
  -5  -6  -4   20.60    2.30
  -5  -6  -4   19.00    2.70
  -5  -6  -4   18.50    3.30
  -5  -6  -4   22.20    3.10
  -5  -6  -4   15.50    3.60
   5   6   4   17.90    2.30
   5   6   4   15.30    3.40
   5   6   4   19.00    3.20
  -6  -6  -4   12.10    2.00
  -6  -6  -4   18.20    3.50
  -6  -6  -4    9.30    4.00
   6   6   4   10.10    2.60
   6   6   4   10.40    2.40
  -7  -6  -4   72.79    4.40
   7   6   4   76.99    4.70
   5  -7  -4   15.60    3.00
   5  -7  -4    8.30    4.90
   5  -7  -4   13.50    3.40
  -5   7   4   12.70    2.40
   4  -7  -4  127.59    9.40
   4  -7  -4  124.49    7.30
  -4   7   4  136.09    8.30
  -4   7   4  130.39    7.10
  -4   7   4  131.89    7.00
  -4   7   4  142.89    7.30
   3  -7  -4 1385.66   59.69
   3  -7  -4 1375.66   63.39
   3  -7  -4 1451.85   58.59
   3  -7  -4 1339.17   59.09
  -3   7   4 1434.76   59.99
  -3   7   4 1436.66   59.19
  -3   7   4 1480.05   59.79
  -3   7   4 1443.06   59.59
  -3   7   4 1397.66   59.99
   2  -7  -4  490.05   21.10
   2  -7  -4  471.35   22.70
   2  -7  -4  506.75   21.70
   2  -7  -4  499.75   23.90
   2  -7  -4  512.05   21.40
  -2   7   4  475.35   23.50
  -2   7   4  530.05   22.30
  -2   7   4  511.55   22.30
  -2   7   4  522.05   22.10
  -2   7   4  539.05   22.80
  -2   7   4  483.55   24.00
   1  -7  -4 1299.57   52.49
   1  -7  -4 1318.27   54.29
   1  -7  -4 1334.97   52.69
   1  -7  -4 1292.67   53.29
  -1   7   4 1266.17   54.99
  -1   7   4 1195.88   53.09
  -1   7   4 1294.87   53.99
  -1   7   4 1320.77   52.49
  -1   7   4 1257.97   53.29
  -1   7   4 1178.68   53.19
  -1   7   4 1249.88   53.19
   0  -7  -4  429.06   17.80
   0  -7  -4  438.26   18.00
   0  -7  -4  431.36   18.70
   0   7   4  439.76   18.50
   0   7   4  433.36   18.20
   0   7   4  386.16   18.10
  -1  -7  -4    7.70    1.40
  -1  -7  -4    6.10    1.90
  -1  -7  -4    7.20    1.20
  -1  -7  -4    9.50    1.70
  -1  -7  -4    5.70    1.00
   1   7   4    6.30    1.90
  -2  -7  -4  127.89    6.30
  -2  -7  -4  122.39    6.30
  -2  -7  -4  131.59    6.00
  -2  -7  -4  123.39    6.30
  -2  -7  -4  131.09    6.00
  -2  -7  -4  132.79    5.70
   2   7   4  131.39    6.40
   2   7   4  146.79    7.10
   2   7   4  140.69    6.50
  -3  -7  -4   16.50    2.00
  -3  -7  -4   13.50    2.60
  -3  -7  -4   19.20    2.70
  -3  -7  -4   13.30    2.60
  -3  -7  -4   13.40    1.60
  -3  -7  -4   12.30    2.10
  -3  -7  -4   20.00    3.00
   3   7   4   13.00    2.60
   3   7   4   19.60    3.10
  -4  -7  -4  430.96   17.50
  -4  -7  -4  422.66   18.00
  -4  -7  -4  390.66   18.20
  -4  -7  -4  429.26   18.30
  -4  -7  -4  389.06   17.90
  -4  -7  -4  430.86   18.70
  -4  -7  -4  426.56   17.70
  -4  -7  -4  444.86   18.20
   4   7   4  381.06   17.90
   4   7   4  396.76   18.60
  -5  -7  -4  176.48   11.20
  -5  -7  -4  184.28    8.30
  -5  -7  -4  171.88    8.50
  -5  -7  -4  180.08    7.90
  -5  -7  -4  183.08    8.40
  -5  -7  -4  170.38    8.10
   5   7   4  165.28    9.40
   5   7   4  154.48    8.50
   5   7   4  185.08    9.10
   5   7   4  176.38    8.30
  -6  -7  -4   83.99    5.60
  -6  -7  -4   71.69    6.00
  -6  -7  -4   71.69    4.90
   6   7   4   79.99    5.40
  -7  -7  -4  155.78    7.90
  -7  -7  -4  174.68    8.20
   7   7   4  191.78    8.10
   5  -8  -4   13.40    4.00
   5  -8  -4   15.70    3.80
  -5   8   4   15.00    1.90
  -4   8   4   98.99    6.80
  -4   8   4  103.09    5.80
  -4   8   4  103.49    5.90
   3  -8  -4  276.27   13.30
  -3   8   4  300.47   14.10
  -3   8   4  298.87   13.50
  -3   8   4  303.87   13.80
  -3   8   4  293.67   14.90
   2  -8  -4  248.88   11.10
   2  -8  -4  241.98   10.60
   2  -8  -4  245.28   15.90
  -2   8   4  249.38   11.60
  -2   8   4  221.48   12.10
   1  -8  -4 1757.12   67.49
   1  -8  -4 1568.24   68.39
   1  -8  -4 1657.03   67.49
   1  -8  -4 1716.03   69.59
  -1   8   4 1631.94   68.19
  -1   8   4 1653.63   67.29
  -1   8   4 1566.94   67.89
  -1   8   4 1553.14   67.99
  -1   8   4 1693.43   68.89
  -1   8   4 1547.65   68.19
   0  -8  -4  285.17   12.00
   0  -8  -4  282.47   11.80
   0  -8  -4  279.37   13.20
   0  -8  -4  264.67   11.50
   0   8   4  267.97   12.70
   0   8   4  257.97   12.60
   0   8   4  274.57   12.20
   0   8   4  290.77   13.70
   0   8   4  267.87   12.90
   0   8   4  285.57   11.90
  -1  -8  -4  125.69    5.90
  -1  -8  -4  121.49    7.10
  -1  -8  -4  121.19    5.60
  -1  -8  -4  116.69    5.30
  -1  -8  -4  115.99    5.60
   1   8   4  126.09    6.10
   1   8   4  122.19    6.80
   1   8   4  124.19    7.90
   1   8   4  123.59    6.50
  -2  -8  -4  892.31   36.70
  -2  -8  -4  906.01   37.30
  -2  -8  -4  878.41   36.90
  -2  -8  -4  915.71   37.00
   2   8   4  873.21   38.20
   2   8   4  898.31   37.40
   2   8   4  848.62   37.30
   2   8   4  907.01   37.70
  -3  -8  -4  577.34   25.40
  -3  -8  -4  616.54   24.80
  -3  -8  -4  606.14   25.20
  -3  -8  -4  603.74   25.40
  -3  -8  -4  568.54   24.90
  -3  -8  -4  600.44   25.00
  -3  -8  -4  601.54   25.60
   3   8   4  597.94   25.60
   3   8   4  588.04   25.60
   3   8   4  593.64   26.00
  -4  -8  -4  538.55   22.70
  -4  -8  -4  528.25   23.00
  -4  -8  -4  515.35   23.80
  -4  -8  -4  552.74   22.40
  -4  -8  -4  542.35   22.50
  -4  -8  -4  529.85   22.90
  -4  -8  -4  529.15   22.90
   4   8   4  554.34   23.60
   4   8   4  514.45   23.20
  -5  -8  -4  473.45   24.50
  -5  -8  -4  598.04   24.10
  -5  -8  -4  561.24   23.40
  -5  -8  -4  553.64   23.50
  -5  -8  -4  570.74   23.90
  -5  -8  -4  582.74   23.80
   5   8   4  577.44   24.40
  -6  -8  -4  168.08    7.70
  -6  -8  -4  150.58    8.00
   6   8   4  170.48    8.10
  -4   9   4   19.40    2.60
  -4   9   4   20.70    2.90
  -4   9   4   19.80    2.90
   3  -9  -4    1.30    4.20
   3  -9  -4    7.10    3.10
  -3   9   4    3.50    1.80
  -3   9   4    5.30    1.90
  -3   9   4    6.40    2.20
   2  -9  -4  709.63   32.80
  -2   9   4  793.72   33.20
  -2   9   4  800.32   33.40
  -2   9   4  708.23   36.00
  -2   9   4  868.71   34.10
   1  -9  -4  228.28   14.70
   1  -9  -4  232.48   10.30
  -1   9   4  206.88   11.20
   0  -9  -4  496.65   20.50
   0  -9  -4  501.05   22.30
   0  -9  -4  506.45   20.30
   0  -9  -4  477.35   20.10
   0   9   4  487.75   20.30
   0   9   4  470.75   21.30
   0   9   4  497.35   21.20
   0   9   4  505.85   22.10
   0   9   4  464.75   21.10
   0   9   4  421.86   21.30
  -1  -9  -4 1395.66   56.89
  -1  -9  -4 1457.45   56.59
  -1  -9  -4 1322.57   57.89
  -1  -9  -4 1359.56   56.29
  -1  -9  -4 1321.57   56.59
   1   9   4 1376.66   57.39
   1   9   4 1373.36   56.59
   1   9   4 1378.46   57.09
   1   9   4 1354.96   57.99
  -2  -9  -4   50.09    3.40
  -2  -9  -4   57.19    4.00
  -2  -9  -4   57.89    3.20
  -2  -9  -4   54.09    2.90
  -2  -9  -4   56.89    3.70
   2   9   4   66.09    4.20
   2   9   4   56.89    4.40
   2   9   4   56.49    4.40
   2   9   4   61.49    4.90
   2   9   4   52.29    6.80
  -3  -9  -4  155.48    7.80
  -3  -9  -4  146.69    7.30
  -3  -9  -4  156.88    7.20
   3   9   4  142.59    8.00
   3   9   4  134.69    7.50
  -4  -9  -4   73.39    4.10
  -4  -9  -4   74.49    4.90
  -4  -9  -4   83.69    4.80
  -4  -9  -4   78.69    4.40
  -4  -9  -4   73.29    6.70
  -4  -9  -4   79.99    4.10
  -4  -9  -4   73.49    5.00
   4   9   4   81.89    5.00
  -5  -9  -4   39.70    3.20
  -5  -9  -4   41.70    2.80
  -5  -9  -4   34.10    6.70
  -5  -9  -4   40.90    3.30
  -5  -9  -4   46.50    3.60
  -5  -9  -4   42.70    3.60
   5   9   4   45.60    3.70
  -6  -9  -4  191.38    8.60
  -6  -9  -4  179.88    8.00
  -6  -9  -4  183.28    8.90
   6   9   4  192.68    8.70
  -4  10   4   26.80    2.80
  -4  10   4   30.30    2.40
  -3  10   4   44.20    4.10
  -3  10   4   45.70    4.20
  -3  10   4   45.50    3.90
  -2  10   4  420.26   19.10
  -2  10   4  428.46   18.40
  -2  10   4  399.36   18.40
   1 -10  -4  134.99   22.40
  -1  10   4   98.29    6.70
  -1  10   4   91.09    6.20
  -1  10   4   92.39    4.80
  -1  10   4  116.69    7.10
   0 -10  -4   53.89    3.10
   0 -10  -4   54.89    4.80
   0 -10  -4   55.69    3.90
   0  10   4   57.79    3.30
   0  10   4   57.99    4.90
   0  10   4   52.89    5.60
   0  10   4   59.29    4.40
  -1 -10  -4    0.30    1.50
  -1 -10  -4    5.30    2.10
  -1 -10  -4    3.10    1.00
  -1 -10  -4    3.70    1.50
   1  10   4    0.00    1.90
   1  10   4    0.50    6.00
   1  10   4    2.60    2.50
   1  10   4    2.50    1.90
  -2 -10  -4  313.37   12.80
  -2 -10  -4  308.87   13.20
  -2 -10  -4  298.87   13.60
  -2 -10  -4  285.57   13.40
   2  10   4  323.77   15.20
   2  10   4  282.07   13.10
   2  10   4  280.67   13.20
   2  10   4  292.07   14.00
   2  10   4  324.57   14.10
  -3 -10  -4 1528.35   63.39
  -3 -10  -4 1526.55   63.69
  -3 -10  -4 1564.74   63.29
  -3 -10  -4 1528.75   64.19
  -3 -10  -4 1570.54   63.69
  -3 -10  -4 1559.24   63.89
  -3 -10  -4 1575.44   63.59
   3  10   4 1582.14   64.19
   3  10   4 1425.96   64.29
   3  10   4 1505.15   63.59
  -4 -10  -4   57.79    4.30
  -4 -10  -4   70.19    5.20
  -4 -10  -4   64.69    3.50
  -4 -10  -4   64.39    3.50
  -4 -10  -4   54.89    7.40
  -4 -10  -4   67.29    4.40
  -4 -10  -4   60.39    3.80
   4  10   4   54.69    4.70
   4  10   4   51.89    4.10
  -5 -10  -4  141.89    6.70
  -5 -10  -4  138.49    6.30
  -5 -10  -4  120.09    6.90
  -5 -10  -4  125.49    6.50
  -5 -10  -4  121.29    6.20
   5  10   4  117.59    6.50
  -6 -10  -4   93.69    4.60
   6  10   4   87.09    4.70
   6  10   4   81.39    4.40
  -3  11   4   54.49    3.70
  -3  11   4   53.29    3.90
  -3  11   4   52.89    3.60
  -2  11   4   68.09    4.90
  -2  11   4   69.29    4.90
  -2  11   4   72.79    4.70
  -1  11   4  184.38    8.00
  -1  11   4  179.68    9.70
  -1  11   4  178.68    9.10
   0 -11  -4   12.90    2.50
   0 -11  -4   17.10    3.40
   0 -11  -4   14.90    2.00
   0  11   4   21.20    4.20
   0  11   4   18.70    3.60
   0  11   4   15.00    1.90
  -1 -11  -4   86.39    4.40
  -1 -11  -4   79.09    5.80
  -1 -11  -4   89.09    5.00
   1  11   4   98.89    6.00
   1  11   4   85.49    6.60
   1  11   4   78.59    6.20
   1  11   4   91.59    4.40
  -2 -11  -4  185.58    9.10
  -2 -11  -4  194.58    9.00
  -2 -11  -4  196.98    8.40
  -2 -11  -4  192.88    9.80
  -2 -11  -4  191.88    8.90
   2  11   4  178.38   10.70
   2  11   4  189.18    8.60
   2  11   4  197.08    9.60
  -3 -11  -4  172.98    7.90
  -3 -11  -4  153.08    8.50
  -3 -11  -4  161.78    9.70
  -3 -11  -4  175.88    8.30
  -3 -11  -4  173.98    7.50
  -3 -11  -4  164.78    7.70
   3  11   4  156.98    7.70
   3  11   4  167.38    8.50
  -4 -11  -4  208.88    9.70
  -4 -11  -4  209.38    9.40
  -4 -11  -4  202.78    9.00
  -4 -11  -4  206.88    9.70
  -4 -11  -4  209.38    9.00
  -4 -11  -4  200.68   10.10
   4  11   4  202.08    9.80
   4  11   4  197.08    9.40
  -5 -11  -4   14.60    2.70
  -5 -11  -4   14.40    2.20
  -5 -11  -4   19.00    2.00
  -5 -11  -4   12.70    2.20
  -5 -11  -4   20.00    3.00
   5  11   4   18.20    2.70
   5  11   4   14.10    2.30
  -3  12   4  275.47   14.10
  -3  12   4  318.77   13.20
  -3  12   4  332.27   13.40
  -2  12   4   37.70    3.40
  -2  12   4   35.60    3.60
  -2  12   4   40.30    3.50
  -1  12   4   87.49    4.30
  -1  12   4   98.69    6.60
  -1  12   4   87.29    5.70
   0  12   4  109.29    6.30
   0  12   4  106.19    5.00
   0  12   4  103.09    6.80
  -1 -12  -4   12.60    2.40
  -1 -12  -4    8.80    2.50
   1  12   4    9.90    1.40
   1  12   4   10.50    2.50
   1  12   4   11.30    3.10
  -2 -12  -4    2.80    1.40
  -2 -12  -4    5.90    2.10
  -2 -12  -4    3.20    2.20
  -2 -12  -4    2.30    2.00
   2  12   4    6.80    3.70
   2  12   4    3.70    1.40
   2  12   4    4.50    2.20
  -3 -12  -4  239.58   10.20
  -3 -12  -4  219.58   11.00
  -3 -12  -4  239.98   10.90
  -3 -12  -4  228.08   11.30
  -3 -12  -4  238.18   11.60
  -3 -12  -4  236.88   10.60
   3  12   4  238.58   11.10
  -4 -12  -4  737.33   31.10
  -4 -12  -4  752.12   31.40
  -4 -12  -4  727.83   30.90
  -4 -12  -4  742.43   31.20
  -4 -12  -4  749.23   30.90
   4  12   4  749.62   31.50
  -5 -12  -4  516.15   22.10
  -5 -12  -4  533.45   21.90
  -5 -12  -4  510.45   21.60
   5  12   4  518.85   22.00
  -2  13   4  156.08    7.30
  -2  13   4  148.19    7.20
  -1  13   4  132.79    7.00
  -1  13   4  137.19    6.80
   0  13   4   49.60    4.10
   0  13   4   50.69    2.80
   0  13   4   45.70    4.50
  -1 -13  -4  236.58   11.20
   1  13   4  264.37   11.00
   1  13   4  267.57   12.10
   1  13   4  254.67   12.30
  -2 -13  -4   38.30    3.00
  -2 -13  -4   38.00    3.80
  -2 -13  -4   35.80    4.80
   2  13   4   33.10    2.60
  -3 -13  -4   51.69    3.40
  -3 -13  -4   55.09    3.90
  -3 -13  -4   51.69    3.60
  -3 -13  -4   47.80    4.60
   3  13   4   56.99    4.10
  -4 -13  -4  356.96   15.30
  -4 -13  -4  303.47   13.90
  -4 -13  -4  332.17   13.80
  -4 -13  -4  328.77   14.40
   4  13   4  313.27   14.30
   0  14   4   35.60    3.20
   0  14   4   38.20    3.20
   1  14   4   46.20    3.60
   1  14   4   45.40    4.30
   1  14   4   39.90    2.40
  -2 -14  -4   44.40    4.30
   2  14   4   43.30    3.50
   2  14   4   39.70    2.50
  -3 -14  -4  359.16   15.60
   3  14   4  361.46   15.60
   2  13  -5   23.10    2.00
  -2 -13   5   21.70    3.10
   1  13  -5  263.47   11.00
   1  13  -5  239.08   11.20
   1  13  -5  256.47   10.90
   0  13  -5  281.87   12.20
   0  13  -5  285.87   12.00
   0  13  -5  259.77   11.70
  -1  13  -5   77.29    4.00
  -1  13  -5   75.59    4.20
  -1  13  -5   77.69    4.20
  -1  13  -5   75.19    4.00
   3  12  -5   79.89    4.20
  -3 -12   5   79.29    4.20
  -3 -12   5   73.49    5.20
  -3 -12   5   80.69    3.90
  -3 -12   5   82.19    4.60
   2  12  -5    6.80    1.50
   2  12  -5    6.50    1.70
  -2 -12   5    5.90    1.80
  -2 -12   5    8.20    1.40
  -2 -12   5    6.40    1.70
   1  12  -5  113.29    5.50
   1  12  -5  103.79    6.00
   1  12  -5  113.79    5.70
  -1 -12   5  112.59    6.00
  -1 -12   5  105.59    5.20
   0  12  -5  486.95   20.90
   0  12  -5  498.45   21.40
   0  12  -5  478.15   20.80
   0  12  -5  507.35   20.90
  -1  12  -5  114.89    5.70
  -1  12  -5  109.69    5.40
  -1  12  -5  124.39    5.70
  -1  12  -5  118.29    6.20
  -2  12  -5  133.79    6.50
  -2  12  -5  129.79    6.00
  -2  12  -5  129.69    6.10
   4  11  -5   77.59    5.40
   4  11  -5   71.99    4.00
  -4 -11   5   72.79    4.30
  -4 -11   5   67.59    4.90
  -4 -11   5   72.29    4.80
  -4 -11   5   74.59    3.50
  -4 -11   5   71.99    4.30
   3  11  -5   59.99    5.70
   3  11  -5   66.69    4.60
  -3 -11   5   67.09    5.20
  -3 -11   5   63.79    3.50
  -3 -11   5   63.79    4.80
  -3 -11   5   67.49    4.00
  -3 -11   5   68.49    3.60
   2  11  -5  225.38   10.10
   2  11  -5  227.18   10.70
   2  11  -5  212.28   11.70
   2  11  -5  227.38   10.20
  -2 -11   5  224.38    9.70
  -2 -11   5  219.48   10.40
  -2 -11   5  229.68   10.30
   1  11  -5  167.88    8.70
   1  11  -5  175.18    8.20
   1  11  -5  170.98    8.10
   1  11  -5  180.38    8.20
   1  11  -5  163.78    8.80
  -1 -11   5  177.98    8.40
  -1 -11   5  175.38    7.60
  -1 -11   5  174.68    8.20
   0  11  -5   56.59    3.40
   0  11  -5   52.19    3.60
   0  11  -5   52.69    3.70
   0  11  -5   56.59    4.40
   0 -11   5   52.79    3.10
  -1  11  -5  123.19    6.30
  -1  11  -5  132.39    6.50
  -1  11  -5  143.79    6.40
  -1  11  -5  139.29    7.30
  -2  11  -5   37.30    2.70
  -2  11  -5   33.70    2.90
  -2  11  -5   36.90    3.40
  -2  11  -5   27.30    2.60
  -2  11  -5   27.70    2.80
  -3  11  -5   29.00    2.40
  -3  11  -5   32.00    2.70
  -3  11  -5   26.50    2.20
  -3  11  -5   26.90    2.20
   5  10  -5    9.10    2.50
   5  10  -5    7.90    1.70
   5  10  -5    8.60    2.50
  -5 -10   5    8.90    1.40
  -5 -10   5    8.10    1.60
   4  10  -5   38.50    3.30
   4  10  -5   46.50    4.70
   4  10  -5   39.10    3.10
  -4 -10   5   41.90    2.50
  -4 -10   5   40.80    3.40
  -4 -10   5   38.60    3.00
  -4 -10   5   36.90    2.90
   3  10  -5  153.38    9.00
   3  10  -5  156.58    7.60
   3  10  -5  153.08    8.00
   3  10  -5  152.48    7.60
  -3 -10   5  152.88    7.80
  -3 -10   5  159.88    7.50
  -3 -10   5  154.48    7.60
  -3 -10   5  157.28    6.90
  -3 -10   5  155.78    7.00
   2  10  -5  311.87   14.40
   2  10  -5  263.07   12.80
   2  10  -5  297.27   13.70
   2  10  -5  296.07   13.10
   2  10  -5  279.87   12.90
  -2 -10   5  311.47   13.10
  -2 -10   5  269.47   13.10
  -2 -10   5  278.67   13.70
  -2 -10   5  305.37   13.00
  -2 -10   5  287.47   12.60
  -2 -10   5  301.57   12.40
   1  10  -5    7.60    2.50
   1  10  -5    3.30    1.60
   1  10  -5    6.20    2.60
   1  10  -5    6.00    1.80
  -1 -10   5    6.40    1.20
  -1 -10   5    9.00    2.50
  -1 -10   5    6.20    1.50
   0  10  -5  665.53   28.40
   0  10  -5  612.24   28.00
   0  10  -5  652.43   27.50
   0  10  -5  660.43   27.50
   0  10  -5  646.04   27.40
   0 -10   5  656.53   27.10
   0 -10   5  628.44   27.40
   0 -10   5  670.23   26.90
  -1  10  -5   80.19    4.80
  -1  10  -5   96.69    4.80
  -1  10  -5   81.19    5.90
   1 -10   5   96.69    4.80
  -2  10  -5  222.18   10.50
  -2  10  -5  219.08   10.30
  -2  10  -5  252.67   11.60
  -2  10  -5  248.08   10.60
  -2  10  -5  243.68   10.80
  -3  10  -5   23.70    2.50
  -3  10  -5   24.90    2.50
  -3  10  -5   25.40    3.30
  -3  10  -5   25.30    2.70
  -4  10  -5   55.69    4.00
  -4  10  -5   64.79    3.40
  -4  10  -5   64.09    3.30
  -4  10  -5   67.59    3.30
   5   9  -5    2.00    1.50
   5   9  -5    5.20    2.50
  -5  -9   5    3.20    1.40
  -5  -9   5    3.70    0.80
   4   9  -5   25.40    4.60
   4   9  -5   29.20    3.10
   4   9  -5   23.80    3.30
   4   9  -5   27.60    2.90
  -4  -9   5   31.80    2.70
  -4  -9   5   27.30    2.10
  -4  -9   5   29.70    2.90
  -4  -9   5   29.20    2.40
  -4  -9   5   35.40    5.20
   3   9  -5  178.88   12.30
   3   9  -5  184.88    9.40
   3   9  -5  178.28    8.70
   3   9  -5  189.78    9.10
   3   9  -5  185.08    8.80
  -3  -9   5  181.58    8.70
  -3  -9   5  180.48    8.10
  -3  -9   5  186.78    8.10
  -3  -9   5  184.08   10.20
  -3  -9   5  188.08    8.80
   2   9  -5  560.04   25.30
   2   9  -5  620.24   26.10
   2   9  -5  597.94   25.30
   2   9  -5  564.74   26.60
   2   9  -5  579.04   25.10
   2   9  -5  622.14   26.40
  -2  -9   5  586.34   25.10
  -2  -9   5  601.24   25.00
  -2  -9   5  576.44   25.30
  -2  -9   5  594.54   25.50
  -2  -9   5  586.04   24.70
  -2  -9   5  623.94   24.60
  -2  -9   5  577.64   25.20
   1   9  -5 1080.59   45.00
   1   9  -5 1051.79   44.10
   1   9  -5 1043.20   45.00
   1   9  -5 1053.89   44.30
   1   9  -5 1008.30   45.00
   1   9  -5 1054.19   44.20
   1   9  -5 1010.20   45.20
  -1  -9   5 1138.99   43.60
  -1  -9   5 1075.59   44.10
  -1  -9   5 1053.69   44.20
  -1  -9   5 1105.09   43.90
  -1  -9   5 1025.30   44.20
   0   9  -5  294.47   12.60
   0   9  -5  299.67   14.00
   0   9  -5  274.87   12.70
   0   9  -5  296.27   13.90
   0   9  -5  274.47   12.80
   0  -9   5  263.47   12.70
   0  -9   5  284.47   12.10
  -1   9  -5 1478.95   65.59
  -1   9  -5 1623.24   65.69
  -1   9  -5 1652.63   65.79
  -1   9  -5 1636.04   67.09
  -1   9  -5 1495.15   69.89
  -1   9  -5 1660.13   65.89
   1  -9   5 1645.74   65.49
   1  -9   5 1647.64   65.39
   1  -9   5 1513.85   65.89
   1  -9   5 1540.35   65.39
  -2   9  -5  243.28   12.00
  -2   9  -5  244.48   10.60
  -2   9  -5  252.97   11.00
  -2   9  -5  226.68   10.70
  -2   9  -5  244.48   10.80
   2  -9   5  224.98   10.60
   2  -9   5  241.58   10.70
  -3   9  -5  161.98    7.50
  -3   9  -5  146.09    7.20
  -3   9  -5  160.48    7.30
  -3   9  -5  151.68    8.20
   3  -9   5  149.19    7.40
  -4   9  -5  104.39    5.20
  -4   9  -5  106.39    5.50
  -4   9  -5  105.39    5.80
  -4   9  -5  114.19    5.30
   5   8  -5   28.40    3.10
   5   8  -5   34.10    3.10
   5   8  -5   31.50    4.30
  -5  -8   5   32.10    2.80
  -5  -8   5   30.40    2.10
   4   8  -5  351.46   16.30
   4   8  -5  358.66   16.40
   4   8  -5  371.46   17.30
   4   8  -5  365.96   16.00
  -4  -8   5  367.06   15.30
  -4  -8   5  352.16   16.20
  -4  -8   5  361.26   15.40
  -4  -8   5  373.76   15.90
  -4  -8   5  361.36   15.80
   3   8  -5  422.06   20.20
   3   8  -5  444.06   18.90
   3   8  -5  453.05   19.50
   3   8  -5  439.56   19.10
   3   8  -5  436.86   20.00
   3   8  -5  417.86   18.60
  -3  -8   5  429.56   18.60
  -3  -8   5  428.46   18.10
  -3  -8   5  419.86   18.10
  -3  -8   5  436.86   19.30
  -3  -8   5  431.26   18.50
  -3  -8   5  396.66   18.80
  -3  -8   5  435.26   18.60
   2   8  -5  231.78   10.80
   2   8  -5  235.08   10.80
   2   8  -5  231.28   11.90
   2   8  -5  234.88   11.80
   2   8  -5  244.88   11.90
  -2  -8   5  239.58   10.70
  -2  -8   5  231.28   10.20
  -2  -8   5  216.28   10.10
  -2  -8   5  227.58   10.50
  -2  -8   5  231.08   10.80
  -2  -8   5  239.88   10.40
  -2  -8   5  202.88   10.20
   1   8  -5 1294.17   60.89
   1   8  -5 1428.26   61.89
   1   8  -5 1476.65   60.99
   1   8  -5 1430.46   60.89
   1   8  -5 1533.85   61.79
   1   8  -5 1472.15   60.79
   1   8  -5 1594.54   61.89
  -1  -8   5 1480.85   60.29
  -1  -8   5 1510.25   60.79
  -1  -8   5 1497.65   60.79
  -1  -8   5 1410.86   69.09
  -1  -8   5 1422.26   60.69
  -1  -8   5 1542.55   60.49
   0   8  -5 3018.50  122.79
   0   8  -5 2988.90  123.29
   0   8  -5 3072.79  123.69
   0   8  -5 3101.29  124.19
   0   8  -5 3024.00  122.89
   0   8  -5 3063.59  122.99
   0  -8   5 3078.39  122.49
   0  -8   5 2552.84  132.59
   0  -8   5 2953.70  122.39
   0  -8   5 3022.10  122.59
  -1   8  -5 1005.70   39.40
  -1   8  -5  961.80   39.40
  -1   8  -5  919.61   39.30
  -1   8  -5  990.80   39.50
  -1   8  -5  912.81   43.00
  -1   8  -5  982.00   40.90
   1  -8   5  966.00   39.00
   1  -8   5  807.62   53.29
   1  -8   5  927.71   39.40
   1  -8   5  930.71   38.90
   1  -8   5  952.50   39.10
  -2   8  -5  231.18   11.90
  -2   8  -5  246.48   12.00
  -2   8  -5  297.27   12.10
  -2   8  -5  278.57   13.50
  -2   8  -5  270.87   12.30
  -2   8  -5  291.57   17.40
   2  -8   5  267.37   11.70
  -3   8  -5   90.99    6.10
  -3   8  -5   93.09    4.90
  -3   8  -5   90.69    4.90
  -3   8  -5   90.59    5.20
   3  -8   5   85.59    5.10
   3  -8   5   90.59    5.00
  -4   8  -5   17.80    2.20
  -4   8  -5   18.40    2.50
  -4   8  -5   15.70    2.10
  -4   8  -5   18.70    3.70
   4  -8   5   12.20    2.50
   4  -8   5   22.50    6.30
  -5   8  -5  139.59    6.60
  -5   8  -5  146.79    6.50
  -5   8  -5  141.49    6.40
   6   7  -5   25.00    3.10
   6   7  -5   27.90    2.50
   6   7  -5   18.60    4.20
  -6  -7   5   28.20    2.30
  -6  -7   5   24.90    5.50
   5   7  -5   18.70    3.20
   5   7  -5   22.90    3.90
   5   7  -5   14.00    3.20
  -5  -7   5   22.20    1.90
  -5  -7   5   22.70    3.80
   4   7  -5   30.20    4.40
   4   7  -5   28.30    4.20
   4   7  -5   30.40    3.70
  -4  -7   5   31.10    3.00
  -4  -7   5   31.00    2.20
  -4  -7   5   33.60    2.40
  -4  -7   5   22.50    5.80
  -4  -7   5   31.10    4.20
   3   7  -5  558.94   23.20
   3   7  -5  539.85   23.50
   3   7  -5  535.75   22.90
   3   7  -5  481.35   22.20
   3   7  -5  534.45   23.60
  -3  -7   5  511.95   22.20
  -3  -7   5  515.85   22.90
  -3  -7   5  527.15   22.20
  -3  -7   5  513.05   22.10
  -3  -7   5  521.75   21.70
  -3  -7   5  499.45   21.70
  -3  -7   5  499.85   22.20
   2   7  -5   12.20    2.90
   2   7  -5   11.50    2.90
   2   7  -5   12.30    3.00
   2   7  -5    9.60    2.00
   2   7  -5    6.90    2.30
  -2  -7   5   14.70    1.80
  -2  -7   5   10.90    1.90
  -2  -7   5   16.40    9.50
  -2  -7   5   12.60    1.20
  -2  -7   5   12.10    2.30
  -2  -7   5   12.40    2.40
   1   7  -5  188.88    9.30
   1   7  -5  191.98    9.60
   1   7  -5  189.68   11.40
   1   7  -5  209.68   10.80
   1   7  -5  218.68    9.60
   1   7  -5  209.98   10.60
   1   7  -5  205.58    9.70
   1   7  -5  201.48    9.10
  -1  -7   5  204.38    8.70
  -1  -7   5  191.48    8.90
  -1  -7   5  189.58   15.80
  -1  -7   5  188.08    8.50
  -1  -7   5  209.38    8.90
   0   7  -5 4120.39  169.58
   0   7  -5 4206.78  169.68
   0   7  -5 4228.28  170.98
   0   7  -5 4038.80  172.48
   0   7  -5 4282.57  169.68
   0   7  -5 4398.36  170.38
   0   7  -5 4283.07  169.98
   0  -7   5 4213.18  169.38
   0  -7   5 3765.52  170.28
   0  -7   5 4123.99  169.18
   0  -7   5 3846.32  179.08
   0  -7   5 4095.39  169.58
  -1   7  -5 2811.12  120.49
  -1   7  -5 2931.41  120.69
  -1   7  -5 2874.11  123.79
  -1   7  -5 3022.60  120.59
  -1   7  -5 2987.80  120.59
  -1   7  -5 2997.70  122.09
   1  -7   5 2931.51  120.09
   1  -7   5 2872.21  131.19
   1  -7   5 2919.31  120.29
   1  -7   5 2976.50  120.59
  -2   7  -5  806.22   33.70
  -2   7  -5  795.82   33.50
  -2   7  -5  821.32   35.00
  -2   7  -5  841.52   33.50
  -2   7  -5  812.62   37.40
   2  -7   5  774.32   32.90
   2  -7   5  802.12   33.00
   2  -7   5  717.93   45.70
  -3   7  -5 1360.66   55.49
  -3   7  -5 1331.07   56.59
  -3   7  -5 1290.57   60.29
  -3   7  -5 1381.36   55.69
  -3   7  -5 1339.17   55.49
   3  -7   5 1308.07   55.19
   3  -7   5 1331.47   54.99
  -4   7  -5  234.48   10.60
  -4   7  -5  234.18   10.40
  -4   7  -5  226.68   11.30
  -4   7  -5  226.88   10.30
   4  -7   5  224.58   12.20
   4  -7   5  228.28   10.20
   4  -7   5  224.08   10.60
  -5   7  -5   25.30    2.40
  -5   7  -5   28.00    2.30
  -5   7  -5   28.60    2.60
   5  -7   5   27.80    3.30
   5  -7   5   27.50    5.20
   5  -7   5   22.00    4.90
   6   6  -5  158.08    7.50
   6   6  -5  144.99    8.20
  -6  -6   5  148.49    6.90
  -6  -6   5  155.98    8.20
   5   6  -5  101.19    7.20
   5   6  -5  121.49    6.60
  -5  -6   5  112.19    5.60
  -5  -6   5  114.89    8.20
   4   6  -5   84.79    6.40
   4   6  -5   89.19    5.60
   4   6  -5   80.89   12.00
   4   6  -5   79.69    7.50
   4   6  -5   77.69    6.10
   4   6  -5   70.99    6.00
  -4  -6   5   82.09    4.70
  -4  -6   5   85.19    4.20
  -4  -6   5   78.29    5.50
  -4  -6   5   82.49    4.10
  -4  -6   5   89.69    4.70
  -4  -6   5   78.79    5.60
   3   6  -5   45.20    4.00
   3   6  -5   62.39    5.10
   3   6  -5   50.99    5.00
   3   6  -5   50.19    5.40
   3   6  -5   49.70    7.50
   3   6  -5   62.99    5.00
  -3  -6   5   54.19    3.60
  -3  -6   5   57.19    3.20
  -3  -6   5   56.79    3.50
  -3  -6   5   58.19    5.30
  -3  -6   5   60.79    3.50
  -3  -6   5   58.79    4.20
  -3  -6   5   53.99   14.10
  -3  -6   5   60.09    4.00
  -3  -6   5   56.49    2.90
   2   6  -5   12.30    2.60
   2   6  -5   11.60    3.10
   2   6  -5    7.00    2.30
   2   6  -5    9.10    3.10
  -2  -6   5   11.00    1.50
  -2  -6   5    7.60    2.10
  -2  -6   5    8.90    1.00
  -2  -6   5    5.60    1.60
  -2  -6   5    8.10    2.00
  -2  -6   5    7.40    4.70
  -2  -6   5    9.00    1.50
   1   6  -5   52.49    4.20
   1   6  -5   57.49    7.10
   1   6  -5   55.99    4.00
   1   6  -5   51.69    5.70
  -1  -6   5   66.79    3.30
  -1  -6   5   66.89    3.30
  -1  -6   5   70.49    3.00
  -1  -6   5   62.89    2.80
  -1  -6   5   53.49    3.50
   0   6  -5   24.70    2.60
   0   6  -5   19.80    3.90
   0  -6   5   21.50    1.90
   0  -6   5   22.00    8.40
   0  -6   5   23.60    1.90
   0  -6   5   23.80    1.70
   0  -6   5   25.30    4.40
   0  -6   5   20.20    1.70
  -1   6  -5  473.55   21.30
  -1   6  -5  448.76   19.30
  -1   6  -5  464.45   19.60
  -1   6  -5  425.56   19.30
  -1   6  -5  419.56   21.60
   1  -6   5  488.35   18.80
   1  -6   5  457.35   18.90
   1  -6   5  443.66   19.00
   1  -6   5  457.35   27.40
  -2   6  -5   22.90    3.20
  -2   6  -5   27.80    5.50
  -2   6  -5   22.80    3.00
  -2   6  -5   23.10    2.80
   2  -6   5   23.50   11.00
   2  -6   5   30.30    2.80
   2  -6   5   20.90    2.10
  -3   6  -5  165.78    9.60
  -3   6  -5  183.08   13.00
  -3   6  -5  190.48   10.60
   3  -6   5  174.08   14.50
   3  -6   5  183.58    8.40
   3  -6   5  178.18    8.10
   3  -6   5  189.48    8.40
  -4   6  -5  120.29    7.80
  -4   6  -5  123.59    6.50
  -4   6  -5  124.69    6.30
  -4   6  -5  125.79    6.30
   4  -6   5  120.19    6.60
   4  -6   5  125.59    7.00
   4  -6   5  115.69    7.30
   4  -6   5  121.49    8.20
   4  -6   5  129.79    6.20
  -5   6  -5  181.88    8.30
  -5   6  -5  137.09    8.50
   5  -6   5  148.29    8.40
   5  -6   5  162.08    8.90
   5  -6   5  159.98    7.60
   5  -6   5  150.38    8.70
   5  -6   5  156.78    8.90
  -6   6  -5   29.50    2.10
  -6   6  -5   34.30    2.30
   6  -6   5   26.40    4.00
   6   5  -5  107.79    6.00
   6   5  -5  131.19    6.40
   6   5  -5  114.19    8.20
   6   5  -5  129.69    6.60
  -6  -5   5  122.69    6.90
  -6  -5   5  116.49    5.80
   5   5  -5   34.50    4.20
   5   5  -5   36.80    4.20
   5   5  -5   27.60    4.70
  -5  -5   5   32.40    5.10
  -5  -5   5   34.60    3.00
   4   5  -5  579.04   26.20
   4   5  -5  592.54   25.30
   4   5  -5  569.04   25.80
   4   5  -5  553.64   28.70
   4   5  -5  599.84   26.30
   4   5  -5  598.94   25.80
  -4  -5   5  598.24   24.90
  -4  -5   5  600.44   24.90
  -4  -5   5  565.14   25.00
  -4  -5   5  599.34   24.40
  -4  -5   5  570.94   26.50
  -4  -5   5  605.74   24.50
   3   5  -5  249.18   12.00
   3   5  -5  248.68   12.20
   3   5  -5  245.08   11.80
   3   5  -5  225.18   12.00
   3   5  -5  245.28   12.20
   3   5  -5  250.07   13.70
  -3  -5   5  245.88   11.30
  -3  -5   5  241.58   11.00
  -3  -5   5  235.88   19.30
  -3  -5   5  244.48   10.50
  -3  -5   5  249.97   10.90
  -3  -5   5  249.28   10.80
  -3  -5   5  238.58   10.90
  -3  -5   5  254.47   10.80
  -3  -5   5  247.08   10.40
   2   5  -5  266.87   12.00
   2   5  -5  259.67   13.20
   2   5  -5  224.98   11.70
   2   5  -5  260.37   12.80
   2   5  -5  249.48   12.10
   2   5  -5  259.37   12.60
  -2  -5   5  267.37   10.90
  -2  -5   5  259.17   11.20
  -2  -5   5  265.37   11.40
  -2  -5   5  266.97   16.70
  -2  -5   5  263.47   11.30
  -2  -5   5  267.27   11.10
   1   5  -5  502.75   19.90
   1   5  -5  452.85   20.40
   1   5  -5  435.96   20.40
  -1  -5   5  483.35   19.30
  -1  -5   5  462.55   24.80
  -1  -5   5  445.76   19.10
  -1  -5   5  444.46   19.20
  -1  -5   5  434.46   19.40
  -1  -5   5  465.15   19.00
   0   5  -5    6.90    1.40
   0  -5   5    8.60    1.20
   0  -5   5    8.10    6.10
   0  -5   5    9.60    1.40
   0  -5   5    8.20    1.30
  -1   5  -5  538.75   21.70
  -1   5  -5  492.75   21.60
  -1   5  -5  529.55   23.90
   1  -5   5  528.35   21.40
   1  -5   5  476.55   22.10
   1  -5   5  533.65   28.70
   1  -5   5  494.05   21.40
   1  -5   5  516.05   21.30
  -2   5  -5  240.88   10.00
  -2   5  -5  212.58   10.10
  -2   5  -5  221.38   12.40
  -2   5  -5  211.98   10.20
  -2   5  -5  229.98   12.70
  -2   5  -5  207.18   10.20
   2  -5   5  217.18   17.80
   2  -5   5  220.38    9.60
   2  -5   5  221.98   11.90
   2  -5   5  225.38    9.50
   2  -5   5  230.78    9.70
  -3   5  -5   32.90    6.10
  -3   5  -5   33.60    3.20
  -3   5  -5   34.40    3.20
  -3   5  -5   36.70    3.50
  -3   5  -5   41.50    6.40
  -3   5  -5   39.00    3.60
   3  -5   5   34.30    3.00
   3  -5   5   39.00    5.90
   3  -5   5   31.90   15.20
   3  -5   5   37.60    2.80
   3  -5   5   28.80    7.30
   3  -5   5   33.50    2.60
  -4   5  -5  279.87   11.30
  -4   5  -5  244.88   11.30
  -4   5  -5  249.78   11.50
  -4   5  -5  248.28   13.00
  -4   5  -5  273.47   17.10
   4  -5   5  211.58   12.30
   4  -5   5  236.38   18.10
   4  -5   5  248.28   11.00
   4  -5   5  222.38   11.70
   4  -5   5  247.28   11.50
   4  -5   5  253.57   11.30
  -5   5  -5   10.80    2.40
  -5   5  -5   11.20    2.00
   5  -5   5    8.70    3.00
   5  -5   5   10.70    2.50
   5  -5   5    7.10    2.70
   5  -5   5    4.00    2.80
   5  -5   5    8.20    1.70
  -6   5  -5   79.99    3.90
  -6   5  -5   82.79    3.90
  -6   5  -5   79.89    4.10
   6  -5   5   65.89    5.50
   6  -5   5   63.39    4.60
   6  -5   5   72.19    4.60
   6   4  -5   37.50    6.80
   6   4  -5   39.80    3.70
   6   4  -5   37.60    4.30
  -6  -4   5   38.20    3.90
   5   4  -5  284.17   13.50
   5   4  -5  316.67   14.30
   5   4  -5  280.17   14.50
  -5  -4   5  300.07   14.20
  -5  -4   5  293.47   12.90
   4   4  -5  238.58   11.70
   4   4  -5  228.68   14.50
   4   4  -5  234.98   11.80
   4   4  -5  231.38   13.20
   4   4  -5  231.18   11.60
   4   4  -5  221.88   11.10
  -4  -4   5  213.58   11.40
  -4  -4   5  225.38   10.40
  -4  -4   5  236.18   12.60
  -4  -4   5  229.88   10.30
  -4  -4   5  227.48    9.90
  -4  -4   5  228.28   10.50
   3   4  -5   23.70    4.10
   3   4  -5   19.30    2.90
   3   4  -5   25.50    4.70
   3   4  -5   28.00    5.20
   3   4  -5   29.30    3.80
   3   4  -5   27.90    4.80
  -3  -4   5   23.80    4.90
  -3  -4   5   18.00    2.10
  -3  -4   5   25.00    2.00
  -3  -4   5   16.30    2.80
  -3  -4   5   20.80    1.60
  -3  -4   5   20.60    2.00
  -3  -4   5   19.90    2.10
  -3  -4   5   21.60    2.10
  -3  -4   5   21.20    2.90
  -3  -4   5   22.20    8.40
   2   4  -5  976.10   39.50
   2   4  -5  947.61   38.40
   2   4  -5  948.71   38.80
  -2  -4   5  894.01   37.70
  -2  -4   5  879.31   37.50
  -2  -4   5  859.81   37.80
  -2  -4   5  906.61   43.10
  -2  -4   5  898.71   37.90
  -2  -4   5  890.11   37.70
   1   4  -5  447.26   18.70
   1   4  -5  441.76   18.00
  -1  -4   5  426.46   22.50
  -1  -4   5  411.86   17.30
  -1  -4   5  380.16   17.70
  -1  -4   5  404.46   17.40
  -1  -4   5  418.76   17.50
  -1  -4   5  419.76   17.50
   0   4  -5    9.70    2.20
   0   4  -5   10.90    1.50
   0  -4   5   12.30    1.30
   0  -4   5    9.50    1.20
   0  -4   5   14.00    5.00
   0  -4   5   10.60    1.00
  -1   4  -5 2300.97   88.59
  -1   4  -5 2094.69   87.59
  -1   4  -5 2048.90   89.59
   1  -4   5 2124.89   87.49
   1  -4   5 2049.40   87.59
   1  -4   5 2134.19   94.39
   1  -4   5 2199.18   87.39
   1  -4   5 2119.09   88.29
  -2   4  -5  475.25   22.90
  -2   4  -5  484.55   20.40
   2  -4   5  470.05   20.10
   2  -4   5  467.15   20.20
   2  -4   5  500.75   22.50
   2  -4   5  472.05   21.90
   2  -4   5  502.75   20.30
   2  -4   5  484.55   28.10
  -3   4  -5 1028.10   42.40
  -3   4  -5 1052.89   42.30
  -3   4  -5  991.40   42.60
  -3   4  -5 1081.29   46.40
  -3   4  -5 1022.30   42.10
  -3   4  -5  947.01   43.90
  -3   4  -5 1026.40   42.50
   3  -4   5  996.90   43.00
   3  -4   5 1009.80   44.90
   3  -4   5 1017.90   42.00
   3  -4   5 1072.69   42.30
   3  -4   5 1004.10   54.09
   3  -4   5  945.81   42.70
  -4   4  -5  400.76   17.30
  -4   4  -5  383.26   22.30
  -4   4  -5  384.16   17.50
  -4   4  -5  401.96   17.30
  -4   4  -5  356.66   17.10
   4  -4   5  416.36   17.30
   4  -4   5  421.66   17.50
   4  -4   5  385.16   21.80
   4  -4   5  386.66   18.00
   4  -4   5  411.96   17.20
  -5   4  -5  274.57   12.20
  -5   4  -5  287.07   12.60
  -5   4  -5  297.87   12.70
  -5   4  -5  281.77   12.90
   5  -4   5  278.07   13.90
   5  -4   5  282.47   13.30
   5  -4   5  277.07   13.90
   5  -4   5  291.37   12.50
   5  -4   5  277.67   12.90
   5  -4   5  288.77   13.10
  -6   4  -5  270.37   11.20
  -6   4  -5  269.47   11.50
  -6   4  -5  262.27   11.30
   6  -4   5  234.08   11.40
   6  -4   5  261.87   12.10
   6  -4   5  252.87   11.30
   6  -4   5  236.98   11.40
   6  -4   5  260.37   11.80
   6   3  -5   64.29    5.80
   6   3  -5   72.49    4.40
   6   3  -5   59.49    6.10
  -6  -3   5   63.69    4.60
   5   3  -5  165.78    9.90
   5   3  -5  170.28    8.20
   5   3  -5  172.58    8.60
   5   3  -5  179.28    9.70
  -5  -3   5  175.28    8.00
  -5  -3   5  181.88    9.20
  -5  -3   5  145.69    9.80
   4   3  -5 1866.61   77.19
   4   3  -5 1861.11   77.99
   4   3  -5 1907.61   78.09
   4   3  -5 1917.71   78.39
   4   3  -5 1952.60   78.29
   4   3  -5 1786.92   79.89
  -4  -3   5 1763.92   77.69
  -4  -3   5 1864.41   77.19
  -4  -3   5 1793.82   78.19
  -4  -3   5 1945.21   78.29
  -4  -3   5 1892.41   76.69
   3   3  -5  308.77   14.30
   3   3  -5  340.07   14.20
   3   3  -5  327.27   14.80
   3   3  -5  290.87   13.80
   3   3  -5  298.47   14.60
   3   3  -5  305.87   15.60
   3   3  -5  312.57   14.60
  -3  -3   5  317.77   13.20
  -3  -3   5  307.97   13.50
  -3  -3   5  302.77   13.20
  -3  -3   5  329.07   13.60
  -3  -3   5  310.97   13.40
  -3  -3   5  310.87   20.70
  -3  -3   5  297.37   13.60
  -3  -3   5  332.97   13.70
  -3  -3   5  297.27   15.80
  -3  -3   5  318.57   13.90
   2   3  -5  814.92   34.90
   2   3  -5  841.72   34.90
   2   3  -5  825.12   35.50
  -2  -3   5  832.12   33.80
  -2  -3   5  856.41   39.20
  -2  -3   5  813.02   34.00
  -2  -3   5  808.72   34.00
  -2  -3   5  789.62   34.10
  -2  -3   5  808.82   34.20
   1   3  -5 1749.62   69.59
   1   3  -5 1784.02   69.99
  -1  -3   5 1616.64   68.99
  -1  -3   5 1650.63   68.79
  -1  -3   5 1596.54   68.89
  -1  -3   5 1675.63   68.99
  -1  -3   5 1689.83   73.79
   0   3  -5 1736.73   67.99
   0   3  -5 1541.25   68.89
   0   3  -5 1709.73   68.09
   0   3  -5 1742.23   68.19
   0   3  -5 1689.93   68.29
   0  -3   5 1585.74   68.19
   0  -3   5 1622.84   67.89
   0  -3   5 1691.53   67.79
   0  -3   5 1633.94   73.19
   0  -3   5 1575.24   67.89
  -1   3  -5 2991.30  116.79
  -1   3  -5 2740.93  116.59
  -1   3  -5 2638.44  118.29
   1  -3   5 2759.52  117.39
   1  -3   5 2918.31  116.59
   1  -3   5 2929.51  122.99
   1  -3   5 2947.41  116.49
  -2   3  -5  545.15   24.50
   2  -3   5  527.85   21.80
   2  -3   5  479.05   22.00
   2  -3   5  527.15   23.40
   2  -3   5  518.25   28.80
   2  -3   5  531.05   22.10
  -3   3  -5  563.24   24.60
  -3   3  -5  575.24   24.30
  -3   3  -5  609.14   28.30
   3  -3   5  578.14   24.40
   3  -3   5  577.34   26.80
   3  -3   5  585.94   34.50
   3  -3   5  588.64   24.30
   3  -3   5  574.24   24.10
   3  -3   5  542.75   25.00
  -4   3  -5  128.99    6.70
  -4   3  -5  147.19    6.90
  -4   3  -5  134.59    7.20
  -4   3  -5  121.49   11.50
  -4   3  -5  123.09    6.90
   4  -3   5  130.19   10.90
   4  -3   5  133.99    7.80
   4  -3   5  135.69    6.90
   4  -3   5  130.39    6.80
   4  -3   5  142.69    7.80
   4  -3   5  151.28    6.40
   4  -3   5  125.69    8.30
   4  -3   5  130.79   22.60
  -5   3  -5  398.06   17.30
  -5   3  -5  386.16   17.60
  -5   3  -5  403.96   17.20
  -5   3  -5  411.96   17.50
   5  -3   5  395.16   17.60
   5  -3   5  375.66   17.70
   5  -3   5  409.26   17.70
   5  -3   5  400.86   18.30
   5  -3   5  395.16   17.50
   5  -3   5  417.16   18.30
   5  -3   5  408.36   17.20
  -6   3  -5  187.98    8.80
  -6   3  -5  180.28    8.10
  -6   3  -5  180.48    8.40
  -6   3  -5  181.88    8.50
   6  -3   5  189.08    9.10
   6  -3   5  170.98   10.10
   6  -3   5  197.28    8.90
   6  -3   5  189.78    9.40
   6  -3   5  189.78    8.90
   6  -3   5  191.68    8.80
   6   2  -5   24.30    3.30
  -6  -2   5   25.90    3.20
  -6  -2   5   23.20    4.10
   5   2  -5  118.59    8.80
   5   2  -5  141.59    6.70
   5   2  -5  120.89    7.00
   5   2  -5  121.29    8.30
  -5  -2   5  123.79    7.40
  -5  -2   5  138.99    8.30
  -5  -2   5  132.79    6.60
   4   2  -5  150.68    8.30
   4   2  -5  169.08    9.60
   4   2  -5  169.38    7.90
   4   2  -5  165.58   10.90
   4   2  -5  163.88    8.70
   4   2  -5  130.49    9.40
   4   2  -5  160.58    7.80
   4   2  -5  157.68    8.40
   4   2  -5  144.49    8.40
  -4  -2   5  156.18    7.50
  -4  -2   5  155.68    9.20
  -4  -2   5  149.29    8.30
  -4  -2   5  147.39    8.80
  -4  -2   5  153.58    7.60
   3   2  -5   46.20    4.40
   3   2  -5   54.39    4.60
   3   2  -5   51.39    5.10
   3   2  -5   58.69    4.80
   3   2  -5   51.79    5.30
   3   2  -5   53.69    3.60
  -3  -2   5   57.59    3.10
  -3  -2   5   61.69    4.20
  -3  -2   5   56.89    3.10
  -3  -2   5   65.79    3.50
  -3  -2   5   56.79    8.80
  -3  -2   5   56.69    3.90
  -3  -2   5   57.29    3.10
   2   2  -5  492.75   21.40
   2   2  -5  471.85   20.90
   2   2  -5  502.85   21.60
   2   2  -5  465.55   21.70
   2   2  -5  477.15   21.70
   2   2  -5  500.75   22.20
   2   2  -5  484.35   21.50
  -2  -2   5  539.35   25.80
  -2  -2   5  493.15   21.00
  -2  -2   5  503.35   20.80
  -2  -2   5  520.95   20.70
  -2  -2   5  509.45   21.00
  -2  -2   5  527.05   20.80
   1   2  -5  584.04   25.20
   1   2  -5  632.54   25.20
   1   2  -5  637.64   25.70
   1   2  -5  588.74   25.10
  -1  -2   5  615.54   28.60
  -1  -2   5  579.84   24.60
  -1  -2   5  576.14   24.60
  -1  -2   5  588.64   24.70
  -1  -2   5  568.04   24.70
   0   2  -5 1407.16   54.09
   0   2  -5 1418.46   54.19
   0   2  -5 1307.97   53.89
   0   2  -5 1307.77   54.09
   0   2  -5 1222.18   54.49
   0  -2   5 1316.27   53.79
   0  -2   5 1250.37   53.79
   0  -2   5 1280.67   58.29
   0  -2   5 1287.07   54.19
   0  -2   5 1289.37   53.69
  -1   2  -5 6376.36  260.87
  -2   2  -5  806.52   32.70
  -2   2  -5  845.42   35.40
   2  -2   5  762.72   32.40
   2  -2   5  774.22   32.60
   2  -2   5  774.42   32.70
   2  -2   5  773.12   34.00
   2  -2   5  768.82   39.00
  -3   2  -5  641.84   30.00
  -3   2  -5  607.04   26.10
   3  -2   5  605.04   28.30
   3  -2   5  646.04   26.30
   3  -2   5  620.24   25.90
   3  -2   5  622.24   26.80
   3  -2   5  616.64   26.10
  -4   2  -5 1849.02   74.99
  -4   2  -5 1810.22   74.69
  -4   2  -5 1773.02   74.59
  -4   2  -5 1777.82   79.99
  -4   2  -5 1858.81   74.79
   4  -2   5 1789.82   74.39
   4  -2   5 1799.72   77.89
   4  -2   5 1823.92   75.29
   4  -2   5 1717.23   74.69
   4  -2   5 1783.62   74.69
   4  -2   5 1832.42   74.79
   4  -2   5 1854.71   74.89
  -5   2  -5  127.79    6.60
  -5   2  -5  139.49    7.10
  -5   2  -5  140.89    6.80
  -5   2  -5  141.49   15.30
   5  -2   5  131.79    7.90
   5  -2   5  115.89   13.30
   5  -2   5  136.79    7.10
   5  -2   5  125.59    7.10
   5  -2   5  124.89    7.10
   5  -2   5  138.29    7.70
   5  -2   5  130.39    6.50
   5  -2   5  132.39    7.10
  -6   2  -5  124.89    6.50
  -6   2  -5  128.39    6.40
   6  -2   5  133.19    7.30
   6  -2   5  136.69    6.40
   6  -2   5  130.99    8.20
   6  -2   5  126.29    7.00
   6  -2   5  128.39    6.60
  -7   2  -5   67.49    4.30
  -7   2  -5   72.09    3.60
   7  -2   5   76.19    3.70
   7  -2   5   72.89    4.80
   7  -2   5   73.49    4.60
   6   1  -5   37.40    3.40
   6   1  -5   41.30    3.80
  -6  -1   5   39.60    5.10
  -6  -1   5   43.70    3.60
   5   1  -5  898.41   38.70
   5   1  -5  944.91   38.70
   5   1  -5  920.41   39.10
  -5  -1   5  935.81   39.40
  -5  -1   5  911.81   39.80
   4   1  -5  203.58   10.50
   4   1  -5  210.28   10.50
   4   1  -5  208.98   14.20
   4   1  -5  197.68   13.40
   4   1  -5  209.78   10.30
   4   1  -5  202.08   10.40
   4   1  -5  210.28    9.80
   4   1  -5  202.28    9.40
   4   1  -5  197.98   11.30
   4   1  -5  199.08   12.40
  -4  -1   5  208.48    9.50
  -4  -1   5  186.38   10.10
  -4  -1   5  196.28    9.90
  -4  -1   5  203.58   10.90
  -4  -1   5  209.08   10.50
   3   1  -5    9.20    1.50
   3   1  -5   11.50    2.50
   3   1  -5   10.60    2.90
   3   1  -5   10.10    2.50
   3   1  -5   15.80    3.10
   3   1  -5   11.90    3.60
   3   1  -5   12.90    2.80
   3   1  -5   13.40    2.70
  -3  -1   5    7.40    2.80
  -3  -1   5   12.40    1.80
  -3  -1   5   13.90    1.60
   2   1  -5  742.53   31.10
   2   1  -5  708.23   31.00
   2   1  -5  752.92   31.70
   2   1  -5  733.53   30.50
   2   1  -5  663.53   31.10
   2   1  -5  754.92   30.90
  -2  -1   5  779.02   30.40
  -2  -1   5  719.63   30.40
  -2  -1   5  735.43   30.20
  -2  -1   5  761.92   35.40
  -2  -1   5  717.63   30.60
   1   1  -5  834.32   36.00
   1   1  -5  887.01   36.30
   1   1  -5  884.01   36.70
   1   1  -5  855.01   36.20
   1   1  -5  821.22   35.90
   1   1  -5  925.61   36.30
  -1  -1   5  859.21   35.70
  -1  -1   5  937.31   39.60
  -1  -1   5  841.32   35.90
  -1  -1   5  859.21   35.80
   0   1  -5 1706.73   69.69
   0   1  -5 1610.74   69.59
   0   1  -5 1673.23   69.89
   0   1  -5 1701.93   69.59
   0  -1   5 1742.63   69.39
   0  -1   5 1681.33   73.69
   0  -1   5 1736.13   69.99
   0  -1   5 1698.83   69.49
  -1   1  -5 8296.77  339.47
  -2   1  -5  495.65   21.50
  -2   1  -5  542.55   24.00
   2  -1   5  513.05   21.30
   2  -1   5  494.55   23.20
   2  -1   5  524.25   21.50
   2  -1   5  501.65   21.50
   2  -1   5  527.25   27.10
  -3   1  -5  249.88   10.60
  -3   1  -5  254.97   14.20
   3  -1   5  235.08   12.50
   3  -1   5  237.38   10.60
   3  -1   5  237.18   10.30
   3  -1   5  233.98   11.30
   3  -1   5  240.28   10.70
  -4   1  -5   71.09    5.30
  -4   1  -5   79.99    8.80
  -4   1  -5   83.79    4.60
  -4   1  -5   79.79    5.20
   4  -1   5   78.29    5.40
   4  -1   5   74.69    7.40
   4  -1   5   82.79    4.60
   4  -1   5   89.19    5.70
   4  -1   5   77.79    4.70
   4  -1   5   76.89    4.10
   4  -1   5   80.69    5.50
  -5   1  -5  463.25   19.90
  -5   1  -5  469.45   20.30
  -5   1  -5  471.25   27.60
  -5   1  -5  455.45   20.10
   5  -1   5  450.65   20.30
   5  -1   5  485.05   20.00
   5  -1   5  447.76   20.70
   5  -1   5  466.05   20.10
   5  -1   5  474.75   20.20
   5  -1   5  449.66   20.60
   5  -1   5  438.56   24.50
   5  -1   5  478.45   19.70
  -6   1  -5  114.39    6.10
  -6   1  -5  120.19    5.90
   6  -1   5  111.69    5.80
   6  -1   5  119.39    6.10
   6  -1   5  115.79    6.40
   6  -1   5  102.99    5.90
   6  -1   5  115.49    7.70
   6  -1   5  119.79    6.70
  -7   1  -5   38.20    2.80
  -7   1  -5   33.40    2.40
   7  -1   5   43.10    3.90
   7  -1   5   35.20    3.40
   7  -1   5   35.40    2.60
   7  -1   5   43.40    2.90
   6   0  -5  158.78    7.50
   6   0  -5  166.68    8.90
   6   0  -5  163.58    8.00
  -6   0   5  154.08    7.80
  -6   0   5  149.69    8.60
   5   0  -5   81.19   11.00
   5   0  -5   78.99    5.50
   5   0  -5   75.59    5.30
   5   0  -5   89.99    8.10
   5   0  -5   78.09    5.00
  -5   0   5   85.19    5.50
  -5   0   5   84.09    6.30
   4   0  -5  686.83   28.40
   4   0  -5  618.04   29.30
   4   0  -5  616.74   30.30
   4   0  -5  626.14   28.70
   4   0  -5  673.13   29.10
   4   0  -5  675.03   31.00
   4   0  -5  682.23   28.90
   4   0  -5  622.54   29.10
   4   0  -5  670.23   28.10
   4   0  -5  682.53   33.50
  -4   0   5  702.03   28.60
  -4   0   5  708.63   29.00
  -4   0   5  659.23   28.90
  -4   0   5  733.93   29.50
  -4   0   5  629.04   28.80
   3   0  -5  975.60   40.80
   3   0  -5  923.51   40.20
   3   0  -5  957.40   41.80
   3   0  -5  980.50   40.50
   3   0  -5  921.91   40.50
   3   0  -5  996.60   40.00
   3   0  -5  935.31   40.70
   3   0  -5  928.81   40.80
   3   0  -5  957.10   40.90
  -3   0   5 1022.30   41.10
  -3   0   5  973.50   39.80
  -3   0   5 1019.10   40.40
  -3   0   5  917.31   40.70
   2   0  -5 1163.78   48.00
   2   0  -5 1121.09   48.00
   2   0  -5 1114.59   47.40
   2   0  -5 1073.29   48.10
   2   0  -5 1170.48   48.00
   2   0  -5 1150.38   48.70
   2   0  -5 1176.98   47.80
  -2   0   5 1172.38   47.30
  -2   0   5 1117.69   47.60
  -2   0   5 1178.58   47.60
  -2   0   5 1213.18   52.89
   1   0  -5 1955.70   81.49
   1   0  -5 1960.50   80.99
   1   0  -5 1941.01   80.69
   1   0  -5 1951.50   80.89
   1   0  -5 1994.20   81.09
  -1   0   5 1987.00   80.59
  -1   0   5 1941.31   80.59
  -1   0   5 1979.90   80.49
  -1   0   5 2071.39   84.19
  -1   0   5 1889.71   80.69
   0   0  -5 1122.69   45.60
   0   0  -5 1106.79   45.80
   0   0  -5 1101.29   45.40
   0   0  -5 1140.19   45.50
   0   0   5 1070.19   45.20
   0   0   5 1109.69   45.80
   0   0   5 1052.09   48.70
   0   0   5 1082.89   45.30
   0   0   5 1133.49   45.30
  -1   0  -5 1650.53   69.39
  -1   0  -5 1682.13   69.59
  -1   0  -5 1682.33   69.29
  -1   0  -5 1641.84   69.39
   1   0   5 1701.03   69.99
   1   0   5 1759.82   73.19
   1   0   5 1701.83   69.19
  -2   0  -5  235.08   10.30
  -2   0  -5  217.08   10.40
   2   0   5  244.58   14.80
   2   0   5  238.88   10.20
   2   0   5  243.38   10.10
   2   0   5  250.27   10.30
  -3   0  -5  204.38    8.50
   3   0   5  188.38   10.20
   3   0   5  190.58    8.30
   3   0   5  191.48    8.50
   3   0   5  171.98    8.70
   3   0   5  185.08    9.20
   3   0   5  205.98    9.50
  -4   0  -5 1663.63   64.49
  -4   0  -5 1532.25   63.49
  -4   0  -5 1580.24   68.79
  -4   0  -5 1443.46   63.89
  -4   0  -5 1537.25   63.89
   4   0   5 1563.24   64.19
   4   0   5 1581.04   63.29
   4   0   5 1449.06   63.69
   4   0   5 1502.25   63.69
   4   0   5 1523.15   66.29
   4   0   5 1520.55   63.59
   4   0   5 1533.35   63.79
  -5   0  -5   26.70    3.90
  -5   0  -5   37.00   10.20
  -5   0  -5   29.00    3.70
   5   0   5   36.10    3.80
   5   0   5   31.10    3.30
   5   0   5   32.10    3.90
   5   0   5   39.00    8.40
   5   0   5   35.00    3.00
   5   0   5   27.00    3.90
   5   0   5   37.10    3.70
  -6   0  -5  168.28    8.20
  -6   0  -5  171.08    8.10
   6   0   5  166.68    8.30
   6   0   5  170.28    8.60
   6   0   5  158.68    7.70
   6   0   5  163.38    9.50
   6   0   5  162.08    7.90
   6   0   5  163.08    7.80
  -7   0  -5  287.17   13.00
  -7   0  -5  304.67   12.90
  -7   0  -5  280.17   13.00
   7   0   5  336.47   13.00
   7   0   5  310.37   13.40
   7   0   5  302.27   13.50
   7   0   5  295.27   12.80
   6  -1  -5    5.40    2.20
   6  -1  -5    5.30    3.20
   6  -1  -5    2.10    2.40
   6  -1  -5    6.20    1.80
  -6   1   5    6.00    2.60
  -6   1   5    6.00    1.60
   5  -1  -5  110.19    8.70
   5  -1  -5  106.49    6.10
   5  -1  -5  110.69    6.70
   5  -1  -5  107.19    6.20
   5  -1  -5  103.69    7.10
   5  -1  -5  119.89    9.20
   5  -1  -5  106.49   11.00
  -5   1   5  103.49    7.00
  -5   1   5  102.49    6.60
  -5   1   5  113.29    6.30
   4  -1  -5  706.73   28.20
   4  -1  -5  680.53   29.40
   4  -1  -5  662.83   33.80
   4  -1  -5  664.13   29.10
   4  -1  -5  682.63   29.50
   4  -1  -5  664.73   31.10
   4  -1  -5  685.93   29.00
   4  -1  -5  642.74   29.30
   4  -1  -5  616.54   29.20
  -4   1   5  686.83   29.10
  -4   1   5  622.74   29.70
  -4   1   5  677.33   28.90
   3  -1  -5 1495.35   62.69
   3  -1  -5 1455.55   61.69
   3  -1  -5 1487.25   61.79
   3  -1  -5 1554.14   61.49
   3  -1  -5 1394.96   61.39
   3  -1  -5 1419.66   61.89
   3  -1  -5 1491.45   61.69
   3  -1  -5 1518.65   60.99
   3  -1  -5 1503.05   61.29
  -3   1   5 1459.55   60.79
  -3   1   5 1378.16   61.59
  -3   1   5 1393.56   61.59
  -3   1   5 1558.14   61.49
  -3   1   5 1547.65   61.99
   2  -1  -5 1210.88   48.90
   2  -1  -5 1215.08   49.40
   2  -1  -5 1202.78   49.40
   2  -1  -5 1197.88   49.20
   2  -1  -5 1117.69   49.40
   2  -1  -5 1214.68   50.09
  -2   1   5 1143.79   53.99
  -2   1   5 1175.18   48.70
  -2   1   5 1186.48   49.10
   1  -1  -5 1151.68   49.40
   1  -1  -5 1174.48   48.90
   1  -1  -5 1133.09   48.60
   1  -1  -5 1177.18   49.00
   1  -1  -5 1179.78   48.80
  -1   1   5 1206.28   48.50
  -1   1   5 1273.47   52.09
  -1   1   5 1198.78   48.70
  -1   1   5 1146.09   48.60
   0  -1  -5  477.95   19.90
   0  -1  -5  502.95   20.50
   0  -1  -5  501.85   20.00
   0  -1  -5  519.65   20.20
   0  -1  -5  484.55   20.10
   0   1   5  453.25   19.90
   0   1   5  441.66   19.90
   0   1   5  470.35   22.60
   0   1   5  470.05   20.40
  -1  -1  -5 3818.82  163.58
  -1  -1  -5 4051.99  163.28
  -1  -1  -5 4004.60  163.28
  -1  -1  -5 3987.90  163.48
  -1  -1  -5 3996.20  163.18
   1   1   5 4023.70  163.18
   1   1   5 4036.40  163.08
  -2  -1  -5  102.19    4.90
  -2  -1  -5  105.39    5.10
  -2  -1  -5   98.99    4.80
  -2  -1  -5  105.59    5.00
  -2  -1  -5  107.19    4.80
   2   1   5  107.79    8.50
   2   1   5  108.69    4.80
   2   1   5  104.59    4.70
   2   1   5  112.99    4.90
  -3  -1  -5 1440.56   58.29
   3   1   5 1442.36   58.49
   3   1   5 1416.46   59.99
   3   1   5 1350.26   58.49
   3   1   5 1444.96   58.09
   3   1   5 1382.56   58.69
   3   1   5 1414.36   58.29
  -4  -1  -5   44.30    3.10
  -4  -1  -5   44.80    4.60
  -4  -1  -5   42.70    5.30
   4   1   5   44.50    4.20
   4   1   5   51.49    4.20
   4   1   5   52.19    5.60
   4   1   5   48.30    3.30
   4   1   5   50.59    3.60
   4   1   5   50.09    4.10
   4   1   5   47.40    3.50
   4   1   5   49.60    2.90
  -5  -1  -5  477.55   20.90
  -5  -1  -5  464.25   21.20
  -5  -1  -5  433.26   27.00
  -5  -1  -5  473.25   20.60
   5   1   5  482.55   20.90
   5   1   5  478.35   20.50
   5   1   5  483.65   20.60
   5   1   5  471.25   20.60
   5   1   5  498.35   20.30
   5   1   5  484.75   20.50
   5   1   5  459.95   24.00
   5   1   5  471.65   21.10
  -6  -1  -5   85.69    5.00
  -6  -1  -5   75.39    5.20
   6   1   5   84.59    4.80
   6   1   5   81.69    5.50
   6   1   5   79.39    4.70
   6   1   5   82.69    5.10
   6   1   5   67.49    7.70
   6   1   5   84.19    4.60
  -7  -1  -5  112.89    6.00
  -7  -1  -5  119.49    5.80
   7   1   5  125.19    5.60
   7   1   5  132.79    5.90
   7   1   5  120.19    7.60
   6  -2  -5  397.56   17.30
   6  -2  -5  358.06   16.90
   6  -2  -5  387.86   16.50
   6  -2  -5  403.06   16.90
  -6   2   5  383.36   16.60
  -6   2   5  393.06   16.40
  -6   2   5  360.96   17.20
   5  -2  -5   70.09    5.60
   5  -2  -5   71.29    4.70
   5  -2  -5   68.69    8.70
   5  -2  -5   69.79    5.00
   5  -2  -5   69.79   12.00
   5  -2  -5   64.39    6.80
   5  -2  -5   71.29    6.00
  -5   2   5   63.89    5.00
  -5   2   5   70.39    4.70
  -5   2   5   63.39    5.50
   4  -2  -5 1222.08   50.99
   4  -2  -5 1199.38   50.99
   4  -2  -5 1158.08   50.29
   4  -2  -5 1171.68   50.69
   4  -2  -5 1179.28   55.79
   4  -2  -5 1223.88   51.09
   4  -2  -5 1160.08   52.69
   4  -2  -5 1222.28   50.59
  -4   2   5 1207.38   50.39
  -4   2   5 1178.08   50.79
  -4   2   5 1216.58   51.19
  -4   2   5 1227.98   50.49
   3  -2  -5 1796.82   73.19
   3  -2  -5 1815.72   74.09
   3  -2  -5 1790.62   73.99
   3  -2  -5 1835.42   75.19
   3  -2  -5 1681.23   73.69
   3  -2  -5 1607.74   75.19
   3  -2  -5 1793.02   73.89
   3  -2  -5 1691.83   73.39
   3  -2  -5 1858.01   73.99
  -3   2   5 1794.12   73.89
  -3   2   5 1744.83   73.79
  -3   2   5 1834.12   74.29
  -3   2   5 1827.92   73.89
   2  -2  -5  597.64   25.10
   2  -2  -5  575.44   24.50
   2  -2  -5  607.14   24.00
   2  -2  -5  580.34   24.20
   2  -2  -5  567.94   23.70
   2  -2  -5  520.95   24.30
  -2   2   5  575.04   24.00
  -2   2   5  557.94   23.50
  -2   2   5  541.25   24.20
   1  -2  -5 2168.88   89.49
   1  -2  -5 2254.37   89.99
   1  -2  -5 2166.88   89.89
   1  -2  -5 2249.97   89.69
  -1   2   5 2150.68   89.69
  -1   2   5 2117.19   93.09
   0  -2  -5 3313.37  130.69
   0   2   5 3072.39  130.69
  -1  -2  -5  363.56   15.00
  -1  -2  -5  339.57   14.80
  -1  -2  -5  341.97   14.70
  -1  -2  -5  350.26   15.00
   1   2   5  364.76   15.60
   1   2   5  351.86   14.80
   1   2   5  361.96   17.10
  -2  -2  -5 1018.80   42.30
  -2  -2  -5  978.20   42.00
  -2  -2  -5 1024.00   42.40
  -2  -2  -5 1003.90   42.20
  -2  -2  -5 1008.20   42.20
   2   2   5 1071.29   43.70
   2   2   5 1030.10   42.20
   2   2   5 1012.60   45.90
   2   2   5 1048.90   42.00
  -3  -2  -5  220.88   10.70
  -3  -2  -5  226.38   10.10
  -3  -2  -5  226.98   10.40
  -3  -2  -5  226.68   10.70
  -3  -2  -5  234.38   10.20
   3   2   5  240.18   10.80
   3   2   5  252.87   11.90
   3   2   5  250.97   10.50
   3   2   5  240.28   10.60
   3   2   5  242.38   10.30
  -4  -2  -5  495.05   20.70
  -4  -2  -5  488.75   21.00
  -4  -2  -5  498.85   21.60
   4   2   5  493.95   21.10
   4   2   5  499.45   20.50
   4   2   5  485.35   21.20
   4   2   5  504.15   21.30
   4   2   5  479.65   21.00
   4   2   5  474.55   20.90
   4   2   5  487.95   20.80
   4   2   5  477.55   23.00
  -5  -2  -5  779.32   34.00
  -5  -2  -5  817.02   33.50
  -5  -2  -5  773.92   33.10
   5   2   5  764.42   35.80
   5   2   5  815.62   33.00
   5   2   5  695.63   32.90
   5   2   5  741.83   33.30
   5   2   5  812.02   32.40
   5   2   5  751.82   32.70
   5   2   5  778.92   32.80
   5   2   5  768.72   32.60
  -6  -2  -5  123.49    6.70
  -6  -2  -5  113.29    6.70
   6   2   5  125.09    6.00
   6   2   5  132.29    6.60
   6   2   5  130.69    7.10
   6   2   5  124.19    6.20
   6   2   5  112.29    6.50
  -7  -2  -5   10.30    2.10
   7   2   5   13.50    2.00
   7   2   5   12.10    1.60
   6  -3  -5  115.49    6.20
   6  -3  -5  112.49    6.60
   6  -3  -5  103.39    5.60
  -6   3   5  103.79    6.20
  -6   3   5  109.99    5.40
   5  -3  -5   32.00    4.80
   5  -3  -5   44.00    6.10
   5  -3  -5   39.10    3.70
   5  -3  -5   36.00    5.10
  -5   3   5   38.40    3.80
  -5   3   5   40.10    4.70
  -5   3   5   28.10    3.40
   4  -3  -5  392.36   18.00
   4  -3  -5  389.26   17.60
   4  -3  -5  394.76   16.80
   4  -3  -5  372.36   17.20
   4  -3  -5  374.56   17.80
   4  -3  -5  378.16   24.60
   4  -3  -5  359.36   20.90
   4  -3  -5  390.46   18.20
   4  -3  -5  369.86   17.90
  -4   3   5  370.76   18.10
  -4   3   5  398.36   18.10
  -4   3   5  388.06   17.50
  -4   3   5  409.76   17.40
  -4   3   5  386.46   17.30
   3  -3  -5  676.43   27.80
   3  -3  -5  633.94   28.20
   3  -3  -5  671.53   28.20
   3  -3  -5  599.04   27.80
   3  -3  -5  645.84   29.40
   3  -3  -5  638.84   28.30
   3  -3  -5  652.33   28.20
   3  -3  -5  616.74   28.10
   3  -3  -5  660.63   27.30
  -3   3   5  699.53   28.30
  -3   3   5  674.93   28.10
  -3   3   5  658.43   28.60
  -3   3   5  628.74   27.90
  -3   3   5  648.24   28.00
   2  -3  -5  816.42   38.30
   2  -3  -5  910.41   37.70
   2  -3  -5  962.90   39.20
   2  -3  -5  920.41   38.20
   2  -3  -5  933.91   38.30
   2  -3  -5  939.31   38.00
  -2   3   5  861.11   38.30
  -2   3   5  951.50   38.30
   1  -3  -5 2740.03  112.49
   1  -3  -5 2848.71  113.29
   1  -3  -5 2667.13  112.09
   1  -3  -5 2784.12  112.29
   1  -3  -5 2751.72  112.59
  -1   3   5 2634.74  112.39
  -1  -3  -5 1503.15   61.29
  -1  -3  -5 1516.85   61.09
  -1  -3  -5 1558.54   61.49
  -1  -3  -5 1524.95   61.39
  -1  -3  -5 1477.35   61.19
   1   3   5 1508.65   62.09
   1   3   5 1485.45   61.19
   1   3   5 1376.06   62.79
   1   3   5 1458.15   61.19
  -2  -3  -5 1759.02   75.69
  -2  -3  -5 1764.72   75.39
  -2  -3  -5 1821.52   75.49
  -2  -3  -5 1843.42   75.29
   2   3   5 1818.22   78.49
   2   3   5 1930.41   75.39
   2   3   5 1760.62   75.29
   2   3   5 1896.01   75.49
   2   3   5 1931.51   75.29
  -3  -3  -5 1197.48   49.60
  -3  -3  -5 1188.78   49.20
  -3  -3  -5 1142.49   49.50
  -3  -3  -5 1194.08   49.30
  -3  -3  -5 1140.49   49.20
   3   3   5 1212.28   49.30
   3   3   5 1223.88   49.00
   3   3   5 1184.78   49.50
   3   3   5 1179.48   49.40
   3   3   5 1202.58   49.50
   3   3   5 1247.08   50.79
  -4  -3  -5   86.09    4.70
  -4  -3  -5   86.89    5.50
  -4  -3  -5   84.29    5.30
  -4  -3  -5   85.59    6.40
  -4  -3  -5   89.89    4.50
   4   3   5   81.99    6.50
   4   3   5   80.89    5.10
   4   3   5   88.79    4.30
   4   3   5   87.69    5.50
   4   3   5   88.39    4.80
   4   3   5   91.39    6.60
   4   3   5   87.79    4.90
   4   3   5   85.79    5.00
  -5  -3  -5  785.62   33.80
  -5  -3  -5  803.02   34.50
   5   3   5  774.12   33.50
   5   3   5  857.21   34.20
   5   3   5  811.72   34.00
   5   3   5  824.12   33.60
   5   3   5  781.12   36.80
   5   3   5  805.12   34.90
  -6  -3  -5   77.99    5.20
  -6  -3  -5   77.79    5.40
  -6  -3  -5   75.89    6.10
   6   3   5   82.29    4.60
   6   3   5   82.99    4.30
   6   3   5   76.89    6.20
   6   3   5   88.29    5.10
   6   3   5   81.59    7.00
  -7  -3  -5   57.39    3.60
   7   3   5   58.49    3.40
   7   3   5   59.69    4.00
   6  -4  -5   82.09    4.60
   6  -4  -5   88.69    6.10
  -6   4   5   80.49    4.60
  -6   4   5   82.99    4.30
   5  -4  -5   50.69    5.40
   5  -4  -5   48.80    8.10
   5  -4  -5   60.09    4.30
   5  -4  -5   45.00    4.60
   5  -4  -5   54.29    6.80
  -5   4   5   49.99    4.80
  -5   4   5   46.50    4.70
  -5   4   5   49.30    4.90
  -5   4   5   49.60    4.00
   4  -4  -5  242.68   12.60
   4  -4  -5  246.88   11.70
   4  -4  -5  212.98   17.30
   4  -4  -5  221.38   12.30
   4  -4  -5  243.18   10.80
   4  -4  -5  234.38   11.60
   4  -4  -5  239.88   12.00
   4  -4  -5  224.08   12.40
   4  -4  -5  221.88   21.20
  -4   4   5  220.38   12.40
  -4   4   5  236.68   11.20
  -4   4   5  243.58   12.30
  -4   4   5  241.68   11.50
  -4   4   5  232.78   11.10
   3  -4  -5  166.48    8.50
   3  -4  -5  175.68    8.90
   3  -4  -5  164.58   10.20
   3  -4  -5  162.38   10.00
   3  -4  -5  166.88    8.80
   3  -4  -5  178.38    9.10
   3  -4  -5  168.38   10.80
   3  -4  -5  167.78    7.80
  -3   4   5  167.58    9.80
  -3   4   5  175.18    8.90
  -3   4   5  171.88    8.70
  -3   4   5  180.58    8.90
  -3   4   5  176.98    9.00
   2  -4  -5  266.07   13.40
   2  -4  -5  264.47   12.10
   2  -4  -5  285.07   12.70
   2  -4  -5  283.37   12.40
   2  -4  -5  275.87   11.80
   2  -4  -5  274.87   12.60
  -2   4   5  290.97   12.50
   1  -4  -5 2856.01  118.59
   1  -4  -5 2806.02  118.19
   1  -4  -5 2845.92  118.79
   1  -4  -5 2844.72  118.39
   1  -4  -5 2934.41  119.49
  -1   4   5 2918.11  118.69
  -1   4   5 2995.70  118.69
   0  -4  -5 4748.92  202.18
   0  -4  -5 5142.19  202.88
  -1  -4  -5 1027.80   42.10
  -1  -4  -5 1059.09   42.50
  -1  -4  -5  954.40   42.00
  -1  -4  -5 1021.70   42.20
  -1  -4  -5 1004.50   41.90
   1   4   5 1045.80   42.10
   1   4   5 1026.70   41.90
  -2  -4  -5 1225.28   53.39
  -2  -4  -5 1307.57   53.29
  -2  -4  -5 1307.37   52.99
  -2  -4  -5 1352.46   53.49
  -2  -4  -5 1294.57   53.19
   2   4   5 1273.67   53.19
   2   4   5 1256.67   53.29
   2   4   5 1310.67   54.29
  -3  -4  -5   61.99    2.90
  -3  -4  -5   54.09    3.90
  -3  -4  -5   62.69    3.30
  -3  -4  -5   58.79    3.60
  -3  -4  -5   59.29    3.10
   3   4   5   51.19    7.70
   3   4   5   67.19    4.80
   3   4   5   54.09    3.10
   3   4   5   53.89    3.60
   3   4   5   62.29    4.60
  -4  -4  -5   48.50    5.40
  -4  -4  -5   46.60    3.20
  -4  -4  -5   47.80    3.90
  -4  -4  -5   48.90    3.80
  -4  -4  -5   35.40    5.60
  -4  -4  -5   47.40    2.90
  -4  -4  -5   48.90    3.00
  -4  -4  -5   47.80    4.10
   4   4   5   45.70    3.80
   4   4   5   47.70    5.30
   4   4   5   46.00    4.50
   4   4   5   47.40    3.50
   4   4   5   47.40    3.60
  -5  -4  -5   60.59    5.20
  -5  -4  -5   50.49    3.90
  -5  -4  -5   65.69    3.90
  -5  -4  -5   58.79    4.30
   5   4   5   56.49    3.90
   5   4   5   45.90    9.00
   5   4   5   53.19    3.90
   5   4   5   63.69    5.40
   5   4   5   53.19    3.70
  -6  -4  -5  338.57   15.20
  -6  -4  -5  337.47   15.50
  -6  -4  -5  340.77   15.70
   6   4   5  352.96   16.30
   6   4   5  370.86   15.50
   6   4   5  349.77   15.10
   6   4   5  352.16   14.70
  -7  -4  -5  190.48    8.50
   7   4   5  176.48    8.60
   7   4   5  188.18    8.10
   5  -5  -5   52.49    7.60
   5  -5  -5   57.99    5.60
   5  -5  -5   60.09    5.40
   5  -5  -5   61.49    5.80
   5  -5  -5   43.40    6.70
  -5   5   5   54.99    5.30
  -5   5   5   51.39    3.90
  -5   5   5   58.49    4.30
   4  -5  -5  163.68   10.50
   4  -5  -5  161.48    9.10
   4  -5  -5  154.58    9.30
   4  -5  -5  171.78    9.10
   4  -5  -5  169.68    8.00
  -4   5   5  153.38    8.20
  -4   5   5  149.39    7.90
  -4   5   5  164.08    8.50
  -4   5   5  159.78    9.30
  -4   5   5  152.28    8.30
   3  -5  -5  201.08   10.00
   3  -5  -5  190.58   10.10
   3  -5  -5  200.28    8.90
   3  -5  -5  189.68   12.60
   3  -5  -5  201.88   12.70
   3  -5  -5  192.88    9.90
   3  -5  -5  213.48    9.70
  -3   5   5  198.08   10.00
  -3   5   5  188.98    9.70
  -3   5   5  193.18   10.10
  -3   5   5  197.68   10.90
  -3   5   5  187.78    9.80
  -3   5   5  197.08   10.90
   2  -5  -5  499.75   20.60
   2  -5  -5  494.15   21.00
   2  -5  -5  494.45   21.50
   2  -5  -5  477.65   21.50
   2  -5  -5  485.95   22.50
   2  -5  -5  515.55   21.30
  -2   5   5  512.95   21.80
  -2   5   5  478.25   21.50
  -2   5   5  486.75   21.50
   1  -5  -5   60.29    3.80
   1  -5  -5   58.49    4.50
   1  -5  -5   63.29    3.30
   1  -5  -5   58.89    3.10
   1  -5  -5   60.59    2.80
  -1   5   5   48.00    3.70
  -1   5   5   57.79    3.50
   0  -5  -5  127.19    5.80
   0  -5  -5  126.79    6.20
   0  -5  -5  122.09    5.60
   0  -5  -5  120.89    5.50
   0   5   5  135.99    6.00
   0   5   5  127.69    5.80
  -1  -5  -5  394.46   16.20
  -1  -5  -5  370.06   15.50
  -1  -5  -5  376.76   15.80
  -1  -5  -5  359.66   15.60
  -1  -5  -5  387.76   15.70
   1   5   5  331.47   15.70
   1   5   5  385.06   15.80
  -2  -5  -5  260.07   11.40
  -2  -5  -5  235.98   11.60
  -2  -5  -5  255.17   11.20
  -2  -5  -5  250.77   11.30
   2   5   5  289.17   11.70
   2   5   5  262.87   11.50
   2   5   5  307.57   12.70
  -3  -5  -5 1024.60   42.80
  -3  -5  -5 1004.60   43.00
  -3  -5  -5 1024.00   42.50
  -3  -5  -5 1002.80   42.80
  -3  -5  -5 1054.09   43.20
  -3  -5  -5 1010.30   42.70
   3   5   5 1014.90   42.80
   3   5   5 1049.40   43.40
   3   5   5 1057.69   44.20
   3   5   5 1072.69   42.90
  -4  -5  -5  167.78    8.00
  -4  -5  -5  180.78    9.40
  -4  -5  -5  175.08   10.10
  -4  -5  -5  174.28    8.50
  -4  -5  -5  182.78    8.10
  -4  -5  -5  191.48    8.50
  -4  -5  -5  181.18    7.90
   4   5   5  174.88   10.40
   4   5   5  179.38    8.40
   4   5   5  160.78    9.20
   4   5   5  185.68    8.40
  -5  -5  -5  164.78    9.60
  -5  -5  -5  199.48    8.20
  -5  -5  -5  184.18    8.80
  -5  -5  -5  191.68    8.60
   5   5   5  194.98    8.80
   5   5   5  178.08   14.20
   5   5   5  175.08    8.50
   5   5   5  167.78    9.50
  -6  -5  -5   16.90    3.50
  -6  -5  -5   21.10    3.00
  -6  -5  -5   17.90    3.70
   6   5   5   19.20    3.10
   6   5   5   17.80    2.80
   6   5   5   19.70    2.50
  -7  -5  -5  197.88    8.60
   7   5   5  161.88    8.70
   7   5   5  183.08    8.10
   7   5   5  204.68    9.20
   5  -6  -5    3.90    2.80
   5  -6  -5    4.10    2.80
   5  -6  -5    4.40    2.50
  -5   6   5    3.20    2.60
  -5   6   5    1.70    1.50
   4  -6  -5   16.40    2.60
   4  -6  -5   14.80    5.30
   4  -6  -5   13.30    3.70
   4  -6  -5   11.30    3.40
   4  -6  -5   10.60    3.80
  -4   6   5   13.90    3.00
  -4   6   5   14.70    3.40
  -4   6   5   12.40    2.10
   3  -6  -5  685.53   30.10
   3  -6  -5  632.74   29.80
   3  -6  -5  728.63   29.20
   3  -6  -5  650.13   32.70
   3  -6  -5  707.23   29.70
  -3   6   5  688.13   29.60
  -3   6   5  714.13   30.10
  -3   6   5  694.53   30.60
  -3   6   5  715.13   30.30
  -3   6   5  700.43   30.40
   2  -6  -5  423.36   20.10
   2  -6  -5  401.26   19.00
   2  -6  -5  431.26   18.20
   2  -6  -5  398.76   18.80
   2  -6  -5  412.56   17.70
   2  -6  -5  431.96   18.50
  -2   6   5  395.06   19.80
  -2   6   5  438.36   19.00
  -2   6   5  427.46   18.70
  -2   6   5  437.76   18.90
  -2   6   5  447.56   19.60
   1  -6  -5  160.08    9.90
   1  -6  -5  162.08    7.20
   1  -6  -5  159.28    8.80
   1  -6  -5  154.08    7.00
   1  -6  -5  146.69    6.70
  -1   6   5  158.18    7.80
  -1   6   5  154.08    7.60
   0  -6  -5  219.38    9.60
   0  -6  -5  236.68   10.00
   0  -6  -5  225.08   10.50
   0  -6  -5  219.78    9.70
   0   6   5  234.58   10.20
   0   6   5  217.28   10.00
   0   6   5  234.68   10.00
  -1  -6  -5  595.04   24.40
  -1  -6  -5  581.84   23.50
  -1  -6  -5  518.65   23.90
  -1  -6  -5  592.54   24.00
  -1  -6  -5  579.54   23.70
  -1  -6  -5  543.75   23.60
   1   6   5  545.85   23.80
   1   6   5  591.84   23.90
  -2  -6  -5  267.57   11.80
  -2  -6  -5  291.27   11.90
  -2  -6  -5  283.17   11.60
  -2  -6  -5  277.27   11.50
  -2  -6  -5  281.37   11.30
   2   6   5  229.98   12.40
   2   6   5  233.08   11.70
   2   6   5  285.47   11.80
  -3  -6  -5   48.60    2.90
  -3  -6  -5   46.20    2.70
  -3  -6  -5   44.30    3.60
  -3  -6  -5   46.40    2.50
  -3  -6  -5   47.30    3.10
  -3  -6  -5   50.49    3.60
  -3  -6  -5   42.20    4.00
  -3  -6  -5   47.30    3.30
   3   6   5   47.90    3.60
   3   6   5   46.50    3.30
   3   6   5   49.99    4.60
   3   6   5   42.20    4.10
  -4  -6  -5  178.08    8.20
  -4  -6  -5  172.58    7.80
  -4  -6  -5  167.78    7.50
  -4  -6  -5  169.78    7.70
  -4  -6  -5  177.18    8.20
  -4  -6  -5  178.38    9.10
  -4  -6  -5  171.28    8.30
   4   6   5  166.08    8.00
   4   6   5  169.08    8.80
   4   6   5  151.18   10.50
   4   6   5  158.18    8.10
  -5  -6  -5   53.29    3.70
  -5  -6  -5   51.69    3.90
  -5  -6  -5   50.49    5.50
  -5  -6  -5   51.29    4.40
  -5  -6  -5   52.49    3.30
   5   6   5   50.29    4.60
   5   6   5   49.50    3.90
   5   6   5   50.19    3.70
  -6  -6  -5  144.59    8.00
  -6  -6  -5  132.99    7.30
  -6  -6  -5  135.49    7.10
   6   6   5  138.79    7.10
   6   6   5  153.48    8.20
   6   6   5  143.89    6.70
  -7  -6  -5  137.09    6.70
   7   6   5  140.59    6.90
   5  -7  -5  122.89    7.90
   5  -7  -5  115.49    7.10
  -5   7   5  122.89    6.00
   4  -7  -5   -1.00    4.50
   4  -7  -5    4.30    3.90
   4  -7  -5    1.80    3.40
   4  -7  -5    3.90    2.40
  -4   7   5    1.90    2.40
  -4   7   5    1.40    1.50
  -4   7   5    2.00    1.70
  -4   7   5    1.40    2.80
   3  -7  -5  827.62   43.80
   3  -7  -5  924.71   39.20
   3  -7  -5  999.60   40.60
   3  -7  -5  874.41   39.70
   3  -7  -5  942.91   38.60
  -3   7   5  959.50   39.50
  -3   7   5  899.31   40.10
  -3   7   5  972.80   39.70
  -3   7   5  922.41   39.10
  -3   7   5  924.01   40.00
   2  -7  -5 1908.51   80.69
   2  -7  -5 1930.51   78.19
   2  -7  -5 1813.12   79.59
   2  -7  -5 1933.71   78.89
   2  -7  -5 1953.40   78.59
  -2   7   5 1751.02   79.69
  -2   7   5 1968.50   79.79
  -2   7   5 1948.11   79.09
  -2   7   5 1899.21   79.29
  -2   7   5 1917.01   79.49
   1  -7  -5   96.19    7.20
   1  -7  -5   84.59    4.60
   1  -7  -5   90.59    6.20
   1  -7  -5   93.89    4.90
   1  -7  -5   84.39    4.20
  -1   7   5   94.09    4.40
  -1   7   5   90.69    5.50
  -1   7   5   94.09    6.50
  -1   7   5   87.39    5.80
  -1   7   5   94.79    5.70
  -1   7   5   96.69    6.90
   0  -7  -5 1815.52   72.59
   0  -7  -5 1838.22   71.89
   0  -7  -5 1706.03   71.39
   0  -7  -5 1736.73   71.69
   0   7   5 1629.24   71.89
   0   7   5 1743.93   72.79
   0   7   5 1769.02   71.99
   0   7   5 1731.03   72.09
   0   7   5 1707.33   72.39
  -1  -7  -5  218.68    9.90
  -1  -7  -5  229.08    9.70
  -1  -7  -5  236.68   10.00
  -1  -7  -5  233.58   10.20
  -1  -7  -5  235.78   10.90
  -1  -7  -5  210.98   10.30
   1   7   5  234.38   10.30
   1   7   5  237.68   10.30
  -2  -7  -5  209.78    9.20
  -2  -7  -5  211.68    9.60
  -2  -7  -5  207.68    8.90
  -2  -7  -5  216.48    9.10
  -2  -7  -5  207.78    9.50
   2   7   5  222.08    9.50
   2   7   5  183.28    9.30
   2   7   5  206.38    9.80
  -3  -7  -5   36.90    2.90
  -3  -7  -5   36.20    2.20
  -3  -7  -5   34.00    3.40
  -3  -7  -5   36.10    2.80
  -3  -7  -5   34.30    2.40
  -3  -7  -5   33.50    3.00
   3   7   5   38.90    3.30
   3   7   5   37.80    3.80
   3   7   5   34.60    4.80
   3   7   5   40.20    3.20
  -4  -7  -5   78.39    4.10
  -4  -7  -5   83.89    6.20
  -4  -7  -5   91.19    4.90
  -4  -7  -5   76.79    5.00
  -4  -7  -5   79.39    5.10
  -4  -7  -5   80.59    4.40
   4   7   5   85.79    5.50
  -5  -7  -5  119.69    6.30
  -5  -7  -5  111.19    7.40
  -5  -7  -5  122.49    5.70
  -5  -7  -5  125.19    6.30
  -5  -7  -5  120.29    6.10
  -5  -7  -5  122.09    8.10
   5   7   5  113.29    6.10
   5   7   5  120.89    6.80
  -6  -7  -5  197.08    8.80
  -6  -7  -5  174.58    8.90
  -6  -7  -5  178.48    9.40
   6   7   5  195.28    9.30
   4  -8  -5   60.79    5.40
   4  -8  -5   60.29    7.30
  -4   8   5   68.89    5.90
  -4   8   5   72.59    4.50
  -4   8   5   65.59    4.50
  -4   8   5   70.79    4.60
   3  -8  -5   73.19    5.10
   3  -8  -5   75.39    8.30
  -3   8   5   63.79    4.60
  -3   8   5   65.79    4.80
  -3   8   5   69.39    5.30
  -3   8   5   69.09    7.00
   2  -8  -5  722.33   33.70
   2  -8  -5  739.13   29.80
   2  -8  -5  743.13   30.10
   2  -8  -5  625.44   31.60
  -2   8   5  725.83   30.80
  -2   8   5  772.02   31.40
  -2   8   5  686.63   31.20
  -2   8   5  674.13   30.40
   1  -8  -5  448.76   18.10
   1  -8  -5  406.36   19.60
   1  -8  -5  422.16   17.70
   1  -8  -5  432.36   18.20
  -1   8   5  414.36   17.80
  -1   8   5  424.66   18.90
  -1   8   5  420.66   19.10
  -1   8   5  386.06   18.80
  -1   8   5  445.96   19.70
   0  -8  -5 1665.23   70.19
   0  -8  -5 1704.73   70.19
   0  -8  -5 1637.94   69.79
   0  -8  -5 1659.13   71.09
   0   8   5 1660.33   70.79
   0   8   5 1822.12   70.69
   0   8   5 1791.12   71.39
   0   8   5 1666.13   69.99
  -1  -8  -5 1716.33   74.59
  -1  -8  -5 1749.82   74.29
  -1  -8  -5 1805.52   75.39
  -1  -8  -5 1827.42   74.09
  -1  -8  -5 1871.01   74.59
  -1  -8  -5 1862.51   74.69
   1   8   5 1875.31   75.49
   1   8   5 1725.23   74.39
   1   8   5 1842.12   74.69
   1   8   5 1708.03   74.19
   1   8   5 1822.62   74.99
   1   8   5 1858.61   74.59
  -2  -8  -5   70.49    6.10
  -2  -8  -5   75.39    3.70
  -2  -8  -5   75.69    6.20
  -2  -8  -5   79.69    4.00
  -2  -8  -5   82.59    4.20
  -2  -8  -5   73.49    4.40
  -2  -8  -5   78.59    4.60
   2   8   5   82.49    5.40
   2   8   5   77.49    4.50
   2   8   5   75.49    6.10
   2   8   5   76.39    5.00
  -3  -8  -5   80.99    5.50
  -3  -8  -5   84.49    4.20
  -3  -8  -5   85.79    5.40
  -3  -8  -5   77.99    4.70
  -3  -8  -5   93.09    4.90
  -3  -8  -5   84.39    4.70
  -3  -8  -5   81.59    4.40
   3   8   5  100.89    5.00
   3   8   5   94.49    5.50
   3   8   5   86.59    7.00
  -4  -8  -5  967.50   40.50
  -4  -8  -5 1009.70   41.20
  -4  -8  -5 1003.50   40.80
  -4  -8  -5 1005.10   40.50
  -4  -8  -5  992.30   40.90
  -4  -8  -5  961.50   41.70
  -4  -8  -5  942.51   41.00
   4   8   5  887.11   40.70
   4   8   5 1029.30   41.30
  -5  -8  -5  429.36   18.50
  -5  -8  -5  437.16   18.60
  -5  -8  -5  422.66   18.20
  -5  -8  -5  418.36   18.70
  -5  -8  -5  442.66   18.10
   5   8   5  420.16   18.90
  -6  -8  -5   17.50    2.90
  -6  -8  -5   17.50    3.50
   6   8   5   18.80    2.80
   4  -9  -5   20.70    4.90
  -4   9   5   20.90    2.60
  -4   9   5   22.90    2.60
[truncated: 478,730 more chars]
