# Supplementary material for: Crystal structure and Hirshfeld surface analysis of the methanol solvate of sclareol, a labdane-type diterpenoid
Source: Acta Crystallogr E Crystallogr Commun. 2020 Feb 6;76(Pt 3):294–7. doi: 10.1107/S2056989020001474 (PMC7057370; doi:10.1107/S2056989020001474)
Supplement: Supplementary file 2 [file e-76-00294-Isup2.hkl]

data_I                                                                          
_shelx_title ' MS2_0m_a.res in P1'                                              
_shelx_refln_list_code          4                                               
_shelx_F_calc_maximum       57.93                                               
_exptl_crystal_F_000       378.00                                               
_reflns_d_resolution_high  0.8301                                               
                                                                                
loop_                                                                           
 _space_group_symop_operation_xyz                                               
 'x, y, z'                                                                      
                                                                                
_cell_length_a     6.1728                                                       
_cell_length_b    12.3721                                                       
_cell_length_c    13.6788                                                       
_cell_angle_alpha  84.302                                                       
_cell_angle_beta   80.846                                                       
_cell_angle_gamma  80.909                                                       
                                                                                
_shelx_F_squared_multiplier     1.000                                           
                                                                                
loop_                                                                           
 _refln_index_h                                                                 
 _refln_index_k                                                                 
 _refln_index_l                                                                 
 _refln_F_squared_calc                                                          
 _refln_F_squared_meas                                                          
 _refln_F_squared_sigma                                                         
 _refln_observed_status                                                         
  -2  -4 -16          7.85          8.89         0.58 o                         
  -1  -4 -16         17.41         16.12         0.81 o                         
  -2  -3 -16         40.56         30.96         1.27 o                         
  -1  -3 -16        140.85        139.46         3.48 o                         
   0  -3 -16         42.56         48.83         1.62 o                         
  -2  -2 -16         30.65         27.62         1.85 o                         
  -1  -2 -16          7.50          7.90         0.61 o                         
   0  -2 -16          3.05          2.79         0.45 o                         
  -2  -1 -16          0.51          0.44         0.29 o                         
  -1  -1 -16         14.63         13.63         0.69 o                         
   0  -1 -16          8.94         10.62         0.65 o                         
  -2   0 -16         95.25         85.93         2.74 o                         
  -1   0 -16         25.87         23.00         0.87 o                         
   0   0 -16         56.91         55.19         3.57 o                         
  -2   1 -16        104.15        103.59         4.07 o                         
  -1   1 -16         19.07         20.13         1.02 o                         
   0   1 -16        128.08        115.19         3.45 o                         
  -1   2 -16         33.96         31.02         1.00 o                         
  -2  -7 -15         26.82         28.01         1.01 o                         
  -1  -7 -15         22.54         23.89         1.22 o                         
  -3  -6 -15         20.46         20.59         0.85 o                         
  -2  -6 -15          3.51          3.55         0.60 o                         
  -1  -6 -15         12.67         12.23         0.53 o                         
   0  -6 -15         11.28         10.46         0.52 o                         
  -3  -5 -15         13.50         12.38         0.98 o                         
  -2  -5 -15         23.56         25.30         1.06 o                         
  -1  -5 -15         47.58         51.80         1.65 o                         
   0  -5 -15          5.33          6.85         0.49 o                         
   1  -5 -15         27.75         27.38         0.93 o                         
  -3  -4 -15         34.96         26.36         0.87 o                         
  -2  -4 -15         17.93         20.98         0.99 o                         
  -1  -4 -15         20.47         22.74         0.88 o                         
   0  -4 -15         21.12         20.13         0.81 o                         
   1  -4 -15         48.10         65.53         1.74 o                         
  -4  -3 -15         28.50         29.33         3.25 o                         
  -3  -3 -15          0.94          1.26         0.33 o                         
  -2  -3 -15         18.16         18.37         0.78 o                         
  -1  -3 -15         72.33         66.65         1.83 o                         
   0  -3 -15         68.71         69.00         1.68 o                         
   1  -3 -15          0.28          1.29         0.38 o                         
  -4  -2 -15         26.01         26.95         3.05 o                         
  -3  -2 -15         26.62         26.58         1.19 o                         
  -2  -2 -15          5.34          4.59         0.47 o                         
  -1  -2 -15         21.08         21.42         1.61 o                         
   0  -2 -15         31.09         35.01         1.05 o                         
   1  -2 -15         73.27         73.65         1.80 o                         
  -4  -1 -15          4.98          7.31         0.54 o                         
  -3  -1 -15         10.14         10.32         0.65 o                         
  -2  -1 -15         15.42         15.87         0.80 o                         
  -1  -1 -15         22.73         22.54         0.87 o                         
   0  -1 -15         22.70         22.32         0.86 o                         
   1  -1 -15          0.33          1.23         0.35 o                         
  -3   0 -15         41.71         39.34         2.08 o                         
  -2   0 -15          0.11          0.57         0.38 o                         
  -1   0 -15         18.35         17.66         0.94 o                         
   0   0 -15         21.82         24.60         1.16 o                         
   1   0 -15          5.12          5.45         0.52 o                         
  -3   1 -15          7.17          7.12         0.61 o                         
  -2   1 -15         27.09         28.32         2.19 o                         
  -1   1 -15         30.17         33.29         2.06 o                         
   0   1 -15         22.65         20.77         1.08 o                         
   1   1 -15         91.55         85.85         2.68 o                         
  -3   2 -15         43.23         32.32         1.24 o                         
  -2   2 -15         21.10         22.65         0.90 o                         
  -1   2 -15         32.27         32.14         1.12 o                         
   0   2 -15          7.05          6.01         0.65 o                         
   1   2 -15         68.04         68.49         2.23 o                         
  -2   3 -15         20.87         20.79         1.09 o                         
  -1   3 -15         34.28         35.37         1.17 o                         
   0   3 -15         11.64         14.82         0.77 o                         
   1   3 -15         49.11         48.12         1.65 o                         
  -2   4 -15         24.43         21.88         1.02 o                         
  -1   4 -15          3.42          4.61         0.61 o                         
   0   4 -15         12.29         13.58         0.74 o                         
  -2  -9 -14         27.77         34.36         1.48 o                         
  -3  -8 -14         51.83         50.47         2.02 o                         
  -2  -8 -14        154.45        141.16         3.04 o                         
  -1  -8 -14         26.65         28.14         0.79 o                         
   0  -8 -14         28.53         27.68         1.02 o                         
  -4  -7 -14         34.68         35.17         1.22 o                         
  -3  -7 -14         66.74         75.75         2.42 o                         
  -2  -7 -14        114.17        111.57         2.42 o                         
  -1  -7 -14         13.34         13.27         0.68 o                         
   0  -7 -14         16.71         14.33         0.65 o                         
   1  -7 -14         17.17         20.60         0.69 o                         
  -4  -6 -14         22.43         22.03         0.86 o                         
  -3  -6 -14         32.12         34.52         1.31 o                         
  -2  -6 -14          8.81          8.59         0.54 o                         
  -1  -6 -14         62.86         66.65         1.41 o                         
   0  -6 -14         29.80         32.48         0.76 o                         
   1  -6 -14         17.00         15.35         0.63 o                         
  -4  -5 -14         11.68         12.47         0.72 o                         
  -3  -5 -14         32.71         34.58         0.98 o                         
  -2  -5 -14         50.33         47.67         1.37 o                         
  -1  -5 -14          3.31          4.43         0.40 o                         
   0  -5 -14          6.89          7.58         0.48 o                         
   1  -5 -14          6.51          6.46         0.46 o                         
   2  -5 -14         19.73         18.61         0.71 o                         
  -4  -4 -14          2.27          3.36         0.39 o                         
  -3  -4 -14         54.83         50.78         1.29 o                         
  -2  -4 -14          5.26          6.01         0.95 o                         
  -1  -4 -14         73.81         75.47         1.64 o                         
   0  -4 -14        119.66        127.47         2.77 o                         
   1  -4 -14         48.65         47.58         1.12 o                         
   2  -4 -14          7.26          9.95         0.60 o                         
  -4  -3 -14         29.46         24.49         1.24 o                         
  -3  -3 -14          4.03          3.41         0.36 o                         
  -2  -3 -14         24.95         24.47         1.03 o                         
  -1  -3 -14        106.20        108.88         2.23 o                         
   0  -3 -14         16.65         14.45         0.60 o                         
   1  -3 -14         66.90         68.85         1.63 o                         
   2  -3 -14         60.84         65.83         2.26 o                         
  -4  -2 -14         71.01         65.14         2.14 o                         
  -3  -2 -14          1.99          3.38         0.46 o                         
  -2  -2 -14        179.42        164.24         3.63 o                         
  -1  -2 -14         10.74         13.17         1.01 o                         
   0  -2 -14          5.22          4.45         0.47 o                         
   1  -2 -14         94.35        105.48         2.41 o                         
   2  -2 -14         29.62         29.07         1.03 o                         
  -4  -1 -14          1.93          1.32         0.90 o                         
  -3  -1 -14         59.81         56.94         2.72 o                         
  -2  -1 -14          2.79          4.07         0.48 o                         
  -1  -1 -14         29.52         27.55         0.90 o                         
   0  -1 -14          6.45          6.19         0.56 o                         
   1  -1 -14         44.94         55.29         1.41 o                         
   2  -1 -14         10.83         12.21         0.66 o                         
  -4   0 -14         14.36         19.98         1.48 o                         
  -3   0 -14         17.74         19.63         1.08 o                         
  -2   0 -14         72.90         71.86         2.68 o                         
  -1   0 -14         46.82         49.73         1.79 o                         
   0   0 -14         18.80         16.42         0.92 o                         
   1   0 -14         25.54         22.44         0.88 o                         
   2   0 -14          2.10          3.02         0.40 o                         
  -4   1 -14         24.83         25.68         1.58 o                         
  -3   1 -14         15.66         19.09         1.11 o                         
  -2   1 -14         66.94         62.38         1.78 o                         
  -1   1 -14          1.13          1.48         0.41 o                         
   0   1 -14         63.45         64.96         1.67 o                         
   1   1 -14          3.78          2.79         0.43 o                         
   2   1 -14         10.60         11.01         0.64 o                         
  -4   2 -14         24.41         26.42         1.19 o                         
  -3   2 -14         30.87         29.74         1.10 o                         
  -2   2 -14         36.25         41.44         1.52 o                         
  -1   2 -14         28.91         31.06         1.54 o                         
   0   2 -14         16.44         17.66         1.25 o                         
   1   2 -14          8.63          5.97         0.77 o                         
   2   2 -14         42.18         39.36         1.28 o                         
  -3   3 -14         51.41         53.63         1.93 o                         
  -2   3 -14         33.98         32.92         1.37 o                         
  -1   3 -14         23.85         23.72         1.02 o                         
   0   3 -14         19.71         20.98         1.67 o                         
   1   3 -14          5.41          6.39         0.83 o                         
   2   3 -14         16.34         17.71         0.88 o                         
  -3   4 -14         46.84         47.97         1.67 o                         
  -2   4 -14          1.30          1.53         0.37 o                         
  -1   4 -14         86.31         85.80         2.71 o                         
   0   4 -14          3.08          3.09         0.53 o                         
   1   4 -14          6.70         11.34         0.76 o                         
   2   4 -14          7.47          6.46         0.60 o                         
  -2   5 -14         16.62         14.25         0.88 o                         
  -1   5 -14         20.14         19.73         0.82 o                         
   0   5 -14         24.03         22.86         1.46 o                         
   1   5 -14         16.73         17.34         0.83 o                         
  -1   6 -14         34.12         35.65         1.50 o                         
   0   6 -14          4.90          6.56         0.62 o                         
  -2 -10 -13         60.08         50.43         1.63 o                         
  -1 -10 -13         14.57         12.48         0.70 o                         
  -3  -9 -13        133.49        137.06         2.86 o                         
  -2  -9 -13         70.21         74.22         1.92 o                         
  -1  -9 -13         25.57         29.28         0.85 o                         
   0  -9 -13         82.00         80.66         2.07 o                         
  -4  -8 -13          1.52          2.10         0.35 o                         
  -3  -8 -13          8.57          9.24         0.46 o                         
  -2  -8 -13          6.52          9.65         0.45 o                         
  -1  -8 -13         76.08         82.23         1.67 o                         
   0  -8 -13         81.54         83.37         1.65 o                         
   1  -8 -13         35.50         38.72         1.00 o                         
  -4  -7 -13          5.92          6.93         0.57 o                         
  -3  -7 -13         26.26         32.17         1.04 o                         
  -2  -7 -13        169.48        190.86         3.68 o                         
  -1  -7 -13         37.28         34.56         1.50 o                         
   0  -7 -13         88.10         86.13         1.72 o                         
   1  -7 -13         19.25         21.93         0.62 o                         
   2  -7 -13         11.00          9.38         0.63 o                         
  -5  -6 -13         17.72         21.03         1.50 o                         
  -4  -6 -13          7.59          7.24         0.50 o                         
  -3  -6 -13         26.76         28.03         1.32 o                         
  -2  -6 -13          0.67          1.86         0.26 o                         
  -1  -6 -13          1.99          6.10         0.37 o                         
   0  -6 -13          4.83          5.73         0.45 o                         
   1  -6 -13         11.65         14.29         0.53 o                         
   2  -6 -13         23.22         29.83         0.87 o                         
  -5  -5 -13         36.14         29.52         1.33 o                         
  -4  -5 -13         42.20         43.68         1.13 o                         
  -3  -5 -13         29.29         29.47         0.77 o                         
  -2  -5 -13         22.37         20.61         0.65 o                         
  -1  -5 -13         13.43         12.80         0.51 o                         
   0  -5 -13         41.89         46.70         0.99 o                         
   1  -5 -13         20.54         20.07         0.70 o                         
   2  -5 -13         19.82         20.91         0.67 o                         
  -5  -4 -13         21.20         18.31         1.57 o                         
  -4  -4 -13        145.73        140.23         3.06 o                         
  -3  -4 -13         18.21         21.21         0.79 o                         
  -2  -4 -13        117.99        113.97         2.29 o                         
  -1  -4 -13         27.72         28.70         0.78 o                         
   0  -4 -13         14.05         10.12         0.47 o                         
   1  -4 -13         41.08         39.94         1.00 o                         
   2  -4 -13         22.94         20.61         0.90 o                         
   3  -4 -13          5.85          8.27         0.57 o                         
  -5  -3 -13         44.29         49.85         3.45 o                         
  -4  -3 -13          7.33         11.43         1.67 o                         
  -3  -3 -13         15.97         13.42         1.65 o                         
  -2  -3 -13         12.66         14.63         0.58 o                         
  -1  -3 -13         28.08         30.32         0.77 o                         
   0  -3 -13         80.45         80.74         1.56 o                         
   1  -3 -13         29.68         26.79         0.77 o                         
   2  -3 -13         29.26         30.60         0.85 o                         
   3  -3 -13         44.69         46.15         1.64 o                         
  -5  -2 -13          4.47          2.75         0.43 o                         
  -4  -2 -13         45.26         43.95         1.89 o                         
  -3  -2 -13         62.68         58.51         1.43 o                         
  -2  -2 -13        135.65        120.30         2.72 o                         
  -1  -2 -13         57.44         55.39         1.17 o                         
   0  -2 -13        138.83        150.02         2.88 o                         
   1  -2 -13         28.43         24.66         0.71 o                         
   2  -2 -13         83.08         83.13         1.96 o                         
   3  -2 -13         37.29         34.58         1.80 o                         
  -5  -1 -13         13.93         14.77         0.76 o                         
  -4  -1 -13          9.38         12.74         0.85 o                         
  -3  -1 -13         63.38         58.62         1.44 o                         
  -2  -1 -13        163.30        152.58         3.35 o                         
  -1  -1 -13         10.06         11.31         0.60 o                         
   0  -1 -13        306.23        291.93         5.62 o                         
   1  -1 -13         27.03         25.26         0.77 o                         
   2  -1 -13        100.60        108.16         2.21 o                         
   3  -1 -13         14.33         14.55         0.89 o                         
  -5   0 -13         40.67         37.48         2.76 o                         
  -4   0 -13         54.70         50.48         2.92 o                         
  -3   0 -13         39.46         39.29         1.29 o                         
  -2   0 -13         19.95         20.93         0.78 o                         
  -1   0 -13        111.80        113.27         2.54 o                         
   0   0 -13          8.98         11.44         0.79 o                         
   1   0 -13          4.60          6.68         0.61 o                         
   2   0 -13         34.91         35.25         1.22 o                         
   3   0 -13          1.41          1.63         0.42 o                         
  -5   1 -13         46.26         41.89         1.50 o                         
  -4   1 -13         93.64         91.80         2.50 o                         
  -3   1 -13         84.38         79.83         2.57 o                         
  -2   1 -13         11.46          8.76         0.64 o                         
  -1   1 -13          2.76          3.05         0.38 o                         
   0   1 -13         98.86         99.51         2.66 o                         
   1   1 -13         73.74         72.07         1.78 o                         
   2   1 -13          6.75          8.41         0.65 o                         
   3   1 -13         25.27         28.05         1.19 o                         
  -4   2 -13         12.86         16.24         1.13 o                         
  -3   2 -13         70.48         72.96         2.06 o                         
  -2   2 -13         86.33         84.78         2.18 o                         
  -1   2 -13         40.65         45.95         1.70 o                         
   0   2 -13        165.10        162.45         4.27 o                         
   1   2 -13         60.33         66.01         2.59 o                         
   2   2 -13          5.18          6.57         0.60 o                         
   3   2 -13         16.40         14.98         1.24 o                         
  -4   3 -13         47.55         47.98         1.68 o                         
  -3   3 -13         50.52         53.29         1.61 o                         
  -2   3 -13        130.03        125.31         8.03 o                         
  -1   3 -13         15.56         17.00         0.87 o                         
   0   3 -13          3.56          3.31         0.48 o                         
   1   3 -13         33.68         30.16         1.32 o                         
   2   3 -13         19.49         20.02         0.93 o                         
   3   3 -13        105.48        106.83         2.73 o                         
  -3   4 -13        140.22        137.50         4.32 o                         
  -2   4 -13        203.98        197.86         6.11 o                         
  -1   4 -13         23.32         22.35         1.77 o                         
   0   4 -13        128.08        121.50         3.29 o                         
   1   4 -13         13.95         13.70         0.98 o                         
   2   4 -13         96.25        106.25         2.43 o                         
   3   4 -13         23.49         27.89         0.90 o                         
  -3   5 -13         70.15         83.62         4.12 o                         
  -2   5 -13         40.43         41.36         1.59 o                         
  -1   5 -13         29.88         29.71         1.13 o                         
   0   5 -13         16.90         15.14         0.87 o                         
   1   5 -13         77.22         73.89         2.50 o                         
   2   5 -13         10.18         10.69         0.62 o                         
  -3   6 -13         26.05         26.10         1.67 o                         
  -2   6 -13         58.83         59.69         3.17 o                         
  -1   6 -13         35.66         34.58         1.20 o                         
   0   6 -13         17.41         18.67         0.86 o                         
   1   6 -13         28.83         29.95         1.22 o                         
   2   6 -13          8.01          8.21         0.54 o                         
  -2   7 -13          5.24          4.94         0.92 o                         
  -1   7 -13         61.27         58.47         3.00 o                         
   0   7 -13         67.91         61.75         2.26 o                         
   1   7 -13         21.82         24.74         1.00 o                         
  -2 -11 -12         27.52         33.13         0.84 o                         
  -1 -11 -12         60.04         65.28         1.91 o                         
  -3 -10 -12          3.97          5.25         0.41 o                         
  -2 -10 -12          7.46          8.17         0.47 o                         
  -1 -10 -12          4.01          4.28         0.39 o                         
   0 -10 -12          0.36          0.59         0.30 o                         
  -4  -9 -12         23.97         20.52         0.68 o                         
  -3  -9 -12        125.80        131.84         2.78 o                         
  -2  -9 -12        285.46        291.87         6.02 o                         
  -1  -9 -12         17.59         18.47         0.56 o                         
   0  -9 -12          0.34          0.66         0.26 o                         
   1  -9 -12         48.96         52.19         1.32 o                         
  -5  -8 -12        100.48         98.29         4.19 o                         
  -4  -8 -12         11.52         13.00         0.62 o                         
  -3  -8 -12         39.69         45.69         1.44 o                         
  -2  -8 -12         14.07         17.24         0.58 o                         
  -1  -8 -12         22.99         19.32         0.56 o                         
   0  -8 -12         14.69         16.61         0.55 o                         
   1  -8 -12         54.78         56.67         1.23 o                         
   2  -8 -12          3.12          4.01         0.47 o                         
  -5  -7 -12          8.75         11.08         0.92 o                         
  -4  -7 -12         84.35         81.28         1.87 o                         
  -3  -7 -12        145.67        136.55         3.04 o                         
  -2  -7 -12         30.53         29.18         0.79 o                         
  -1  -7 -12        185.58        185.99         3.24 o                         
   0  -7 -12         13.40         13.14         0.49 o                         
   1  -7 -12          5.39          4.85         0.38 o                         
   2  -7 -12        110.18        128.73         2.51 o                         
  -5  -6 -12          8.53         10.04         0.61 o                         
  -4  -6 -12          2.04          2.94         0.51 o                         
  -3  -6 -12         83.34         78.67         1.83 o                         
  -2  -6 -12        132.97        123.42         2.26 o                         
  -1  -6 -12        147.65        127.29         2.33 o                         
   0  -6 -12        395.70        441.62         7.52 o                         
   1  -6 -12         11.54         13.49         0.52 o                         
   2  -6 -12          8.84          8.93         0.52 o                         
   3  -6 -12          2.48          3.54         0.47 o                         
  -5  -5 -12         10.18         12.12         0.65 o                         
  -4  -5 -12         16.03         17.33         0.68 o                         
  -3  -5 -12          1.23          1.87         0.26 o                         
  -2  -5 -12         12.73         13.65         0.49 o                         
  -1  -5 -12         83.15         77.72         1.41 o                         
   0  -5 -12         31.17         23.88         0.75 o                         
   1  -5 -12         10.71         13.22         0.48 o                         
   2  -5 -12         17.48         14.68         0.62 o                         
   3  -5 -12         27.53         31.23         0.92 o                         
  -5  -4 -12         13.81         15.91         1.85 o                         
  -4  -4 -12          3.00          2.99         0.35 o                         
  -3  -4 -12        106.16        105.16         2.06 o                         
  -2  -4 -12        119.75        113.53         2.07 o                         
  -1  -4 -12         24.64         27.42         0.71 o                         
   0  -4 -12        137.04        145.43         2.41 o                         
   1  -4 -12         32.66         30.16         0.87 o                         
   2  -4 -12         19.12         18.40         0.59 o                         
   3  -4 -12         35.97         39.56         0.99 o                         
  -5  -3 -12         22.25         23.46         0.94 o                         
  -4  -3 -12          1.15          1.10         0.48 o                         
  -3  -3 -12        103.34         97.30         2.12 o                         
  -2  -3 -12         56.26         60.67         1.27 o                         
  -1  -3 -12          2.99          4.53         0.33 o                         
   0  -3 -12         35.13         34.30         1.14 o                         
   1  -3 -12        177.25        180.71         3.25 o                         
   2  -3 -12          6.93          8.20         0.49 o                         
   3  -3 -12         36.79         36.81         1.04 o                         
  -5  -2 -12          9.06          6.41         0.55 o                         
  -4  -2 -12         26.38         24.57         0.95 o                         
  -3  -2 -12         55.12         51.13         1.42 o                         
  -2  -2 -12        272.18        270.92         5.10 o                         
  -1  -2 -12         47.93         47.29         1.15 o                         
   0  -2 -12        238.52        237.42         4.14 o                         
   1  -2 -12          5.34          8.02         0.44 o                         
   2  -2 -12        138.89        143.11         2.60 o                         
   3  -2 -12         77.71         75.46         1.82 o                         
   4  -2 -12         26.18         27.75         1.48 o                         
  -5  -1 -12         39.61         41.06         1.91 o                         
  -4  -1 -12         67.09         64.21         4.39 o                         
  -3  -1 -12         84.29         79.10         1.80 o                         
  -2  -1 -12        177.32        165.63         3.59 o                         
  -1  -1 -12        898.49        857.81        15.92 o                         
   0  -1 -12        118.36        138.85         2.64 o                         
   1  -1 -12          6.23          6.22         0.45 o                         
   2  -1 -12         75.15         65.44         1.52 o                         
   3  -1 -12          0.29          0.79         0.38 o                         
   4  -1 -12         13.45         12.46         0.82 o                         
  -5   0 -12          7.33          6.51         0.56 o                         
  -4   0 -12          2.90          2.55         0.48 o                         
  -3   0 -12        124.96        114.37         3.06 o                         
  -2   0 -12        203.52        188.61         4.03 o                         
  -1   0 -12        498.95        472.31         9.90 o                         
   0   0 -12        557.62        566.88        11.81 o                         
   1   0 -12         56.55         57.78         1.31 o                         
   2   0 -12         88.77         85.65         1.81 o                         
   3   0 -12         95.71         89.91         2.11 o                         
   4   0 -12         13.65         13.72         0.86 o                         
  -5   1 -12         34.07         33.64         1.48 o                         
  -4   1 -12         34.22         35.59         1.02 o                         
  -3   1 -12         20.03         21.24         1.37 o                         
  -2   1 -12         42.56         45.05         1.36 o                         
  -1   1 -12          5.85          6.73         0.55 o                         
   0   1 -12          5.35          7.15         0.63 o                         
   1   1 -12         35.57         34.75         1.09 o                         
   2   1 -12         72.91         72.37         1.81 o                         
   3   1 -12         72.90         69.79         1.71 o                         
   4   1 -12          2.89          3.47         0.44 o                         
  -5   2 -12         13.96         14.71         0.60 o                         
  -4   2 -12         25.17         26.51         1.44 o                         
  -3   2 -12        252.02        244.78         6.05 o                         
  -2   2 -12        144.88        142.49         4.46 o                         
  -1   2 -12        141.54        132.10         3.25 o                         
   0   2 -12        107.20        100.66         2.72 o                         
   1   2 -12        130.94        133.34         3.98 o                         
   2   2 -12         43.28         41.55         1.18 o                         
   3   2 -12          2.26          3.46         0.43 o                         
   4   2 -12          5.36          6.33         0.56 o                         
  -5   3 -12         10.74          7.73         0.71 o                         
  -4   3 -12          2.90          5.41         0.50 o                         
  -3   3 -12         74.34         73.57         2.09 o                         
  -2   3 -12         16.99         13.58         0.68 o                         
  -1   3 -12         19.51         21.12         1.02 o                         
   0   3 -12         81.46         83.04         2.39 o                         
   1   3 -12          1.76          1.82         0.46 o                         
   2   3 -12         23.58         24.13         0.94 o                         
   3   3 -12         47.56         45.17         1.23 o                         
  -4   4 -12          4.94          6.86         0.50 o                         
  -3   4 -12          4.18          3.00         0.50 o                         
  -2   4 -12         93.24         92.49         4.25 o                         
  -1   4 -12        129.00        116.58         3.16 o                         
   0   4 -12         87.47         81.39         2.36 o                         
   1   4 -12         14.90         15.96         0.84 o                         
   2   4 -12         17.60         17.73         0.94 o                         
   3   4 -12         27.89         28.47         1.03 o                         
  -4   5 -12         51.02         53.59         1.86 o                         
  -3   5 -12         27.54         23.63         0.76 o                         
  -2   5 -12        107.21        105.89         2.93 o                         
  -1   5 -12        133.91        131.73         2.98 o                         
   0   5 -12         85.88         82.81         3.36 o                         
   1   5 -12          3.60          3.42         0.52 o                         
   2   5 -12         23.02         21.65         0.93 o                         
   3   5 -12        181.24        177.37         3.80 o                         
  -3   6 -12         33.05         34.45         1.05 o                         
  -2   6 -12         78.72         69.52         1.69 o                         
  -1   6 -12         72.46         70.16         2.73 o                         
   0   6 -12        182.52        182.98         4.70 o                         
   1   6 -12        106.53         98.00         3.27 o                         
   2   6 -12         48.24         44.78         1.29 o                         
   3   6 -12         53.60         52.69         1.76 o                         
  -3   7 -12        141.95        137.81         4.37 o                         
  -2   7 -12        110.93        121.86         3.11 o                         
  -1   7 -12         83.17         80.29         3.36 o                         
   0   7 -12          5.15          4.79         0.59 o                         
   1   7 -12          2.40          2.03         0.40 o                         
   2   7 -12         91.35         83.08         2.14 o                         
  -2   8 -12         20.80         19.41         1.01 o                         
  -1   8 -12         62.40         53.09         2.38 o                         
   0   8 -12         43.24         40.46         1.62 o                         
   1   8 -12         11.92         11.71         1.19 o                         
   2   8 -12         63.79         61.72         2.01 o                         
   0   9 -12          4.10          2.93         0.71 o                         
  -3 -11 -11          1.53          1.30         0.27 o                         
  -2 -11 -11         43.67         48.42         1.13 o                         
  -1 -11 -11          2.32          2.56         0.28 o                         
   0 -11 -11         81.39         85.52         2.29 o                         
  -4 -10 -11         22.42         25.38         0.78 o                         
  -3 -10 -11         10.61         10.57         0.49 o                         
  -2 -10 -11         25.90         24.43         0.72 o                         
  -1 -10 -11         30.27         32.72         0.85 o                         
   0 -10 -11          0.28          0.89         0.52 o                         
   1 -10 -11         55.47         63.62         1.50 o                         
  -5  -9 -11          5.23          8.19         0.63 o                         
  -4  -9 -11         33.63         37.53         1.17 o                         
  -3  -9 -11         33.65         31.26         0.82 o                         
  -2  -9 -11         64.01         63.25         1.32 o                         
  -1  -9 -11          4.92          3.75         0.32 o                         
   0  -9 -11          7.42          7.36         0.43 o                         
   1  -9 -11          8.24          8.51         0.56 o                         
   2  -9 -11         42.83         43.96         1.32 o                         
  -5  -8 -11         97.55         87.28         2.62 o                         
  -4  -8 -11         61.54         60.97         1.70 o                         
  -3  -8 -11         82.23         78.95         1.53 o                         
  -2  -8 -11        209.30        210.46         3.81 o                         
  -1  -8 -11         46.97         43.26         0.96 o                         
   0  -8 -11         26.64         21.79         0.59 o                         
   1  -8 -11         32.08         37.79         0.96 o                         
   2  -8 -11         25.13         25.00         0.76 o                         
  -5  -7 -11         46.64         47.95         1.66 o                         
  -4  -7 -11        277.53        251.57         7.42 o                         
  -3  -7 -11         56.10         55.62         1.15 o                         
  -2  -7 -11        150.05        145.11         2.44 o                         
  -1  -7 -11        271.34        263.69         4.51 o                         
   0  -7 -11         34.56         36.73         0.80 o                         
   1  -7 -11         47.23         34.96         0.83 o                         
   2  -7 -11        172.94        173.60         3.04 o                         
   3  -7 -11        199.90        205.10         5.21 o                         
  -5  -6 -11        109.92        100.96         2.62 o                         
  -4  -6 -11        115.85        102.68         2.34 o                         
  -3  -6 -11         30.67         22.66         0.73 o                         
  -2  -6 -11        140.94        128.68         2.08 o                         
  -1  -6 -11        102.85         89.74         1.64 o                         
   0  -6 -11        297.24        232.19         3.59 o                         
   1  -6 -11        279.44        288.27         4.90 o                         
   2  -6 -11         67.82         68.56         1.49 o                         
   3  -6 -11         40.95         38.46         0.97 o                         
  -6  -5 -11         88.76         85.49         3.91 o                         
  -5  -5 -11          4.48          4.87         0.46 o                         
  -4  -5 -11         33.44         29.34         0.76 o                         
  -3  -5 -11         37.14         37.63         0.95 o                         
  -2  -5 -11         19.12         20.40         0.67 o                         
  -1  -5 -11         18.42         17.91         0.53 o                         
   0  -5 -11        177.38        173.69         2.67 o                         
   1  -5 -11        229.47        187.77         3.08 o                         
   2  -5 -11         95.09        102.44         1.89 o                         
   3  -5 -11        185.28        196.28         3.76 o                         
  -6  -4 -11         83.86         82.33         3.54 o                         
  -5  -4 -11          6.83          7.60         0.64 o                         
  -4  -4 -11         14.61         14.92         0.65 o                         
  -3  -4 -11         18.32         21.23         0.65 o                         
  -2  -4 -11         34.56         33.37         0.80 o                         
  -1  -4 -11          1.71          3.57         0.26 o                         
   0  -4 -11          8.75          8.80         0.41 o                         
   1  -4 -11         20.96         19.29         0.55 o                         
   2  -4 -11         27.54         27.25         0.68 o                         
   3  -4 -11          9.80         13.01         0.62 o                         
   4  -4 -11         44.68         49.10         1.25 o                         
  -6  -3 -11          4.52          6.40         0.65 o                         
  -5  -3 -11         24.93         22.32         1.34 o                         
  -4  -3 -11        109.57        108.34         2.84 o                         
  -3  -3 -11         15.95         15.66         1.23 o                         
  -2  -3 -11        242.67        230.55         4.31 o                         
  -1  -3 -11        135.21        145.37         2.81 o                         
   0  -3 -11        131.62        129.79         2.14 o                         
   1  -3 -11         35.03         36.29         0.74 o                         
   2  -3 -11         19.07         20.33         0.65 o                         
   3  -3 -11          8.78         10.47         0.58 o                         
   4  -3 -11         14.20         14.23         0.66 o                         
  -6  -2 -11         64.20         64.91         3.90 o                         
  -5  -2 -11         57.72         53.73         1.97 o                         
  -4  -2 -11         99.95         93.43         2.37 o                         
  -3  -2 -11        175.53        169.70         3.74 o                         
  -2  -2 -11        128.67        150.14         3.69 o                         
  -1  -2 -11        544.60        528.98         8.26 o                         
   0  -2 -11         48.38         52.72         1.20 o                         
   1  -2 -11        130.27        125.29         2.02 o                         
   2  -2 -11         98.47         93.88         1.71 o                         
   3  -2 -11         12.22         12.86         0.62 o                         
   4  -2 -11         19.74         17.55         1.02 o                         
  -6  -1 -11         92.52         83.29         4.12 o                         
  -5  -1 -11        156.54        150.26        13.36 o                         
  -4  -1 -11        138.02        120.41         3.08 o                         
  -3  -1 -11         70.45         71.41         1.76 o                         
  -2  -1 -11        328.44        314.54        12.83 o                         
  -1  -1 -11        188.38        191.04         3.38 o                         
   0  -1 -11        906.76        895.55        13.81 o                         
   1  -1 -11         30.67         29.69         0.78 o                         
   2  -1 -11         81.65         78.75         1.44 o                         
   3  -1 -11         36.69         36.80         1.08 o                         
   4  -1 -11         14.83         18.55         1.04 o                         
  -6   0 -11          1.55          1.38         0.25 o                         
  -5   0 -11         42.24         38.50         1.26 o                         
  -4   0 -11        106.57         92.88         3.57 o                         
  -3   0 -11         16.21         18.06         1.26 o                         
  -2   0 -11        147.16        121.86         5.56 o                         
  -1   0 -11        525.68        492.58         9.95 o                         
   0   0 -11        442.99        437.51         6.94 o                         
   1   0 -11       1609.91       1563.84        24.26 o                         
   2   0 -11         69.99         73.22         1.47 o                         
   3   0 -11         52.18         54.50         1.40 o                         
   4   0 -11          7.44          7.01         0.90 o                         
  -5   1 -11          8.30          8.27         0.52 o                         
  -4   1 -11         95.91        100.12         2.69 o                         
  -3   1 -11         25.76         22.69         0.99 o                         
  -2   1 -11          1.18          1.84         0.37 o                         
  -1   1 -11        154.39        152.59         4.48 o                         
   0   1 -11         58.29         57.37         2.18 o                         
   1   1 -11        634.41        604.15        11.46 o                         
   2   1 -11        449.56        451.02         8.39 o                         
   3   1 -11         21.86         24.13         0.91 o                         
   4   1 -11         42.24         41.75         1.34 o                         
  -5   2 -11         13.93         13.39         0.58 o                         
  -4   2 -11         27.34         23.62         0.78 o                         
  -3   2 -11        156.55        156.69         4.51 o                         
  -2   2 -11        131.59        134.53         3.50 o                         
  -1   2 -11        100.53         86.54         2.89 o                         
   0   2 -11        188.64        193.04         4.83 o                         
   1   2 -11         49.83         49.43         1.25 o                         
   2   2 -11         25.77         21.27         0.85 o                         
   3   2 -11        163.02        156.48         3.49 o                         
   4   2 -11          0.51          1.26         0.42 o                         
  -5   3 -11         25.80         26.80         0.88 o                         
  -4   3 -11         19.07         18.44         0.94 o                         
  -3   3 -11         20.69         17.88         0.69 o                         
  -2   3 -11         51.11         46.18         2.38 o                         
  -1   3 -11        198.43        188.79         4.57 o                         
   0   3 -11         25.84         22.21         1.19 o                         
   1   3 -11         32.52         29.84         1.04 o                         
   2   3 -11         14.09         14.83         0.77 o                         
   3   3 -11          9.84          8.56         0.71 o                         
   4   3 -11         44.10         42.29         1.31 o                         
  -5   4 -11          7.65          9.73         0.71 o                         
  -4   4 -11        103.88        115.34         2.29 o                         
  -3   4 -11         14.10         17.39         0.82 o                         
  -2   4 -11          5.20          2.25         0.36 o                         
  -1   4 -11          0.27          0.91         0.35 o                         
   0   4 -11        136.52        120.87         2.74 o                         
   1   4 -11         32.11         28.29         1.20 o                         
   2   4 -11        155.41        147.33         3.78 o                         
   3   4 -11          2.27          3.02         0.51 o                         
   4   4 -11         48.88         41.62         1.58 o                         
  -4   5 -11         42.20         42.00         1.25 o                         
  -3   5 -11        100.51        103.20         2.81 o                         
  -2   5 -11        180.28        181.64         4.91 o                         
  -1   5 -11        361.09        327.86         8.86 o                         
   0   5 -11         60.73         63.46         1.63 o                         
   1   5 -11        236.83        227.66         5.57 o                         
   2   5 -11        131.28        133.12         3.45 o                         
   3   5 -11         56.90         55.87         1.69 o                         
   4   5 -11         23.64         24.08         1.10 o                         
  -4   6 -11          4.65          4.07         0.43 o                         
  -3   6 -11        137.69        126.05         3.21 o                         
  -2   6 -11          2.71          2.54         0.30 o                         
  -1   6 -11         24.50         20.75         0.68 o                         
   0   6 -11         53.40         50.00         1.36 o                         
   1   6 -11        295.27        286.01         7.05 o                         
   2   6 -11        232.35        229.23         4.93 o                         
   3   6 -11         63.18         67.14         1.65 o                         
  -3   7 -11         20.45         17.51         0.66 o                         
  -2   7 -11          2.71          2.65         0.35 o                         
  -1   7 -11          4.42          3.74         0.38 o                         
   0   7 -11          9.19          9.93         0.54 o                         
   1   7 -11          1.10          2.37         0.53 o                         
   2   7 -11        107.78        107.47         2.76 o                         
   3   7 -11         66.11         65.74         1.59 o                         
  -3   8 -11         74.17         82.54         2.11 o                         
  -2   8 -11         62.42         72.01         1.89 o                         
  -1   8 -11          7.72          9.31         0.55 o                         
   0   8 -11         60.55         60.58         1.75 o                         
   1   8 -11         43.54         43.01         1.28 o                         
   2   8 -11          7.36          7.15         0.53 o                         
  -2   9 -11         99.30        116.05         2.91 o                         
  -1   9 -11         56.94         54.49         1.45 o                         
   0   9 -11          9.04          7.54         0.64 o                         
   1   9 -11         52.02         55.50         3.95 o                         
   2   9 -11         16.47         19.88         1.00 o                         
   0  10 -11          4.06          3.61         0.65 o                         
  -3 -12 -10         10.68          9.54         0.74 o                         
  -2 -12 -10         30.57         31.47         0.87 o                         
  -1 -12 -10         61.05         63.10         1.68 o                         
   0 -12 -10         14.32         20.58         1.04 o                         
  -4 -11 -10          6.02          9.18         0.48 o                         
  -3 -11 -10         18.38         17.57         0.60 o                         
  -2 -11 -10          1.66          1.52         0.29 o                         
  -1 -11 -10         61.36         69.58         1.63 o                         
   0 -11 -10        101.83        102.63         3.72 o                         
   1 -11 -10         32.48         32.74         2.04 o                         
  -5 -10 -10          8.05          7.18         0.71 o                         
  -4 -10 -10         36.67         32.22         0.81 o                         
  -3 -10 -10          0.45          1.77         0.28 o                         
  -2 -10 -10         90.39         98.74         1.95 o                         
  -1 -10 -10         73.49         77.94         1.82 o                         
   0 -10 -10         13.82         15.90         0.60 o                         
   1 -10 -10          6.85          9.03         0.70 o                         
   2 -10 -10         75.68         82.61         9.00 o                         
  -5  -9 -10         42.57         43.52         1.21 o                         
  -4  -9 -10         41.38         45.41         1.00 o                         
  -3  -9 -10          8.17         15.59         0.49 o                         
  -2  -9 -10         43.33         37.46         0.89 o                         
  -1  -9 -10          5.23          4.11         0.33 o                         
   0  -9 -10          5.73          6.34         0.51 o                         
   1  -9 -10          2.14          3.79         0.48 o                         
   2  -9 -10          1.64          1.74         0.39 o                         
  -5  -8 -10         64.42         60.23         1.55 o                         
  -4  -8 -10         44.52         44.10         1.10 o                         
  -3  -8 -10        385.15        347.35         5.99 o                         
  -2  -8 -10         15.13         14.87         0.49 o                         
  -1  -8 -10         27.64         26.62         0.66 o                         
   0  -8 -10        177.53        180.77         3.47 o                         
   1  -8 -10         12.03         13.49         0.55 o                         
   2  -8 -10         69.83         71.42         1.62 o                         
   3  -8 -10         10.15         11.67         0.73 o                         
  -6  -7 -10         18.72         16.06         1.02 o                         
  -5  -7 -10        123.02        115.31         2.91 o                         
  -4  -7 -10         28.42         29.88         0.86 o                         
  -3  -7 -10         78.19         74.49         1.31 o                         
  -2  -7 -10         84.05         74.81         1.28 o                         
  -1  -7 -10        219.25        214.92         3.51 o                         
   0  -7 -10         62.14         59.45         1.14 o                         
   1  -7 -10         10.69         12.78         0.62 o                         
   2  -7 -10          0.12          0.46         0.29 o                         
   3  -7 -10          1.54          2.26         0.37 o                         
  -6  -6 -10         37.90         40.25         1.48 o                         
  -5  -6 -10         72.88         72.94         2.02 o                         
  -4  -6 -10         94.93         99.15         2.00 o                         
  -3  -6 -10          6.80          6.43         0.39 o                         
  -2  -6 -10         56.83         68.70         1.35 o                         
  -1  -6 -10         16.32         18.08         0.59 o                         
   0  -6 -10         23.67         29.89         0.70 o                         
   1  -6 -10        224.69        192.32         2.94 o                         
   2  -6 -10        130.94        137.39         2.29 o                         
   3  -6 -10          1.57          3.49         0.36 o                         
   4  -6 -10         46.15         52.36         1.55 o                         
  -6  -5 -10         22.15         20.81         1.14 o                         
  -5  -5 -10         65.00         58.86         2.01 o                         
  -4  -5 -10         38.90         38.68         1.00 o                         
  -3  -5 -10        116.30        114.90         1.89 o                         
  -2  -5 -10         68.09         61.99         1.26 o                         
  -1  -5 -10         28.64         28.75         0.60 o                         
   0  -5 -10         24.59         31.63         0.71 o                         
   1  -5 -10         86.38         86.52         1.43 o                         
   2  -5 -10        253.48        211.69         3.45 o                         
   3  -5 -10        255.56        284.03         4.92 o                         
   4  -5 -10         38.57         41.42         1.16 o                         
  -6  -4 -10         76.71         81.57         3.86 o                         
  -5  -4 -10         21.19         20.73         0.82 o                         
  -4  -4 -10         30.45         28.51         0.82 o                         
  -3  -4 -10         58.43         55.60         1.60 o                         
  -2  -4 -10         12.49         12.79         0.40 o                         
  -1  -4 -10        172.23        162.93         2.38 o                         
   0  -4 -10         70.35         73.57         1.20 o                         
   1  -4 -10         27.03         31.55         0.83 o                         
   2  -4 -10        157.31        149.36         2.36 o                         
   3  -4 -10         49.29         42.68         1.00 o                         
   4  -4 -10         23.76         26.18         0.79 o                         
  -6  -3 -10          2.89          2.64         0.54 o                         
  -5  -3 -10         20.93         19.19         1.33 o                         
  -4  -3 -10         49.01         44.58         1.20 o                         
  -3  -3 -10        152.44        140.97         6.16 o                         
  -2  -3 -10          3.23          2.72         0.24 o                         
  -1  -3 -10        134.10        123.87         1.75 o                         
   0  -3 -10        387.57        384.17         5.37 o                         
   1  -3 -10         35.16         31.16         0.69 o                         
   2  -3 -10         82.86         77.23         1.28 o                         
   3  -3 -10         40.26         37.95         0.93 o                         
   4  -3 -10          9.22         13.00         0.63 o                         
  -6  -2 -10         29.17         29.04         0.97 o                         
  -5  -2 -10         75.10         65.61         1.79 o                         
  -4  -2 -10        163.55        163.93         4.01 o                         
  -3  -2 -10        121.95        111.50         2.49 o                         
  -2  -2 -10         96.54         85.22         1.61 o                         
  -1  -2 -10        100.63        110.63         1.47 o                         
   0  -2 -10        302.03        313.03         4.18 o                         
   1  -2 -10        127.75        131.87         1.98 o                         
   2  -2 -10         33.11         30.76         0.69 o                         
   3  -2 -10         21.27         25.05         0.73 o                         
   4  -2 -10         42.94         48.23         1.17 o                         
  -6  -1 -10          7.17          6.11         0.48 o                         
  -5  -1 -10         72.11         66.23         1.83 o                         
  -4  -1 -10        352.69        339.28         7.02 o                         
  -3  -1 -10        144.65        124.82         3.16 o                         
  -2  -1 -10         47.19         49.18         1.11 o                         
  -1  -1 -10        187.51        190.03         3.10 o                         
   0  -1 -10        223.45        247.31         3.61 o                         
   1  -1 -10        570.74        576.69         7.60 o                         
   2  -1 -10         33.81         38.35         0.82 o                         
   3  -1 -10         80.50         76.91         1.88 o                         
   4  -1 -10        111.47        109.10         2.49 o                         
   5  -1 -10         23.52         24.52         1.13 o                         
  -6   0 -10          4.24          5.82         0.46 o                         
  -5   0 -10         24.53         25.31         0.86 o                         
  -4   0 -10         42.23         40.16         1.22 o                         
  -3   0 -10        157.25        138.64         4.60 o                         
  -2   0 -10         67.36         63.91         1.72 o                         
  -1   0 -10        199.12        175.36         3.38 o                         
   0   0 -10       1296.91       1306.16        18.90 o                         
   1   0 -10         56.78         61.13         1.14 o                         
   2   0 -10        895.79        883.94        12.99 o                         
   3   0 -10         30.44         27.81         0.84 o                         
   4   0 -10         10.72         11.04         0.82 o                         
   5   0 -10         29.08         28.49         1.22 o                         
  -6   1 -10        104.09         98.23         3.03 o                         
  -5   1 -10          2.47          2.40         0.41 o                         
  -4   1 -10         48.28         53.52         1.36 o                         
  -3   1 -10        134.84        144.69         4.43 o                         
  -2   1 -10          0.26          1.72         0.41 o                         
  -1   1 -10         60.19         53.21         1.38 o                         
   0   1 -10         72.64         76.56         1.54 o                         
   1   1 -10         95.24         99.92         2.71 o                         
   2   1 -10        264.82        255.45         4.56 o                         
   3   1 -10        287.04        287.24         6.11 o                         
   4   1 -10         12.45         11.11         0.87 o                         
   5   1 -10         22.18         20.72         1.26 o                         
  -6   2 -10         37.11         34.92         1.70 o                         
  -5   2 -10         18.21         19.40         0.75 o                         
  -4   2 -10         57.13         56.92         1.43 o                         
  -3   2 -10         20.36         22.82         0.82 o                         
  -2   2 -10         66.32         70.58         1.95 o                         
  -1   2 -10         17.63         17.46         0.77 o                         
   0   2 -10          8.81          9.42         0.58 o                         
   1   2 -10         82.37         83.15         1.72 o                         
   2   2 -10         59.75         64.09         1.51 o                         
   3   2 -10         44.29         38.91         1.18 o                         
   4   2 -10         21.23         20.75         0.99 o                         
   5   2 -10          6.58          5.28         0.56 o                         
  -5   3 -10         21.38         25.81         0.88 o                         
  -4   3 -10        192.72        162.39         3.21 o                         
  -3   3 -10         45.22         37.65         0.94 o                         
  -2   3 -10         42.90         50.17         2.38 o                         
  -1   3 -10        163.10        165.52         3.56 o                         
   0   3 -10        198.18        183.25         4.56 o                         
   1   3 -10        139.88        128.41         2.60 o                         
   2   3 -10         23.67         22.09         0.82 o                         
   3   3 -10         19.60         19.34         1.10 o                         
   4   3 -10         84.42         86.06         2.34 o                         
   5   3 -10          4.33          5.59         1.02 o                         
  -5   4 -10        104.41        102.06         3.15 o                         
  -4   4 -10        103.55        101.95         2.18 o                         
  -3   4 -10         12.19         10.85         0.64 o                         
  -2   4 -10          8.97          7.14         0.46 o                         
  -1   4 -10         40.57         37.20         1.21 o                         
   0   4 -10          5.43          6.31         1.05 o                         
   1   4 -10        199.78        180.59         4.09 o                         
   2   4 -10         28.90         29.06         0.98 o                         
   3   4 -10        187.97        195.43         4.21 o                         
   4   4 -10         14.52         14.49         0.77 o                         
  -5   5 -10         45.86         42.34         1.91 o                         
  -4   5 -10         40.65         49.54         1.47 o                         
  -3   5 -10        157.97        143.49         3.15 o                         
  -2   5 -10         65.16         62.52         1.67 o                         
  -1   5 -10         36.48         31.72         1.03 o                         
   0   5 -10        762.56        697.85        16.53 o                         
   1   5 -10         16.25         19.02         0.98 o                         
   2   5 -10         93.25         90.45         3.08 o                         
   3   5 -10        200.60        195.87         4.92 o                         
   4   5 -10        105.60        102.66         2.72 o                         
  -4   6 -10          1.40          0.68         0.27 o                         
  -3   6 -10        145.05        143.18         3.63 o                         
  -2   6 -10         65.39         63.28         1.54 o                         
  -1   6 -10         68.41         70.14         1.56 o                         
   0   6 -10         69.66         69.50         1.44 o                         
   1   6 -10        258.27        228.79         5.06 o                         
   2   6 -10         60.14         72.65         1.94 o                         
   3   6 -10        136.79        153.49         3.95 o                         
   4   6 -10          5.24          5.72         0.47 o                         
  -4   7 -10         40.76         49.40         1.34 o                         
  -3   7 -10         12.85         15.24         0.67 o                         
  -2   7 -10          4.31          4.35         0.48 o                         
  -1   7 -10          4.26          4.24         0.38 o                         
   0   7 -10        111.31        102.79         2.33 o                         
   1   7 -10         15.57         14.56         0.63 o                         
   2   7 -10         44.37         41.86         1.20 o                         
   3   7 -10        140.48        139.15         3.05 o                         
   4   7 -10         55.38         58.15         1.39 o                         
  -3   8 -10          5.19          6.12         0.44 o                         
  -2   8 -10         21.21         23.94         0.84 o                         
  -1   8 -10         34.22         33.81         1.00 o                         
   0   8 -10          8.43          7.30         0.55 o                         
   1   8 -10         24.76         24.63         0.95 o                         
   2   8 -10        110.60        109.94         3.29 o                         
   3   8 -10         25.45         28.28         0.87 o                         
  -3   9 -10         18.31         19.55         0.64 o                         
  -2   9 -10         38.28         40.27         1.15 o                         
  -1   9 -10         45.77         57.54         1.56 o                         
   0   9 -10          9.88         10.53         0.58 o                         
   1   9 -10         14.51         14.41         0.69 o                         
   2   9 -10         18.00         16.59         0.81 o                         
   3   9 -10          6.70          8.01         0.44 o                         
  -2  10 -10         24.32         25.86         0.76 o                         
  -1  10 -10         52.89         63.69         1.65 o                         
   0  10 -10        139.24        136.10         3.46 o                         
   1  10 -10         37.67         40.79         1.14 o                         
   2  10 -10         14.64         16.22         0.73 o                         
  -2 -13  -9         38.98         35.80         1.91 o                         
  -1 -13  -9          0.32          0.64         0.48 o                         
  -4 -12  -9         28.15         26.20         1.01 o                         
  -3 -12  -9         35.50         35.16         1.09 o                         
  -2 -12  -9         31.35         32.87         1.00 o                         
  -1 -12  -9         67.07         72.74         1.93 o                         
   0 -12  -9         92.10         89.11         2.40 o                         
  -4 -11  -9         32.01         30.43         1.06 o                         
  -3 -11  -9         15.51         13.75         0.54 o                         
  -2 -11  -9         37.05         42.11         0.99 o                         
  -1 -11  -9        215.02        209.56         4.36 o                         
   0 -11  -9         55.61         60.33         1.48 o                         
   1 -11  -9        216.25        221.15         9.46 o                         
   2 -11  -9          6.53          7.17         0.99 o                         
  -5 -10  -9          3.88          3.89         0.37 o                         
  -4 -10  -9         35.01         35.93         0.84 o                         
  -3 -10  -9          8.14          9.49         0.42 o                         
  -2 -10  -9         91.19         86.75         1.78 o                         
  -1 -10  -9        180.61        185.49         3.55 o                         
   0 -10  -9          6.69          6.20         0.51 o                         
   1 -10  -9         14.46         15.97         1.00 o                         
   2 -10  -9         61.04         61.63         2.71 o                         
  -5  -9  -9         27.82         28.12         0.89 o                         
  -4  -9  -9         84.15         78.66         1.55 o                         
  -3  -9  -9          3.86          4.18         0.36 o                         
  -2  -9  -9          8.12          9.24         0.41 o                         
  -1  -9  -9         55.97         55.82         1.13 o                         
   0  -9  -9         17.66         18.35         0.61 o                         
   1  -9  -9          2.78          2.97         0.36 o                         
   2  -9  -9         93.75         99.30         2.20 o                         
   3  -9  -9          2.61          3.06         0.64 o                         
  -6  -8  -9          8.35         10.25         0.82 o                         
  -5  -8  -9         17.80         16.68         0.69 o                         
  -4  -8  -9          8.64          7.17         0.40 o                         
  -3  -8  -9          2.87          4.07         0.30 o                         
  -2  -8  -9         23.70         28.67         0.62 o                         
  -1  -8  -9        157.73        156.71         2.81 o                         
   0  -8  -9        127.30        126.27         2.19 o                         
   1  -8  -9         31.91         38.03         0.97 o                         
   2  -8  -9          4.38          4.93         0.48 o                         
   3  -8  -9          3.74          4.09         0.48 o                         
  -6  -7  -9        100.19        101.91         2.63 o                         
  -5  -7  -9         11.43         14.10         0.98 o                         
  -4  -7  -9        213.73        204.63         3.92 o                         
  -3  -7  -9         71.25         78.51         1.35 o                         
  -2  -7  -9         51.17         60.77         1.08 o                         
  -1  -7  -9         64.87         61.54         1.30 o                         
   0  -7  -9         10.37         15.46         0.65 o                         
   1  -7  -9         22.26         27.21         0.65 o                         
   2  -7  -9          6.71          8.20         0.52 o                         
   3  -7  -9         65.61         69.36         1.61 o                         
   4  -7  -9         17.39         18.86         1.05 o                         
  -6  -6  -9         92.90         92.55         2.85 o                         
  -5  -6  -9         76.26         64.26         1.81 o                         
  -4  -6  -9         49.69         43.53         0.93 o                         
  -3  -6  -9         87.45         85.19         1.48 o                         
  -2  -6  -9          6.63          9.37         0.35 o                         
  -1  -6  -9        157.58        153.04         2.23 o                         
   0  -6  -9         10.57         14.63         0.44 o                         
   1  -6  -9         82.76         92.95         1.63 o                         
   2  -6  -9        187.21        178.47         3.16 o                         
   3  -6  -9         10.23         11.28         0.60 o                         
   4  -6  -9         10.33         12.48         0.69 o                         
  -6  -5  -9          7.89          7.53         0.62 o                         
  -5  -5  -9        131.07        113.36         2.90 o                         
  -4  -5  -9        157.14        148.30         2.86 o                         
  -3  -5  -9        147.70        126.22         2.01 o                         
  -2  -5  -9        214.82        213.67         3.18 o                         
  -1  -5  -9         10.00         15.50         0.40 o                         
   0  -5  -9        248.80        251.45         3.80 o                         
   1  -5  -9          2.44          2.11         0.23 o                         
   2  -5  -9         10.94         10.26         0.49 o                         
   3  -5  -9        227.10        215.39         3.54 o                         
   4  -5  -9         36.74         42.86         1.09 o                         
  -6  -4  -9         22.93         22.29         1.04 o                         
  -5  -4  -9         56.11         55.96         1.58 o                         
  -4  -4  -9        108.58        118.87         3.18 o                         
  -3  -4  -9        108.45        114.19         1.74 o                         
  -2  -4  -9         10.94         15.86         0.42 o                         
  -1  -4  -9         47.96         68.74         1.07 o                         
   0  -4  -9        299.47        301.62         4.47 o                         
   1  -4  -9        122.90        135.37         2.08 o                         
   2  -4  -9         12.20         11.71         0.53 o                         
   3  -4  -9          3.79          3.62         0.38 o                         
   4  -4  -9         20.35         18.09         0.71 o                         
  -6  -3  -9          9.87          8.19         0.76 o                         
  -5  -3  -9        204.51        190.63         4.73 o                         
  -4  -3  -9        323.14        289.67         7.04 o                         
  -3  -3  -9        135.10        133.95         2.73 o                         
  -2  -3  -9        251.20        266.39         3.51 o                         
  -1  -3  -9        555.38        554.74         8.17 o                         
   0  -3  -9        111.28        114.84         1.81 o                         
   1  -3  -9         37.64         38.61         0.72 o                         
   2  -3  -9         23.54         24.84         0.68 o                         
   3  -3  -9         12.18         13.94         0.55 o                         
   4  -3  -9         13.61         12.08         0.61 o                         
   5  -3  -9         24.65         26.36         1.23 o                         
  -6  -2  -9         44.83         46.17         2.23 o                         
  -5  -2  -9          8.38         10.09         0.78 o                         
  -4  -2  -9        300.95        286.62         8.17 o                         
  -3  -2  -9          4.13          6.11         0.49 o                         
  -2  -2  -9        117.74        111.03         1.67 o                         
  -1  -2  -9        361.38        411.52         5.91 o                         
   0  -2  -9         48.55         50.41         0.78 o                         
   1  -2  -9         76.28         82.74         1.36 o                         
   2  -2  -9          9.53          9.67         0.42 o                         
   3  -2  -9         51.81         55.80         1.08 o                         
   4  -2  -9          8.02         10.14         0.57 o                         
   5  -2  -9         12.39         13.45         0.66 o                         
  -6  -1  -9         22.25         22.84         0.86 o                         
  -5  -1  -9        277.45        281.49         8.41 o                         
  -4  -1  -9        281.04        265.74         5.94 o                         
  -3  -1  -9        119.41        100.64         2.62 o                         
  -2  -1  -9        148.19        143.08         2.86 o                         
  -1  -1  -9        348.37        331.40         4.68 o                         
   0  -1  -9        254.17        269.07         3.68 o                         
   1  -1  -9         77.90         84.06         1.17 o                         
   2  -1  -9        113.71        111.54         1.62 o                         
   3  -1  -9        106.10        108.72         1.84 o                         
   4  -1  -9         17.68         16.99         0.69 o                         
   5  -1  -9          7.24          5.77         0.57 o                         
  -6   0  -9          2.63          3.28         0.46 o                         
  -5   0  -9         90.38         86.04         2.27 o                         
  -4   0  -9         46.45         44.79         1.41 o                         
  -3   0  -9         67.67         64.09         2.60 o                         
  -2   0  -9         24.34         23.38         0.87 o                         
  -1   0  -9        552.96        581.09        13.20 o                         
   0   0  -9        384.96        411.13         5.58 o                         
   1   0  -9        628.72        657.43         9.05 o                         
   2   0  -9        488.13        471.42         6.04 o                         
   3   0  -9        330.38        299.80         4.29 o                         
   4   0  -9         24.91         23.74         0.85 o                         
   5   0  -9          9.22          9.80         0.68 o                         
  -6   1  -9          5.04          5.26         0.46 o                         
  -5   1  -9          3.87          4.44         0.47 o                         
  -4   1  -9          4.91          6.37         0.60 o                         
  -3   1  -9         95.54         97.24         2.29 o                         
  -2   1  -9          9.65          9.93         0.68 o                         
  -1   1  -9        112.41        106.50         2.72 o                         
   0   1  -9          1.96          2.46         0.27 o                         
   1   1  -9        254.58        245.23         3.95 o                         
   2   1  -9        294.77        277.90         4.16 o                         
   3   1  -9         16.20         15.26         0.68 o                         
   4   1  -9         36.44         33.55         1.03 o                         
   5   1  -9         16.68         17.19         1.02 o                         
  -6   2  -9         12.69         14.37         0.95 o                         
  -5   2  -9         10.68          9.72         0.55 o                         
  -4   2  -9         97.98         90.29         1.71 o                         
  -3   2  -9         37.41         34.99         0.91 o                         
  -2   2  -9         41.90         42.79         1.52 o                         
  -1   2  -9         45.46         48.09         1.43 o                         
   0   2  -9         48.58         50.82         1.03 o                         
   1   2  -9        205.48        194.12         3.47 o                         
   2   2  -9         31.80         30.89         0.88 o                         
   3   2  -9         47.48         46.15         2.06 o                         
   4   2  -9         74.49         74.10         2.12 o                         
   5   2  -9         89.49         95.54         2.53 o                         
  -6   3  -9         31.47         26.27         1.33 o                         
  -5   3  -9          5.32          4.10         0.39 o                         
  -4   3  -9         58.00         52.76         1.17 o                         
  -3   3  -9          1.45          2.26         0.29 o                         
  -2   3  -9         37.79         37.96         0.97 o                         
  -1   3  -9        203.81        202.76         4.45 o                         
   0   3  -9          5.49          7.57         0.48 o                         
   1   3  -9         58.46         60.11         1.30 o                         
   2   3  -9         45.71         45.71         1.50 o                         
   3   3  -9         50.94         57.87         1.36 o                         
   4   3  -9         12.68         10.87         0.80 o                         
   5   3  -9         15.78         15.51         0.81 o                         
  -5   4  -9         13.99         15.96         0.80 o                         
  -4   4  -9          9.04          9.52         0.42 o                         
  -3   4  -9         84.68         92.83         1.84 o                         
  -2   4  -9         15.39         15.97         0.69 o                         
  -1   4  -9         35.27         30.48         1.24 o                         
   0   4  -9         44.26         41.72         1.25 o                         
   1   4  -9         54.66         68.52         1.83 o                         
   2   4  -9         39.41         32.30         1.00 o                         
   3   4  -9        129.28        118.64         2.73 o                         
   4   4  -9         70.77         72.31         1.80 o                         
   5   4  -9         14.92         13.29         0.78 o                         
  -5   5  -9          3.35          4.31         0.49 o                         
  -4   5  -9         78.43         71.74         1.77 o                         
  -3   5  -9         53.19         56.05         1.11 o                         
  -2   5  -9         29.33         25.44         0.74 o                         
  -1   5  -9         34.48         31.73         1.00 o                         
   0   5  -9         67.01         60.42         1.28 o                         
   1   5  -9         52.11         51.50         1.39 o                         
   2   5  -9          1.29          2.15         0.47 o                         
   3   5  -9          5.34          8.09         0.81 o                         
   4   5  -9          9.41         10.44         0.83 o                         
   5   5  -9         29.52         30.59         1.15 o                         
  -5   6  -9          2.60          2.03         0.46 o                         
  -4   6  -9         28.52         24.09         0.77 o                         
  -3   6  -9        162.13        149.91         3.26 o                         
  -2   6  -9          1.52          2.17         0.30 o                         
  -1   6  -9        288.35        271.89         5.14 o                         
   0   6  -9         81.33         70.05         1.43 o                         
   1   6  -9         48.75         44.98         1.60 o                         
   2   6  -9         48.04         35.57         1.35 o                         
   3   6  -9         59.01         73.50         2.16 o                         
   4   6  -9         33.02         31.85         1.52 o                         
  -4   7  -9         66.59         67.03         1.76 o                         
  -3   7  -9         23.90         30.42         1.00 o                         
  -2   7  -9        111.62        109.40         2.80 o                         
  -1   7  -9         74.56         76.47         1.76 o                         
   0   7  -9         17.84         16.97         0.57 o                         
   1   7  -9          5.67          6.63         0.50 o                         
   2   7  -9          9.20          8.45         0.55 o                         
   3   7  -9         53.15         62.58         1.56 o                         
   4   7  -9         60.26         66.01         1.57 o                         
  -4   8  -9         21.46         25.28         0.77 o                         
  -3   8  -9         54.47         58.18         1.58 o                         
  -2   8  -9         83.46         81.72         2.17 o                         
  -1   8  -9         22.71         25.20         0.84 o                         
   0   8  -9        126.18        121.97         2.18 o                         
   1   8  -9          3.06          3.50         0.31 o                         
   2   8  -9         14.91         13.42         0.70 o                         
   3   8  -9        133.59        127.89         2.83 o                         
   4   8  -9         31.52         33.62         1.01 o                         
  -3   9  -9          8.03          9.97         0.49 o                         
  -2   9  -9         17.80         22.45         0.80 o                         
  -1   9  -9         51.63         53.02         1.49 o                         
   0   9  -9          4.05          4.75         0.44 o                         
   1   9  -9          8.58          9.05         0.85 o                         
   2   9  -9         40.39         42.53         1.27 o                         
   3   9  -9        132.23        132.43         2.98 o                         
  -2  10  -9          8.66         10.23         0.49 o                         
  -1  10  -9          4.11          5.58         0.46 o                         
   0  10  -9         74.32         80.65         2.16 o                         
   1  10  -9        148.12        148.86         3.69 o                         
   2  10  -9        172.51        172.48         5.17 o                         
   3  10  -9         12.46         10.82         0.78 o                         
  -1  11  -9         56.84         54.78         1.45 o                         
   0  11  -9         33.30         35.97         2.17 o                         
   1  11  -9         53.94         53.77         1.43 o                         
   2  11  -9         14.32         15.07         1.02 o                         
  -3 -13  -8         13.60         16.00         0.90 o                         
  -2 -13  -8          1.60          2.51         0.35 o                         
  -1 -13  -8         35.61         37.06         3.49 o                         
   0 -13  -8         18.82         18.51         2.08 o                         
  -4 -12  -8          4.19          3.29         0.37 o                         
  -3 -12  -8          4.14          4.00         0.41 o                         
  -2 -12  -8         24.44         25.58         0.81 o                         
  -1 -12  -8         29.22         28.06         0.97 o                         
   0 -12  -8         19.67         18.75         1.10 o                         
   1 -12  -8         23.33         23.45         2.31 o                         
  -5 -11  -8          4.93          6.43         0.49 o                         
  -4 -11  -8         49.82         44.41         0.99 o                         
  -3 -11  -8         23.16         23.10         0.63 o                         
  -2 -11  -8         32.67         31.33         0.84 o                         
  -1 -11  -8         51.02         50.93         1.50 o                         
   0 -11  -8         53.53         53.41         1.56 o                         
   1 -11  -8         28.16         29.94         1.38 o                         
   2 -11  -8         24.85         28.25         2.52 o                         
  -5 -10  -8          2.77          2.96         0.34 o                         
  -4 -10  -8         26.15         27.48         1.01 o                         
  -3 -10  -8         97.03         95.96         1.73 o                         
  -2 -10  -8        246.83        241.73         4.19 o                         
  -1 -10  -8         31.90         32.64         0.88 o                         
   0 -10  -8         22.23         19.97         1.04 o                         
   1 -10  -8        196.97        190.62         4.71 o                         
   2 -10  -8         15.32         12.71         0.94 o                         
   3 -10  -8         41.27         35.15         1.81 o                         
  -6  -9  -8          8.97         12.87         0.88 o                         
  -5  -9  -8          0.71          0.56         0.27 o                         
  -4  -9  -8        109.41        102.16         1.85 o                         
  -3  -9  -8        216.23        210.33         3.32 o                         
  -2  -9  -8        308.11        324.63         5.03 o                         
  -1  -9  -8         53.20         56.36         1.10 o                         
   0  -9  -8          2.82          4.65         0.55 o                         
   1  -9  -8         59.07         65.25         1.59 o                         
   2  -9  -8         39.80         38.96         1.70 o                         
   3  -9  -8         17.49         20.27         1.14 o                         
  -6  -8  -8         21.40         20.27         0.98 o                         
  -5  -8  -8         13.76         14.49         0.71 o                         
  -4  -8  -8        136.08        129.68         2.31 o                         
  -3  -8  -8        311.74        301.03         4.82 o                         
  -2  -8  -8        512.23        489.14         7.83 o                         
  -1  -8  -8        559.92        558.49        10.46 o                         
   0  -8  -8        124.58        133.32         3.00 o                         
   1  -8  -8        106.29        109.61         2.26 o                         
   2  -8  -8        120.07        119.86         2.42 o                         
   3  -8  -8          7.40          5.11         0.55 o                         
   4  -8  -8         13.43         11.59         1.35 o                         
  -6  -7  -8          9.77          9.28         0.64 o                         
  -5  -7  -8         88.32         94.34         2.41 o                         
  -4  -7  -8          5.65          5.79         0.37 o                         
  -3  -7  -8         59.14         50.63         1.04 o                         
  -2  -7  -8        169.55        161.96         2.48 o                         
  -1  -7  -8         52.32         48.28         0.87 o                         
   0  -7  -8         55.87         56.73         1.02 o                         
   1  -7  -8         60.67         61.31         1.55 o                         
   2  -7  -8         11.78         13.41         0.88 o                         
   3  -7  -8         27.22         31.58         0.93 o                         
   4  -7  -8          0.88          0.80         0.47 o                         
  -6  -6  -8         12.78         13.89         0.71 o                         
  -5  -6  -8        103.96        102.19         2.32 o                         
  -4  -6  -8        232.14        226.07         3.56 o                         
  -3  -6  -8        126.65        124.71         1.97 o                         
  -2  -6  -8         18.01         22.38         0.50 o                         
  -1  -6  -8         59.58         73.19         1.28 o                         
   0  -6  -8        250.66        258.55         3.91 o                         
   1  -6  -8         37.78         34.67         0.72 o                         
   2  -6  -8         63.81         61.88         1.23 o                         
   3  -6  -8        259.72        235.88         3.87 o                         
   4  -6  -8         62.37         66.70         1.67 o                         
  -6  -5  -8         12.89         10.90         0.69 o                         
  -5  -5  -8         76.01         67.55         2.16 o                         
  -4  -5  -8        181.84        168.72         3.45 o                         
  -3  -5  -8        128.60        145.36         2.23 o                         
  -2  -5  -8         14.24         19.92         0.63 o                         
  -1  -5  -8        244.55        252.98         3.75 o                         
   0  -5  -8         26.53         21.55         0.62 o                         
   1  -5  -8         11.16         12.45         0.41 o                         
   2  -5  -8          8.14          8.31         0.48 o                         
   3  -5  -8         36.90         39.17         1.13 o                         
   4  -5  -8        199.32        194.75         3.49 o                         
   5  -5  -8         34.00         38.25         2.21 o                         
  -6  -4  -8         33.74         34.27         1.34 o                         
  -5  -4  -8         28.47         29.06         1.03 o                         
  -4  -4  -8         76.92         72.75         2.44 o                         
  -3  -4  -8        274.02        277.06         3.82 o                         
  -2  -4  -8        793.39        851.79        13.01 o                         
  -1  -4  -8         55.97         66.61         1.50 o                         
   0  -4  -8          6.36          4.22         0.31 o                         
   1  -4  -8        139.12        152.46         2.20 o                         
   2  -4  -8        329.17        319.93         4.81 o                         
   3  -4  -8        124.17        116.23         1.88 o                         
   4  -4  -8         87.33         90.82         1.76 o                         
   5  -4  -8         17.29         20.54         0.97 o                         
  -6  -3  -8         29.62         35.38         4.10 o                         
  -5  -3  -8         21.11         21.60         1.07 o                         
  -4  -3  -8        103.55        110.05         4.31 o                         
  -3  -3  -8        379.56        384.21         6.31 o                         
  -2  -3  -8        676.34        701.54        11.81 o                         
  -1  -3  -8        397.27        392.11         6.19 o                         
   0  -3  -8        101.31        101.25         1.73 o                         
   1  -3  -8        127.07        130.82         2.15 o                         
   2  -3  -8         95.75         92.43         1.53 o                         
   3  -3  -8        126.90        126.21         2.06 o                         
   4  -3  -8         32.69         34.24         0.89 o                         
   5  -3  -8         81.19         85.92         2.06 o                         
  -6  -2  -8         19.65         15.42         1.87 o                         
  -5  -2  -8        262.17        245.74         7.21 o                         
  -4  -2  -8         86.81         83.95         2.96 o                         
  -3  -2  -8         45.60         48.38         1.22 o                         
  -2  -2  -8        230.48        236.23         4.16 o                         
  -1  -2  -8         49.58         62.99         1.16 o                         
   0  -2  -8        148.58        160.07         2.87 o                         
   1  -2  -8        298.56        336.78         5.75 o                         
   2  -2  -8         72.85         73.64         1.15 o                         
   3  -2  -8          6.09          6.17         0.41 o                         
   4  -2  -8         11.40         12.80         0.61 o                         
   5  -2  -8          5.39          6.51         0.53 o                         
  -6  -1  -8         48.98         54.49         2.72 o                         
  -5  -1  -8         79.86         86.13         2.79 o                         
  -4  -1  -8         95.38         93.30         3.27 o                         
  -3  -1  -8         11.72         10.19         0.63 o                         
  -2  -1  -8         57.48         71.05         1.53 o                         
  -1  -1  -8         33.53         41.84         0.80 o                         
   0  -1  -8         15.59         15.74         0.48 o                         
   1  -1  -8        774.85        791.84        13.35 o                         
   2  -1  -8         18.90         24.91         0.57 o                         
   3  -1  -8         23.89         27.39         0.69 o                         
   4  -1  -8         15.02         15.49         0.68 o                         
   5  -1  -8         41.41         46.22         1.25 o                         
  -6   0  -8          3.82          3.75         0.53 o                         
  -5   0  -8         25.69         27.73         1.21 o                         
  -4   0  -8        747.91        680.36        16.74 o                         
  -3   0  -8        143.75        154.19         3.21 o                         
  -2   0  -8          6.73          9.70         0.74 o                         
  -1   0  -8          5.14          5.12         0.51 o                         
   0   0  -8         23.20         21.18         0.50 o                         
   1   0  -8          6.58          7.26         0.42 o                         
   2   0  -8          7.44         13.12         0.43 o                         
   3   0  -8        118.01        112.35         1.80 o                         
   4   0  -8        153.11        141.88         3.58 o                         
   5   0  -8          4.30          4.03         0.43 o                         
  -6   1  -8        103.17        104.93         2.65 o                         
  -5   1  -8         23.92         22.08         0.95 o                         
  -4   1  -8        141.95        128.30         5.03 o                         
  -3   1  -8        274.73        251.29         4.86 o                         
  -2   1  -8         36.20         36.51         1.58 o                         
  -1   1  -8        144.94        151.02         5.64 o                         
   0   1  -8          2.04          5.07         0.44 o                         
   1   1  -8        291.42        302.75         7.52 o                         
   2   1  -8        120.58        107.21         1.51 o                         
   3   1  -8        283.21        260.44         4.03 o                         
   4   1  -8         21.98         21.97         0.96 o                         
   5   1  -8          0.29          0.12         0.40 o                         
  -6   2  -8         67.05         66.94         1.70 o                         
  -5   2  -8         18.37         19.73         0.60 o                         
  -4   2  -8         22.39         27.57         0.85 o                         
  -3   2  -8         12.25         11.51         0.47 o                         
  -2   2  -8         31.00         35.49         1.02 o                         
  -1   2  -8         67.06         74.06         2.57 o                         
   0   2  -8          9.26          7.14         0.49 o                         
   1   2  -8         19.97         27.35         0.88 o                         
   2   2  -8        190.99        186.51         3.17 o                         
   3   2  -8        138.08        125.36         2.38 o                         
   4   2  -8         76.08         65.68         2.61 o                         
   5   2  -8         28.38         32.82         1.91 o                         
  -6   3  -8         35.40         36.10         1.24 o                         
  -5   3  -8         79.35         75.40         1.68 o                         
  -4   3  -8         44.45         45.17         0.92 o                         
  -3   3  -8         19.97         21.55         0.96 o                         
  -2   3  -8        122.90        119.24         2.19 o                         
  -1   3  -8         51.80         54.98         2.03 o                         
   0   3  -8          9.14          8.83         0.47 o                         
   1   3  -8         73.46         63.44         1.21 o                         
   2   3  -8        245.68        254.60         4.17 o                         
   3   3  -8         43.54         35.31         0.99 o                         
   4   3  -8         37.17         31.91         1.23 o                         
   5   3  -8         47.62         48.07         1.67 o                         
  -6   4  -8         12.37         13.10         0.82 o                         
  -5   4  -8          1.58          0.97         0.34 o                         
  -4   4  -8          9.30          9.57         0.43 o                         
  -3   4  -8         36.25         32.99         1.32 o                         
  -2   4  -8         65.57         58.74         1.12 o                         
  -1   4  -8          6.03          4.34         0.35 o                         
   0   4  -8         46.76         54.00         1.80 o                         
   1   4  -8        126.15        128.63         2.90 o                         
   2   4  -8         67.50         81.12         1.69 o                         
   3   4  -8        120.04        122.33         2.37 o                         
   4   4  -8         18.58         18.38         0.83 o                         
   5   4  -8         26.18         26.92         1.43 o                         
  -5   5  -8          8.34          8.33         0.60 o                         
  -4   5  -8          9.74          9.48         0.52 o                         
  -3   5  -8         87.06         86.21         1.54 o                         
  -2   5  -8          7.59          7.01         0.41 o                         
  -1   5  -8         14.17         14.22         0.53 o                         
   0   5  -8        193.79        192.33         3.18 o                         
   1   5  -8        140.55        135.24         2.37 o                         
   2   5  -8        200.83        216.96         4.66 o                         
   3   5  -8         14.97         15.30         0.76 o                         
   4   5  -8         25.93         27.24         1.70 o                         
   5   5  -8         29.29         24.72         1.21 o                         
  -5   6  -8          0.23          0.90         0.21 o                         
  -4   6  -8          1.46          2.16         0.26 o                         
  -3   6  -8         35.39         34.06         0.94 o                         
  -2   6  -8         75.43         68.60         1.42 o                         
  -1   6  -8         19.67         19.41         0.71 o                         
   0   6  -8         15.11         15.59         0.71 o                         
   1   6  -8        104.02         99.58         2.12 o                         
   2   6  -8         29.63         29.16         0.91 o                         
   3   6  -8          8.06          5.90         0.66 o                         
   4   6  -8         32.53         36.68         1.31 o                         
   5   6  -8         10.00         10.54         0.82 o                         
  -5   7  -8         20.92         26.06         0.90 o                         
  -4   7  -8         23.51         22.02         0.68 o                         
  -3   7  -8         56.03         55.88         1.38 o                         
  -2   7  -8         67.98         67.18         1.56 o                         
  -1   7  -8         18.23         18.49         0.69 o                         
   0   7  -8         40.46         41.87         1.65 o                         
   1   7  -8         90.18         94.36         1.71 o                         
   2   7  -8         81.36         78.00         1.60 o                         
   3   7  -8         54.16         54.97         1.50 o                         
   4   7  -8        129.80        133.51         3.77 o                         
   5   7  -8         60.28         63.61         1.71 o                         
  -4   8  -8         12.44         14.93         0.50 o                         
  -3   8  -8         47.52         50.37         1.21 o                         
  -2   8  -8          1.44          1.32         0.26 o                         
  -1   8  -8         41.72         44.99         1.25 o                         
   0   8  -8        131.52        133.36         2.43 o                         
   1   8  -8          8.31          8.38         0.47 o                         
   2   8  -8          1.06          1.36         0.30 o                         
   3   8  -8         15.99         15.54         0.70 o                         
   4   8  -8         54.84         51.35         1.42 o                         
  -4   9  -8          0.75          1.60         0.21 o                         
  -3   9  -8         15.35         14.80         0.63 o                         
  -2   9  -8         70.13         72.29         1.92 o                         
  -1   9  -8         36.49         35.61         1.43 o                         
   0   9  -8          0.98          1.74         0.33 o                         
   1   9  -8         14.04         16.10         0.55 o                         
   2   9  -8         53.47         53.00         1.43 o                         
   3   9  -8         28.55         30.13         1.00 o                         
   4   9  -8         46.42         48.18         1.18 o                         
  -3  10  -8          9.83         12.70         0.50 o                         
  -2  10  -8          4.79          5.54         0.44 o                         
  -1  10  -8          1.65          2.45         0.51 o                         
   0  10  -8         97.12         98.10         2.17 o                         
   1  10  -8         36.96         39.69         1.57 o                         
   2  10  -8        184.13        204.39         4.95 o                         
   3  10  -8        126.52        130.76         3.52 o                         
  -2  11  -8         14.81         13.72         0.52 o                         
  -1  11  -8         95.92         99.68         2.46 o                         
   0  11  -8          6.07          5.66         0.38 o                         
   1  11  -8         15.83         18.04         0.64 o                         
   2  11  -8         60.31         61.85         2.00 o                         
   0  12  -8         99.29         96.67         4.00 o                         
   1  12  -8          5.84          6.16         0.48 o                         
  -2 -14  -7         76.75         80.62         2.54 o                         
  -3 -13  -7         31.36         33.42         1.00 o                         
  -2 -13  -7         50.29         46.12         1.32 o                         
  -1 -13  -7        154.71        153.76         5.19 o                         
  -4 -12  -7          0.81          1.88         0.26 o                         
  -3 -12  -7         53.95         54.50         1.13 o                         
  -2 -12  -7         15.10         15.32         0.64 o                         
  -1 -12  -7          3.96          6.11         0.81 o                         
   0 -12  -7          2.83          3.97         0.60 o                         
   1 -12  -7         11.69          9.73         1.70 o                         
  -5 -11  -7         19.36         19.22         0.62 o                         
  -4 -11  -7          2.51          2.27         0.27 o                         
  -3 -11  -7          8.55          8.44         0.42 o                         
  -2 -11  -7         20.95         21.62         0.77 o                         
  -1 -11  -7        122.62        119.40         2.67 o                         
   0 -11  -7         15.86         12.80         0.76 o                         
   1 -11  -7         29.91         30.52         1.27 o                         
   2 -11  -7         74.79         64.39         3.68 o                         
  -5 -10  -7         17.60         15.89         0.54 o                         
  -4 -10  -7         75.00         72.80         1.37 o                         
  -3 -10  -7        103.99         97.18         1.80 o                         
  -2 -10  -7        223.41        208.85         3.36 o                         
  -1 -10  -7        123.22        123.66         3.42 o                         
   0 -10  -7         48.71         45.59         1.36 o                         
   1 -10  -7         91.05         95.27         2.48 o                         
   2 -10  -7        190.99        195.26         4.91 o                         
  -6  -9  -7         26.44         19.84         1.16 o                         
  -5  -9  -7         11.78         12.49         0.65 o                         
  -4  -9  -7         51.64         47.22         0.92 o                         
  -3  -9  -7         41.49         36.67         0.78 o                         
  -2  -9  -7        326.14        361.60         5.62 o                         
  -1  -9  -7        246.81        249.20         5.94 o                         
   0  -9  -7        290.17        273.81         5.26 o                         
   1  -9  -7        196.09        184.19         3.67 o                         
   2  -9  -7        168.37        171.65         4.31 o                         
   3  -9  -7         31.46         32.79         1.63 o                         
   4  -9  -7         32.60         27.22         2.18 o                         
  -6  -8  -7         18.22         19.75         0.98 o                         
  -5  -8  -7         20.95         25.07         0.73 o                         
  -4  -8  -7         15.04         14.88         0.46 o                         
  -3  -8  -7         55.80         55.94         1.05 o                         
  -2  -8  -7        205.04        199.42         3.25 o                         
  -1  -8  -7       1012.02        990.08        18.60 o                         
   0  -8  -7        154.76        146.95         2.91 o                         
   1  -8  -7         34.10         35.15         0.94 o                         
   2  -8  -7        193.94        192.14         4.17 o                         
   3  -8  -7         75.88         76.29         1.74 o                         
   4  -8  -7          1.17          1.25         0.55 o                         
  -6  -7  -7         35.27         37.11         1.17 o                         
  -5  -7  -7        354.74        320.33         5.98 o                         
  -4  -7  -7         17.22         16.08         0.48 o                         
  -3  -7  -7         12.78         15.63         0.42 o                         
  -2  -7  -7         72.48         72.12         1.19 o                         
  -1  -7  -7        125.95        130.04         2.14 o                         
   0  -7  -7        191.88        189.94         3.39 o                         
   1  -7  -7        259.94        271.21         4.72 o                         
   2  -7  -7        113.26        114.95         2.33 o                         
   3  -7  -7         49.53         49.59         1.34 o                         
   4  -7  -7         36.68         40.19         1.37 o                         
  -6  -6  -7         32.21         39.77         1.23 o                         
  -5  -6  -7         50.53         47.75         1.20 o                         
  -4  -6  -7        175.85        167.91         2.93 o                         
  -3  -6  -7         54.20         55.52         0.93 o                         
  -2  -6  -7        128.67        108.13         1.70 o                         
  -1  -6  -7          7.92         10.69         0.38 o                         
   0  -6  -7         72.39         77.29         1.41 o                         
   1  -6  -7        257.61        275.55         4.72 o                         
   2  -6  -7          5.01          6.98         0.55 o                         
   3  -6  -7         96.56         94.08         1.71 o                         
   4  -6  -7         31.28         32.24         1.47 o                         
   5  -6  -7          4.57          4.12         2.16 o                         
  -7  -5  -7         59.43         64.90         2.76 o                         
  -6  -5  -7          8.14         11.76         0.99 o                         
  -5  -5  -7         76.43         95.13         2.04 o                         
  -4  -5  -7        388.93        367.06         5.79 o                         
  -3  -5  -7        384.16        400.97         5.79 o                         
  -2  -5  -7        987.30        965.06        17.55 o                         
  -1  -5  -7         10.56         14.00         0.38 o                         
   0  -5  -7          2.59          6.56         0.29 o                         
   1  -5  -7          2.76          3.84         0.28 o                         
   2  -5  -7         23.55         24.81         0.61 o                         
   3  -5  -7          3.02          3.39         0.34 o                         
   4  -5  -7         44.71         45.48         1.12 o                         
   5  -5  -7          9.98         10.83         0.72 o                         
  -7  -4  -7         13.14         13.41         0.88 o                         
  -6  -4  -7          7.63          8.11         0.65 o                         
  -5  -4  -7         84.66         85.91         2.30 o                         
  -4  -4  -7        105.94        124.84         2.39 o                         
  -3  -4  -7        335.32        317.60         5.03 o                         
  -2  -4  -7        106.39        119.36         2.11 o                         
  -1  -4  -7         98.91        123.13         2.16 o                         
   0  -4  -7        129.84        156.40         2.98 o                         
   1  -4  -7         46.92         59.04         1.13 o                         
   2  -4  -7         37.48         35.72         0.72 o                         
   3  -4  -7         81.64         83.19         1.55 o                         
   4  -4  -7        268.53        255.48         4.18 o                         
   5  -4  -7        114.83        118.46         2.59 o                         
  -7  -3  -7         19.04         18.85         1.06 o                         
  -6  -3  -7         46.07         42.04         1.92 o                         
  -5  -3  -7         88.68         96.53         3.66 o                         
  -4  -3  -7        377.29        341.98         7.77 o                         
  -3  -3  -7         30.69         25.50         0.60 o                         
  -2  -3  -7         53.33         55.12         1.04 o                         
  -1  -3  -7        568.17        553.73        10.23 o                         
   0  -3  -7        278.85        276.80         4.38 o                         
   1  -3  -7         20.70         21.07         0.52 o                         
   2  -3  -7         65.53         57.93         1.12 o                         
   3  -3  -7         66.67         65.91         1.18 o                         
   4  -3  -7        184.33        180.73         3.07 o                         
   5  -3  -7         15.76         20.69         0.83 o                         
  -7  -2  -7         20.80         21.64         0.83 o                         
  -6  -2  -7         22.98         22.70         1.46 o                         
  -5  -2  -7        301.09        283.91         6.81 o                         
  -4  -2  -7         20.55         21.33         0.88 o                         
  -3  -2  -7          1.21          3.95         0.61 o                         
  -2  -2  -7         87.43         98.91         2.38 o                         
  -1  -2  -7        153.26        182.98         3.30 o                         
   0  -2  -7        947.82        983.69        15.38 o                         
   1  -2  -7        326.45        350.75         6.04 o                         
   2  -2  -7        348.87        355.39         5.30 o                         
   3  -2  -7         54.46         58.84         1.04 o                         
   4  -2  -7         95.70         96.05         1.75 o                         
   5  -2  -7        133.38        129.13         2.95 o                         
  -7  -1  -7         44.39         45.07         1.48 o                         
  -6  -1  -7         20.60         19.77         1.36 o                         
  -5  -1  -7         26.37         30.04         1.37 o                         
  -4  -1  -7         53.78         60.31         1.61 o                         
  -3  -1  -7         20.68         20.47         1.05 o                         
  -2  -1  -7          1.53          1.34         0.28 o                         
  -1  -1  -7        329.34        335.23         5.20 o                         
   0  -1  -7        122.78        121.74         2.07 o                         
   1  -1  -7        205.05        197.08         3.40 o                         
   2  -1  -7        290.93        305.31         4.29 o                         
   3  -1  -7        187.41        179.71         2.63 o                         
   4  -1  -7          8.09          9.06         0.51 o                         
   5  -1  -7         33.08         34.53         1.12 o                         
   6  -1  -7          9.89          9.77         0.95 o                         
  -7   0  -7          6.70          7.32         0.44 o                         
  -6   0  -7          6.35          8.31         0.82 o                         
  -5   0  -7          7.96         12.73         0.75 o                         
  -4   0  -7        205.04        196.02         6.43 o                         
  -3   0  -7        229.28        244.01        11.60 o                         
  -2   0  -7        299.74        295.08         8.95 o                         
  -1   0  -7         10.41         18.29         0.47 o                         
   0   0  -7        358.63        396.01         6.51 o                         
   1   0  -7         80.32         62.74         1.15 o                         
   2   0  -7          8.05          6.82         0.33 o                         
   3   0  -7         31.24         31.69         0.82 o                         
   4   0  -7         65.60         59.42         1.17 o                         
   5   0  -7         24.92         24.87         0.82 o                         
   6   0  -7          5.53          4.46         0.82 o                         
  -6   1  -7         15.68         14.93         0.70 o                         
  -5   1  -7        176.80        162.67         3.50 o                         
  -4   1  -7         18.29         19.27         1.13 o                         
  -3   1  -7        400.27        390.00         8.22 o                         
  -2   1  -7         52.89         46.41         1.74 o                         
  -1   1  -7         46.54         40.81         2.35 o                         
   0   1  -7          3.72          8.52         0.38 o                         
   1   1  -7         28.20         23.89         0.60 o                         
   2   1  -7         73.88         79.90         1.37 o                         
   3   1  -7         11.69         11.20         0.49 o                         
   4   1  -7        281.03        275.80         4.49 o                         
   5   1  -7         25.21         25.45         0.91 o                         
   6   1  -7          6.04          4.97         0.85 o                         
  -6   2  -7         46.36         41.97         1.18 o                         
  -5   2  -7        209.75        216.68         4.15 o                         
  -4   2  -7        219.31        195.31         3.92 o                         
  -3   2  -7         16.54         17.68         0.57 o                         
  -2   2  -7         66.89         65.51         2.32 o                         
  -1   2  -7        240.76        256.80         5.58 o                         
   0   2  -7         49.49         44.29         1.32 o                         
   1   2  -7        472.81        518.29        11.97 o                         
   2   2  -7         28.09         25.04         0.69 o                         
   3   2  -7         15.04         13.67         0.59 o                         
   4   2  -7        702.60        637.56         9.99 o                         
   5   2  -7         66.13         61.81         1.59 o                         
   6   2  -7         19.83         19.71         1.07 o                         
  -6   3  -7         20.23         22.40         0.92 o                         
  -5   3  -7         70.90         70.15         1.58 o                         
  -4   3  -7        243.99        236.01         4.91 o                         
  -3   3  -7         33.59         33.38         0.76 o                         
  -2   3  -7        114.18        117.14         3.06 o                         
  -1   3  -7        106.37        120.28         3.78 o                         
   0   3  -7         88.23         77.87         1.61 o                         
   1   3  -7        129.60        131.97         2.93 o                         
   2   3  -7         94.97         95.94         1.86 o                         
   3   3  -7         19.33         21.35         0.69 o                         
   4   3  -7         58.29         60.17         1.51 o                         
   5   3  -7        188.36        171.42         9.18 o                         
   6   3  -7         28.55         27.55         1.33 o                         
  -6   4  -7         24.08         26.24         0.96 o                         
  -5   4  -7          7.27          8.68         0.82 o                         
  -4   4  -7         49.37         43.17         0.91 o                         
  -3   4  -7         12.73         10.11         0.45 o                         
  -2   4  -7        110.16        105.83         1.93 o                         
  -1   4  -7         18.82         21.44         1.87 o                         
   0   4  -7          9.31          9.01         0.55 o                         
   1   4  -7         34.03         36.88         1.00 o                         
   2   4  -7        119.72        124.98         2.34 o                         
   3   4  -7          2.31          2.67         0.45 o                         
   4   4  -7        118.81        124.56         2.85 o                         
   5   4  -7         19.03         23.48         1.13 o                         
   6   4  -7         15.53         15.34         0.76 o                         
  -6   5  -7          9.18          9.88         0.50 o                         
  -5   5  -7         39.73         32.69         1.22 o                         
  -4   5  -7         47.85         45.03         1.18 o                         
  -3   5  -7         49.40         50.91         1.12 o                         
  -2   5  -7         50.08         51.14         1.01 o                         
  -1   5  -7         15.31         15.22         0.57 o                         
   0   5  -7         89.25         81.62         1.58 o                         
   1   5  -7         72.55         79.19         1.61 o                         
   2   5  -7         26.50         27.77         0.94 o                         
   3   5  -7        111.79        106.02         2.12 o                         
   4   5  -7        115.35        121.38         2.74 o                         
   5   5  -7         37.31         37.37         1.31 o                         
  -5   6  -7         12.37         10.75         0.50 o                         
  -4   6  -7         21.59         23.74         0.75 o                         
  -3   6  -7        343.31        326.09         6.19 o                         
  -2   6  -7         76.56         79.79         1.76 o                         
  -1   6  -7        180.62        177.48         2.97 o                         
   0   6  -7          1.06          1.39         0.28 o                         
   1   6  -7          4.26          4.56         0.40 o                         
   2   6  -7         13.04         11.18         0.72 o                         
   3   6  -7         19.11         19.97         0.91 o                         
   4   6  -7         85.97         81.64         2.33 o                         
   5   6  -7         34.93         36.76         4.68 o                         
  -5   7  -7         14.64         17.95         0.89 o                         
  -4   7  -7          2.69          2.39         0.38 o                         
  -3   7  -7        150.67        152.20         3.30 o                         
  -2   7  -7        130.18        143.89         3.41 o                         
  -1   7  -7        340.49        322.73         6.89 o                         
   0   7  -7        129.06        114.15         2.08 o                         
   1   7  -7          2.90          3.14         0.35 o                         
   2   7  -7          2.78          2.36         0.33 o                         
   3   7  -7         85.65         79.80         2.26 o                         
   4   7  -7         18.93         18.36         0.75 o                         
   5   7  -7         48.65         44.81         2.44 o                         
  -4   8  -7          5.37          7.34         0.50 o                         
  -3   8  -7         79.16         77.26         1.77 o                         
  -2   8  -7        330.52        327.10         6.75 o                         
  -1   8  -7         18.18         17.36         0.88 o                         
   0   8  -7          6.31          8.14         0.46 o                         
   1   8  -7         66.51         65.33         1.27 o                         
   2   8  -7          2.95          2.79         0.33 o                         
   3   8  -7        203.90        218.90         4.72 o                         
   4   8  -7         26.51         28.19         0.90 o                         
   5   8  -7          0.80          1.68         0.32 o                         
  -4   9  -7          2.36          3.02         0.28 o                         
  -3   9  -7          7.16          6.06         0.44 o                         
  -2   9  -7         24.00         25.77         0.75 o                         
  -1   9  -7        115.21        125.68         2.75 o                         
   0   9  -7         12.21         11.88         0.53 o                         
   1   9  -7          1.88          2.40         0.32 o                         
   2   9  -7        166.62        162.25         3.19 o                         
   3   9  -7         24.18         26.17         0.87 o                         
   4   9  -7          0.29          0.61         0.27 o                         
  -3  10  -7          6.27          7.36         0.45 o                         
  -2  10  -7         10.61         12.03         0.76 o                         
  -1  10  -7         46.69         46.21         1.34 o                         
   0  10  -7          5.28          4.54         0.37 o                         
   1  10  -7         12.13         10.71         0.50 o                         
   2  10  -7          2.84          3.05         0.42 o                         
   3  10  -7         50.28         48.13         1.25 o                         
   4  10  -7        100.57        104.73         3.19 o                         
  -2  11  -7         27.76         29.95         0.89 o                         
  -1  11  -7         15.86         21.24         0.65 o                         
   0  11  -7        109.50        115.75         2.92 o                         
   1  11  -7         30.14         31.43         0.90 o                         
   2  11  -7         24.11         23.23         1.09 o                         
   3  11  -7         74.43         72.84         2.59 o                         
  -1  12  -7         52.19         54.44         1.44 o                         
   0  12  -7         26.63         26.05         0.69 o                         
   1  12  -7         95.48         89.73         2.73 o                         
   2  12  -7         27.01         27.91         1.40 o                         
  -2 -14  -6         23.41         20.42         1.06 o                         
  -4 -13  -6          1.06          1.04         0.28 o                         
  -3 -13  -6         25.63         27.55         0.89 o                         
  -2 -13  -6         19.35         18.41         0.90 o                         
  -1 -13  -6         36.90         35.16         1.87 o                         
  -5 -12  -6          9.05          8.54         0.61 o                         
  -4 -12  -6         26.39         31.22         0.77 o                         
  -3 -12  -6         22.80         18.96         0.67 o                         
  -2 -12  -6          7.93          9.95         0.57 o                         
  -1 -12  -6         39.33         38.65         1.22 o                         
   0 -12  -6         10.81          8.84         0.98 o                         
  -5 -11  -6         42.73         46.08         1.28 o                         
  -4 -11  -6        101.34         97.33         2.07 o                         
  -3 -11  -6         20.97         21.89         0.58 o                         
  -2 -11  -6         11.13         12.72         0.56 o                         
  -1 -11  -6          0.32          1.30         0.34 o                         
   0 -11  -6         24.85         26.55         1.06 o                         
   1 -11  -6         14.41         13.59         1.12 o                         
   2 -11  -6          1.97         -0.17         1.23 o                         
  -6 -10  -6         23.89         22.97         1.29 o                         
  -5 -10  -6         63.42         65.48         1.34 o                         
  -4 -10  -6         70.45         70.08         1.31 o                         
  -3 -10  -6         43.12         52.28         0.96 o                         
  -2 -10  -6        173.13        156.03         2.55 o                         
  -1 -10  -6        771.86        755.18        15.37 o                         
   0 -10  -6          8.35          7.97         0.54 o                         
   1 -10  -6         13.31         13.25         0.85 o                         
   2 -10  -6          5.44          5.19         0.74 o                         
   3 -10  -6          7.86          6.93         1.41 o                         
  -6  -9  -6        135.11        133.62         5.60 o                         
  -5  -9  -6         10.23         11.06         0.49 o                         
  -4  -9  -6          1.02          2.65         0.26 o                         
  -3  -9  -6        715.12        672.95        10.48 o                         
  -2  -9  -6        263.65        244.53         3.97 o                         
  -1  -9  -6        284.96        287.13         5.88 o                         
   0  -9  -6        776.47        765.72        14.39 o                         
   1  -9  -6        297.86        301.06         6.46 o                         
   2  -9  -6         38.53         37.67         1.26 o                         
   3  -9  -6          4.58          6.00         1.06 o                         
   4  -9  -6         69.19         66.50         3.95 o                         
  -6  -8  -6         14.72         11.90         0.77 o                         
  -5  -8  -6         14.96         13.29         0.58 o                         
  -4  -8  -6         82.39         86.73         1.49 o                         
  -3  -8  -6         97.91        100.33         1.67 o                         
  -2  -8  -6         48.21         38.77         0.71 o                         
  -1  -8  -6        161.32        158.12         2.78 o                         
   0  -8  -6        376.80        391.95         7.35 o                         
   1  -8  -6        237.87        220.11         4.32 o                         
   2  -8  -6        245.95        251.18         4.81 o                         
   3  -8  -6         65.21         62.81         1.93 o                         
   4  -8  -6         20.50         20.41         1.19 o                         
  -6  -7  -6         47.18         50.12         1.50 o                         
  -5  -7  -6         43.68         42.36         1.01 o                         
  -4  -7  -6        143.20        136.68         2.26 o                         
  -3  -7  -6         28.55         25.38         0.54 o                         
  -2  -7  -6         15.83         20.14         0.48 o                         
  -1  -7  -6         29.27         32.19         0.66 o                         
   0  -7  -6         55.23         56.84         1.22 o                         
   1  -7  -6        890.42        899.48        16.63 o                         
   2  -7  -6        296.51        278.75         5.40 o                         
   3  -7  -6         17.95         16.31         0.81 o                         
   4  -7  -6          9.39          8.16         0.74 o                         
   5  -7  -6          3.83          3.03         1.06 o                         
  -6  -6  -6         40.68         41.61         1.75 o                         
  -5  -6  -6          7.25          8.16         0.49 o                         
  -4  -6  -6          0.75          2.71         0.28 o                         
  -3  -6  -6         76.73         64.22         1.07 o                         
  -2  -6  -6         36.94         55.58         1.01 o                         
  -1  -6  -6          6.19          6.28         0.27 o                         
   0  -6  -6          2.88          4.51         0.33 o                         
   1  -6  -6         71.42         70.49         1.34 o                         
   2  -6  -6        182.13        172.85         3.14 o                         
   3  -6  -6         93.74         93.67         1.84 o                         
   4  -6  -6         66.94         61.90         1.64 o                         
   5  -6  -6         53.35         53.53         2.06 o                         
  -7  -5  -6          8.96          9.73         0.88 o                         
  -6  -5  -6          2.16          2.41         0.52 o                         
  -5  -5  -6        169.30        177.04         3.70 o                         
  -4  -5  -6         54.75         56.16         0.98 o                         
  -3  -5  -6         60.06         62.85         1.19 o                         
  -2  -5  -6        541.64        593.19         9.89 o                         
  -1  -5  -6        564.12        640.15        10.71 o                         
   0  -5  -6         50.83         58.84         1.53 o                         
   1  -5  -6         22.80         26.21         0.60 o                         
   2  -5  -6        107.60        104.96         1.94 o                         
   3  -5  -6         29.15         28.45         0.85 o                         
   4  -5  -6         39.21         38.17         1.16 o                         
   5  -5  -6         39.32         38.67         1.34 o                         
  -7  -4  -6         11.15          8.78         0.85 o                         
  -6  -4  -6          7.06          9.66         0.73 o                         
  -5  -4  -6        102.96         81.51         2.24 o                         
  -4  -4  -6        126.90        140.82         2.71 o                         
  -3  -4  -6          7.43         11.05         0.36 o                         
  -2  -4  -6        144.46        157.23         2.76 o                         
  -1  -4  -6       1405.13       1471.30        27.00 o                         
   0  -4  -6       1058.85       1117.14        22.79 o                         
   1  -4  -6        130.89        133.00         2.34 o                         
   2  -4  -6          0.35          1.75         0.20 o                         
   3  -4  -6        108.29        113.85         1.78 o                         
   4  -4  -6        272.49        256.85         4.22 o                         
   5  -4  -6        200.35        194.66         4.31 o                         
  -7  -3  -6         39.90         48.57         2.28 o                         
  -6  -3  -6        128.89        133.37         6.74 o                         
  -5  -3  -6        270.89        278.85         6.77 o                         
  -4  -3  -6        773.11        760.23        15.69 o                         
  -3  -3  -6         94.75         99.70         1.83 o                         
  -2  -3  -6        391.52        452.30         8.23 o                         
  -1  -3  -6        804.56        879.82        15.87 o                         
   0  -3  -6        609.86        736.30        12.21 o                         
   1  -3  -6          7.97          6.39         0.29 o                         
   2  -3  -6        794.50        793.35        13.38 o                         
   3  -3  -6        115.19        101.58         1.65 o                         
   4  -3  -6          7.38         10.25         0.64 o                         
   5  -3  -6        215.97        202.06         4.50 o                         
   6  -3  -6         40.02         42.92         1.42 o                         
  -7  -2  -6         18.62         20.69         1.19 o                         
  -6  -2  -6          2.55          5.70         0.78 o                         
  -5  -2  -6         85.02         84.34         2.20 o                         
  -4  -2  -6        198.00        182.34         4.50 o                         
  -3  -2  -6        137.37        137.57         2.42 o                         
  -2  -2  -6        325.06        305.73         5.80 o                         
  -1  -2  -6        313.24        354.42         6.66 o                         
   0  -2  -6        133.23        167.93         2.81 o                         
   1  -2  -6       1450.34       1436.04        24.17 o                         
   2  -2  -6        687.32        695.64        11.75 o                         
   3  -2  -6        181.50        168.38         2.52 o                         
   4  -2  -6         37.90         40.06         0.89 o                         
   5  -2  -6         28.09         24.95         0.81 o                         
   6  -2  -6         27.87         32.36         1.34 o                         
  -7  -1  -6         17.57         17.94         0.73 o                         
  -6  -1  -6        110.39        106.72         3.46 o                         
  -5  -1  -6         26.78         24.61         0.98 o                         
  -4  -1  -6        219.00        236.08         5.55 o                         
  -3  -1  -6         24.64         31.68         1.57 o                         
  -2  -1  -6        184.90        174.59         3.66 o                         
  -1  -1  -6        378.26        419.52         7.66 o                         
   0  -1  -6        120.88        116.43         2.15 o                         
   1  -1  -6        172.44        183.33         3.18 o                         
   2  -1  -6        619.42        699.32        10.90 o                         
   3  -1  -6         55.89         55.18         0.96 o                         
   4  -1  -6         79.30         84.50         1.45 o                         
   5  -1  -6         81.60         79.85         1.61 o                         
   6  -1  -6         39.65         43.81         1.30 o                         
  -7   0  -6         34.13         34.18         1.31 o                         
  -6   0  -6          6.47          4.03         0.78 o                         
  -5   0  -6        167.14        162.43         4.83 o                         
  -4   0  -6        433.49        399.90         7.68 o                         
  -2   0  -6        112.12        139.03         5.79 o                         
  -1   0  -6         27.77         29.26         1.17 o                         
   0   0  -6        148.93        146.39         2.43 o                         
   1   0  -6        488.91        512.44         8.58 o                         
   2   0  -6         30.16         43.20         0.83 o                         
   3   0  -6         61.17         55.00         0.96 o                         
   4   0  -6         85.55         85.22         1.46 o                         
   5   0  -6         25.57         22.37         0.78 o                         
   6   0  -6         22.33         22.38         0.97 o                         
  -7   1  -6          5.47          7.08         0.51 o                         
  -6   1  -6         56.21         59.17         2.45 o                         
  -5   1  -6        149.56        142.47         3.55 o                         
  -4   1  -6        107.61        117.73         2.41 o                         
  -3   1  -6        859.84        836.08        23.98 o                         
  -1   1  -6        556.16        581.75        12.19 o                         
   0   1  -6        132.75        114.19         2.22 o                         
   1   1  -6        178.23        180.82         3.46 o                         
   2   1  -6        181.86        172.71         2.92 o                         
   3   1  -6         21.97         18.88         0.54 o                         
   4   1  -6         48.53         41.45         1.01 o                         
   5   1  -6         41.35         36.71         1.11 o                         
   6   1  -6         72.68         67.73         2.14 o                         
  -6   2  -6          2.30          2.78         0.33 o                         
  -5   2  -6        283.22        272.11         6.06 o                         
  -4   2  -6        342.18        337.91         6.42 o                         
  -3   2  -6        153.56        152.09         3.38 o                         
  -2   2  -6        353.62        389.00        11.36 o                         
  -1   2  -6        793.63        763.70        15.99 o                         
   0   2  -6        797.92        875.10        16.11 o                         
   1   2  -6        163.94        170.20         5.63 o                         
   2   2  -6        215.11        201.46         3.29 o                         
   3   2  -6         48.34         49.11         0.85 o                         
   4   2  -6         46.71         53.44         1.42 o                         
   5   2  -6        252.69        234.39         6.00 o                         
   6   2  -6         23.51         24.42         1.46 o                         
  -6   3  -6         31.25         33.71         1.01 o                         
  -5   3  -6         60.57         59.43         1.41 o                         
  -4   3  -6        100.50         90.35         1.82 o                         
  -3   3  -6        144.73        126.43         2.18 o                         
  -2   3  -6        329.02        355.81        10.20 o                         
  -1   3  -6        205.94        219.57         5.39 o                         
   0   3  -6        147.53        174.15         3.26 o                         
   1   3  -6         45.84         52.23         1.65 o                         
   2   3  -6         10.61         14.55         0.87 o                         
   3   3  -6        331.85        322.45         5.11 o                         
   4   3  -6         20.25         19.60         0.83 o                         
   5   3  -6         65.72         67.82         2.25 o                         
   6   3  -6         99.60        101.78         4.69 o                         
  -6   4  -6         38.98         33.95         0.97 o                         
  -5   4  -6         15.96         14.96         0.54 o                         
  -4   4  -6          6.79          7.04         0.44 o                         
  -3   4  -6         46.76         45.23         0.93 o                         
  -2   4  -6        144.43        147.99         4.64 o                         
  -1   4  -6         40.21         52.14         1.84 o                         
   0   4  -6        156.85        178.77         4.44 o                         
   1   4  -6        163.43        182.76         4.71 o                         
   2   4  -6        108.35        107.58         2.20 o                         
   3   4  -6          3.47          3.69         0.43 o                         
   4   4  -6         11.44         11.06         0.72 o                         
   5   4  -6         82.70         79.51         2.25 o                         
   6   4  -6         47.15         44.15         1.37 o                         
  -6   5  -6         17.39         22.50         0.65 o                         
  -5   5  -6         23.66         25.47         0.81 o                         
  -4   5  -6        260.22        238.50         4.62 o                         
  -3   5  -6         33.98         28.76         0.71 o                         
  -2   5  -6         46.97         40.23         0.84 o                         
  -1   5  -6         78.84         84.21         2.82 o                         
   0   5  -6          3.27          4.54         0.63 o                         
   1   5  -6        239.15        243.67         6.09 o                         
   2   5  -6         42.31         40.25         1.11 o                         
   3   5  -6        207.85        198.10         3.57 o                         
   4   5  -6        119.57        109.61         2.20 o                         
   5   5  -6          2.27          3.08         0.51 o                         
   6   5  -6         40.35         48.74         2.68 o                         
  -5   6  -6         14.57         15.06         0.61 o                         
  -4   6  -6        120.27        125.52         2.76 o                         
  -3   6  -6        102.80         93.01         2.00 o                         
  -2   6  -6        542.88        498.94         9.29 o                         
  -1   6  -6         84.08         86.41         1.69 o                         
   0   6  -6          7.49          7.36         0.47 o                         
   1   6  -6        216.49        208.42         3.64 o                         
   2   6  -6         15.00         12.32         0.60 o                         
   3   6  -6        137.62        144.57         2.99 o                         
   4   6  -6         40.56         36.15         1.41 o                         
   5   6  -6         77.09         75.92         2.67 o                         
  -5   7  -6         35.03         43.22         1.11 o                         
  -4   7  -6        134.59        134.39         2.92 o                         
  -3   7  -6          8.49          6.66         0.71 o                         
  -2   7  -6        210.79        203.12         4.51 o                         
  -1   7  -6        518.97        532.16         9.00 o                         
   0   7  -6        314.44        330.94         5.29 o                         
   1   7  -6          9.03         12.20         0.50 o                         
   2   7  -6         38.11         43.04         1.16 o                         
   3   7  -6         14.90         15.77         0.85 o                         
   4   7  -6         25.10         25.14         1.64 o                         
   5   7  -6         44.68         44.35         1.36 o                         
  -5   8  -6          1.95          1.88         0.36 o                         
  -4   8  -6         26.22         27.06         0.76 o                         
  -3   8  -6         42.43         41.09         1.06 o                         
  -2   8  -6        154.84        163.22         3.25 o                         
  -1   8  -6        527.14        535.31        11.41 o                         
   0   8  -6        109.17        112.90         3.57 o                         
   1   8  -6        449.80        448.25         6.70 o                         
   2   8  -6         97.86        100.43         1.92 o                         
   3   8  -6         61.24         66.89         1.65 o                         
   4   8  -6         37.66         39.24         1.11 o                         
   5   8  -6        115.11        108.47         2.76 o                         
  -4   9  -6          0.30          1.81         0.23 o                         
  -3   9  -6         42.10         42.82         1.08 o                         
  -2   9  -6        259.04        268.21         5.60 o                         
  -1   9  -6         25.38         26.39         0.72 o                         
   0   9  -6        743.42        729.32        13.51 o                         
   1   9  -6         67.51         63.14         1.19 o                         
   2   9  -6         71.73         74.32         1.62 o                         
   3   9  -6        149.35        146.02         3.26 o                         
   4   9  -6         19.12         19.39         0.73 o                         
   5   9  -6         54.73         57.43         2.19 o                         
  -4  10  -6         13.36          9.55         0.36 o                         
  -3  10  -6         30.31         29.44         0.79 o                         
  -2  10  -6         10.21         11.54         0.58 o                         
  -1  10  -6         11.21         15.23         0.58 o                         
   0  10  -6          2.12          2.11         0.30 o                         
   1  10  -6        146.92        148.93         2.93 o                         
   2  10  -6         25.52         23.65         0.73 o                         
   3  10  -6          2.78          2.62         0.34 o                         
   4  10  -6         39.89         40.05         1.19 o                         
  -3  11  -6         17.91         18.85         0.62 o                         
  -2  11  -6          2.54          2.19         0.35 o                         
  -1  11  -6          1.15          1.23         0.28 o                         
   0  11  -6         94.55         94.64         1.90 o                         
   1  11  -6         25.95         28.35         0.75 o                         
   2  11  -6          7.76          9.46         0.66 o                         
   3  11  -6         24.27         26.83         1.82 o                         
   4  11  -6         11.45         11.99         0.76 o                         
  -2  12  -6         70.15         82.86         2.08 o                         
  -1  12  -6         84.63        100.59         3.11 o                         
   0  12  -6         13.69         14.99         0.53 o                         
   1  12  -6         17.66         18.14         0.71 o                         
   2  12  -6         16.71         17.83         0.79 o                         
   3  12  -6         18.56         18.51         1.02 o                         
   0  13  -6         32.45         33.41         0.93 o                         
   1  13  -6         65.46         68.55         2.69 o                         
  -3 -14  -5          4.11          5.01         0.63 o                         
  -2 -14  -5         24.26         30.56         1.87 o                         
  -4 -13  -5         24.00         23.80         1.07 o                         
  -3 -13  -5         15.44         14.31         0.60 o                         
  -2 -13  -5        152.35        150.68         4.54 o                         
  -1 -13  -5          0.17          1.18         0.57 o                         
  -5 -12  -5         28.96         32.87         1.12 o                         
  -4 -12  -5         49.41         52.06         1.11 o                         
  -3 -12  -5          5.36          4.40         0.38 o                         
  -2 -12  -5         20.82         16.81         0.70 o                         
  -1 -12  -5        107.56        102.09         2.66 o                         
   0 -12  -5         47.16         50.55         2.05 o                         
  -5 -11  -5         56.35         52.21         1.31 o                         
  -4 -11  -5         59.22         54.39         1.17 o                         
  -3 -11  -5        164.36        155.50         2.57 o                         
  -2 -11  -5        158.91        152.60         2.91 o                         
  -1 -11  -5          1.42          1.38         0.48 o                         
   0 -11  -5         18.85         18.84         0.87 o                         
  -6 -10  -5         35.07         38.42         1.87 o                         
  -5 -10  -5          5.52          7.67         0.55 o                         
  -4 -10  -5         71.90         63.15         1.18 o                         
  -3 -10  -5        169.57        178.81         2.86 o                         
  -2 -10  -5        118.22        112.11         2.11 o                         
  -1 -10  -5        133.27        129.86         2.81 o                         
   0 -10  -5        564.91        538.42        11.42 o                         
   1 -10  -5         91.04         89.52         2.48 o                         
   2 -10  -5        117.41        112.41         5.00 o                         
  -6  -9  -5         36.86         36.80         1.38 o                         
  -5  -9  -5        116.89        112.83         2.27 o                         
  -4  -9  -5         91.09         91.24         1.56 o                         
  -3  -9  -5         14.67         15.77         0.47 o                         
  -2  -9  -5        485.71        466.57         8.72 o                         
  -1  -9  -5        117.80        120.06         2.20 o                         
   0  -9  -5        253.06        271.07         5.65 o                         
   1  -9  -5       1001.67        945.66        19.91 o                         
   2  -9  -5         64.88         63.19         2.25 o                         
   3  -9  -5         38.80         38.23         3.76 o                         
   4  -9  -5          5.19          7.05         1.67 o                         
  -6  -8  -5          2.80          5.96         0.76 o                         
  -5  -8  -5        158.50        146.47         2.80 o                         
  -4  -8  -5        362.66        334.88         5.27 o                         
  -3  -8  -5         36.03         28.66         0.61 o                         
  -2  -8  -5         21.49         26.32         0.58 o                         
  -1  -8  -5        617.53        615.09        10.37 o                         
   0  -8  -5        563.33        567.42        11.97 o                         
   1  -8  -5        138.28        145.90         3.12 o                         
   2  -8  -5        244.52        242.40         7.61 o                         
   3  -8  -5         20.02         25.12         1.48 o                         
   4  -8  -5         24.27         20.63         1.48 o                         
  -6  -7  -5         60.91         62.70         2.26 o                         
  -5  -7  -5         44.68         41.08         0.90 o                         
  -4  -7  -5         22.06         27.79         0.67 o                         
  -3  -7  -5         12.54         12.03         0.37 o                         
  -2  -7  -5         66.29         71.73         1.41 o                         
  -1  -7  -5         85.41         77.51         1.41 o                         
   0  -7  -5        586.33        604.26        12.23 o                         
   1  -7  -5         37.10         30.22         0.78 o                         
   2  -7  -5        654.37        649.97        12.05 o                         
   3  -7  -5        335.25        313.19         8.34 o                         
   4  -7  -5          0.58          0.87         0.56 o                         
   5  -7  -5         40.34         40.47         1.80 o                         
  -7  -6  -5         36.26         46.66         2.28 o                         
  -6  -6  -5         58.75         46.77         1.46 o                         
  -5  -6  -5         13.73         17.74         0.61 o                         
  -4  -6  -5         61.88         58.99         1.04 o                         
  -3  -6  -5         10.42         15.95         0.37 o                         
  -2  -6  -5         93.04         95.41         1.77 o                         
  -1  -6  -5        176.39        193.91         3.73 o                         
   0  -6  -5         63.89         76.67         1.69 o                         
   1  -6  -5         43.41         52.99         1.17 o                         
   2  -6  -5        163.58        141.94         2.59 o                         
   3  -6  -5        254.90        232.88         5.25 o                         
   4  -6  -5          5.98          4.78         0.53 o                         
   5  -6  -5          0.77          1.41         0.53 o                         
  -7  -5  -5         51.39         67.35         2.93 o                         
  -6  -5  -5          5.19          6.51         0.66 o                         
  -5  -5  -5         74.54         63.74         2.07 o                         
  -4  -5  -5         63.10         61.05         1.10 o                         
  -3  -5  -5        345.77        347.27         5.95 o                         
  -2  -5  -5         80.97         85.42         1.94 o                         
  -1  -5  -5        128.70        128.61         2.40 o                         
   0  -5  -5         54.96         42.24         0.98 o                         
   1  -5  -5         13.89         20.60         0.51 o                         
   2  -5  -5        162.90        168.52         2.97 o                         
   3  -5  -5         71.37         67.86         1.33 o                         
   4  -5  -5         52.12         56.13         1.38 o                         
   5  -5  -5         17.02         19.36         0.92 o                         
  -7  -4  -5         62.68         64.83         2.89 o                         
  -6  -4  -5        116.47        115.36         3.04 o                         
  -5  -4  -5         10.14         20.17         0.84 o                         
  -4  -4  -5         12.62         16.14         0.44 o                         
  -3  -4  -5         19.20         20.41         0.50 o                         
  -2  -4  -5        423.42        442.05         8.11 o                         
  -1  -4  -5        351.83        345.27         6.41 o                         
   0  -4  -5       1737.50       1685.73        66.93 o                         
   1  -4  -5        922.19        972.68        18.07 o                         
   2  -4  -5        100.70         93.68         1.73 o                         
   3  -4  -5         62.14         57.58         1.10 o                         
   4  -4  -5         78.88         79.97         1.45 o                         
   5  -4  -5         19.04         18.05         0.82 o                         
   6  -4  -5         30.65         28.80         1.25 o                         
  -7  -3  -5         20.37         19.53         1.23 o                         
  -6  -3  -5         24.95         26.33         1.09 o                         
  -5  -3  -5        267.09        270.33         8.22 o                         
  -4  -3  -5         28.24         29.57         0.79 o                         
  -3  -3  -5        380.64        399.32         7.51 o                         
  -2  -3  -5        533.98        611.98        12.84 o                         
  -1  -3  -5        547.38        516.18         9.33 o                         
   1  -3  -5        821.11        939.15        17.13 o                         
   2  -3  -5        279.40        311.75         5.32 o                         
   3  -3  -5        214.69        219.49         3.19 o                         
   4  -3  -5        136.24        129.80         2.09 o                         
   5  -3  -5         10.53         12.89         0.80 o                         
   6  -3  -5         36.26         37.48         1.20 o                         
  -7  -2  -5          3.11          3.51         0.71 o                         
  -6  -2  -5         36.84         40.37         1.74 o                         
  -5  -2  -5        237.23        269.07         6.59 o                         
  -4  -2  -5        172.40        168.20         4.14 o                         
  -3  -2  -5         85.47         77.35         1.58 o                         
  -2  -2  -5        339.04        342.67         6.43 o                         
  -1  -2  -5         86.40        118.77         2.53 o                         
   0  -2  -5       1092.35       1127.76        44.48 o                         
   1  -2  -5        617.18        752.47        15.28 o                         
   2  -2  -5        189.08        196.07         3.37 o                         
   3  -2  -5        577.58        601.43         8.40 o                         
   4  -2  -5        440.22        406.10         6.20 o                         
   5  -2  -5         23.01         23.75         0.79 o                         
   6  -2  -5        132.88        131.82         2.87 o                         
  -7  -1  -5         37.08         39.62         1.42 o                         
  -6  -1  -5         22.28         27.59         1.75 o                         
  -5  -1  -5        174.14        158.56         3.75 o                         
  -4  -1  -5         14.69         15.02         0.79 o                         
  -3  -1  -5        500.39        490.32        19.84 o                         
  -2  -1  -5         40.19         35.37         0.75 o                         
  -1  -1  -5       1411.32       1352.48        24.87 o                         
   0  -1  -5        178.34        169.39         3.07 o                         
   1  -1  -5        417.91        396.02         7.45 o                         
   2  -1  -5        355.40        406.44         6.86 o                         
   3  -1  -5        454.31        504.27         6.99 o                         
   4  -1  -5        248.43        227.66         3.37 o                         
   5  -1  -5         42.08         37.00         0.95 o                         
   6  -1  -5          0.61          1.67         0.38 o                         
  -7   0  -5         88.79         99.08         2.55 o                         
  -6   0  -5         60.47         57.76         1.96 o                         
  -5   0  -5          9.03          9.77         0.88 o                         
  -4   0  -5        533.71        528.74         9.87 o                         
  -3   0  -5         54.34         69.56         2.89 o                         
  -2   0  -5         84.66         77.10         3.06 o                         
  -1   0  -5        543.48        566.50        11.81 o                         
   0   0  -5        413.52        380.52         7.76 o                         
   1   0  -5        720.07        667.36        12.33 o                         
   2   0  -5        388.83        387.90         6.17 o                         
   3   0  -5        317.88        324.62         4.62 o                         
   4   0  -5        220.78        223.37         3.18 o                         
   5   0  -5         29.33         27.04         0.94 o                         
   6   0  -5         54.86         55.36         1.59 o                         
  -7   1  -5          7.81         12.11         0.82 o                         
  -6   1  -5         37.85         39.98         1.44 o                         
  -5   1  -5        161.86        157.94         3.64 o                         
  -4   1  -5         21.69         26.96         0.93 o                         
  -3   1  -5         70.44         85.68         2.89 o                         
  -2   1  -5        159.31        176.17         7.98 o                         
  -1   1  -5       2972.15       2823.94       115.54 o                         
   0   1  -5        589.62        569.78        11.86 o                         
   1   1  -5        288.07        295.76         5.03 o                         
   2   1  -5        242.06        247.54         4.31 o                         
   3   1  -5          2.50          3.92         0.30 o                         
   4   1  -5         71.89         69.66         1.18 o                         
   5   1  -5        331.12        313.70         7.63 o                         
   6   1  -5         12.72         13.35         0.86 o                         
  -7   2  -5         19.35         23.92         0.94 o                         
  -6   2  -5         43.36         43.12         1.55 o                         
  -5   2  -5         48.41         46.43         1.30 o                         
  -4   2  -5        633.57        617.87        11.53 o                         
  -3   2  -5        212.01        211.88         6.70 o                         
  -2   2  -5        243.59        280.76         8.18 o                         
  -1   2  -5       2121.65       2170.30        88.79 o                         
   0   2  -5        414.07        455.02        11.05 o                         
   1   2  -5        202.44        208.10         4.79 o                         
   2   2  -5        161.51        165.15         2.77 o                         
   3   2  -5         25.02         18.02         0.63 o                         
   4   2  -5         51.48         53.71         1.17 o                         
   5   2  -5         45.38         43.53         1.80 o                         
   6   2  -5          8.24          8.27         1.12 o                         
  -6   3  -5         59.52         62.13         1.44 o                         
  -5   3  -5        130.74        136.25         2.96 o                         
  -4   3  -5         50.84         45.28         1.40 o                         
  -3   3  -5        208.31        197.66         5.02 o                         
  -2   3  -5        179.17        185.55         8.34 o                         
  -1   3  -5        993.27        952.79        32.99 o                         
   0   3  -5        566.45        574.48        10.39 o                         
   1   3  -5        550.47        601.39        16.80 o                         
   2   3  -5        252.57        281.63         6.90 o                         
   3   3  -5        112.72        106.43         1.87 o                         
   4   3  -5        695.60        641.27        10.88 o                         
   5   3  -5         55.21         58.56         1.53 o                         
   6   3  -5         27.49         22.96         1.30 o                         
  -6   4  -5         78.19         91.02         2.23 o                         
  -5   4  -5        102.42         97.14         2.14 o                         
  -4   4  -5        137.81        131.44         2.74 o                         
  -3   4  -5        398.93        347.90         5.55 o                         
  -2   4  -5        168.69        163.54         5.18 o                         
  -1   4  -5        760.59        733.18        24.99 o                         
   0   4  -5          2.57          3.59         0.42 o                         
   1   4  -5        123.16        151.27         4.41 o                         
   2   4  -5        288.16        325.85         7.64 o                         
   3   4  -5          6.56          8.55         0.56 o                         
   4   4  -5         83.82         78.69         1.69 o                         
   5   4  -5        105.66        100.17         3.74 o                         
   6   4  -5          7.97         13.17         0.88 o                         
  -6   5  -5         29.32         27.55         0.78 o                         
  -5   5  -5          1.84          3.76         0.52 o                         
  -4   5  -5         87.51         88.12         2.36 o                         
  -3   5  -5         14.26         12.27         0.53 o                         
  -2   5  -5         73.43         75.15         1.53 o                         
  -1   5  -5        171.26        177.16         4.42 o                         
   0   5  -5          3.60          2.35         0.48 o                         
   1   5  -5        175.21        158.70         6.43 o                         
   2   5  -5         88.81         86.31         1.72 o                         
   3   5  -5         84.91         83.03         1.71 o                         
   4   5  -5        215.69        198.62         3.65 o                         
   5   5  -5          9.48         11.50         0.85 o                         
   6   5  -5         38.21         41.42         1.91 o                         
  -6   6  -5          6.64         10.84         0.82 o                         
  -5   6  -5         52.44         55.53         7.62 o                         
  -4   6  -5         42.38         42.18         1.13 o                         
  -3   6  -5         68.95         60.93         2.31 o                         
  -2   6  -5          5.40          7.99         0.56 o                         
  -1   6  -5        160.30        152.25         3.21 o                         
   0   6  -5         10.13          7.97         0.83 o                         
   1   6  -5         14.42         18.48         0.83 o                         
   2   6  -5          2.75          3.49         0.46 o                         
   3   6  -5         23.41         18.42         0.95 o                         
   4   6  -5         26.56         27.65         0.92 o                         
   5   6  -5         42.52         38.51         3.45 o                         
   6   6  -5         47.77         51.87         2.23 o                         
  -5   7  -5         11.62          9.30         0.48 o                         
  -4   7  -5         75.76         78.53         1.81 o                         
  -3   7  -5        465.29        457.05         8.62 o                         
  -2   7  -5        273.38        277.69         5.26 o                         
  -1   7  -5       1061.31       1000.55        16.86 o                         
   0   7  -5       1499.55       1438.38        21.92 o                         
   1   7  -5         66.78         68.91         1.19 o                         
   2   7  -5          4.39          3.55         0.38 o                         
   3   7  -5        194.60        180.55         3.51 o                         
   4   7  -5         11.75         10.11         0.80 o                         
   5   7  -5          6.09          6.36         0.72 o                         
   6   7  -5          7.97          8.77         0.81 o                         
  -5   8  -5         39.51         48.57         1.28 o                         
  -4   8  -5          7.70          5.93         0.42 o                         
  -3   8  -5         26.68         31.11         0.89 o                         
  -2   8  -5         93.12         91.45         3.13 o                         
  -1   8  -5        364.52        328.26         5.58 o                         
   0   8  -5       1018.33       1036.45        17.13 o                         
   1   8  -5        491.04        498.94         9.10 o                         
   2   8  -5         80.99         80.16         1.74 o                         
   3   8  -5        154.99        148.36         2.69 o                         
   4   8  -5        121.08        123.15         2.80 o                         
   5   8  -5          9.29         10.72         0.66 o                         
  -4   9  -5         33.49         36.70         0.93 o                         
  -3   9  -5         52.28         52.88         1.28 o                         
  -2   9  -5         80.47         82.55         1.67 o                         
  -1   9  -5        544.34        543.20        10.30 o                         
   0   9  -5         89.77         97.92         2.00 o                         
   1   9  -5        367.31        355.31         5.75 o                         
   2   9  -5        195.96        201.28         3.58 o                         
   3   9  -5         63.96         62.57         1.44 o                         
   4   9  -5          8.96          9.18         0.57 o                         
   5   9  -5          0.49          1.09         0.54 o                         
  -4  10  -5         19.93         21.76         0.64 o                         
  -3  10  -5          7.75          8.43         0.46 o                         
  -2  10  -5         92.37         80.70         2.25 o                         
  -1  10  -5         25.13         29.73         1.82 o                         
   0  10  -5        218.27        220.52         4.22 o                         
   1  10  -5          0.81          1.88         0.34 o                         
   2  10  -5        102.27         98.48         2.48 o                         
   3  10  -5         51.54         52.40         1.36 o                         
   4  10  -5         13.33         13.78         0.75 o                         
   5  10  -5          2.60          2.85         0.42 o                         
  -3  11  -5          8.13          9.67         0.40 o                         
  -2  11  -5          9.84         11.16         0.69 o                         
  -1  11  -5         42.55         45.87         1.35 o                         
   0  11  -5         17.05         18.55         0.63 o                         
   1  11  -5         55.23         58.59         1.28 o                         
   2  11  -5         77.19         76.18         1.81 o                         
   3  11  -5         20.71         21.86         1.22 o                         
   4  11  -5         22.69         25.21         1.09 o                         
  -2  12  -5         36.69         44.58         1.22 o                         
  -1  12  -5         35.30         39.76         0.98 o                         
   0  12  -5        144.63        167.76         3.57 o                         
   1  12  -5         34.31         37.70         1.12 o                         
   2  12  -5          2.44          2.27         0.38 o                         
   3  12  -5         27.73         27.19         1.43 o                         
  -1  13  -5         24.76         26.02         0.70 o                         
   0  13  -5         77.22         93.94         2.57 o                         
   1  13  -5         82.49         86.32         2.19 o                         
   2  13  -5          5.61          7.86         0.68 o                         
  -3 -14  -4        133.01        122.25         5.31 o                         
  -2 -14  -4         11.80         15.11         1.46 o                         
  -4 -13  -4        105.97        112.39         2.79 o                         
  -3 -13  -4         18.48         17.68         0.65 o                         
  -2 -13  -4          8.61         12.85         0.72 o                         
  -1 -13  -4         81.40         80.52         3.81 o                         
  -5 -12  -4        178.66        177.04         4.30 o                         
  -4 -12  -4        255.63        252.49         4.73 o                         
  -3 -12  -4         86.19         79.69         1.52 o                         
  -2 -12  -4          0.87          1.18         0.31 o                         
  -1 -12  -4          4.68          3.78         0.65 o                         
  -5 -11  -4          5.55          5.61         0.47 o                         
  -4 -11  -4         76.00         70.28         1.31 o                         
  -3 -11  -4         63.49         57.21         1.14 o                         
  -2 -11  -4         70.54         65.56         1.37 o                         
  -1 -11  -4         33.33         29.16         0.98 o                         
   0 -11  -4          6.88          5.03         0.48 o                         
  -6 -10  -4         30.90         31.89         1.57 o                         
  -5 -10  -4         42.49         44.28         1.48 o                         
  -4 -10  -4         20.93         21.64         0.59 o                         
  -3 -10  -4        544.80        527.85         8.19 o                         
  -2 -10  -4        102.90        102.93         2.25 o                         
  -1 -10  -4          0.99          1.00         0.29 o                         
   0 -10  -4         20.10         18.60         0.74 o                         
   1 -10  -4         41.06         45.95         7.62 o                         
  -6  -9  -4         66.71         62.89         1.67 o                         
  -5  -9  -4         13.57         14.26         0.48 o                         
  -4  -9  -4         29.24         26.28         0.60 o                         
  -3  -9  -4         50.36         52.11         1.46 o                         
  -2  -9  -4         17.49         18.79         0.51 o                         
  -1  -9  -4        465.66        467.53         8.65 o                         
   0  -9  -4        156.93        168.57         3.53 o                         
   1  -9  -4         81.47         78.66         2.87 o                         
   2  -9  -4        287.83        241.53        11.16 o                         
   3  -9  -4          1.20          1.58         0.99 o                         
  -6  -8  -4         55.56         54.51         2.98 o                         
  -5  -8  -4        190.63        190.60         4.20 o                         
  -4  -8  -4        192.75        181.88         2.94 o                         
  -3  -8  -4        212.39        203.12         3.24 o                         
  -2  -8  -4        301.95        305.73         6.29 o                         
  -1  -8  -4         41.96         40.85         0.88 o                         
   0  -8  -4         79.24         94.57         2.06 o                         
   1  -8  -4        560.48        571.03        12.18 o                         
   2  -8  -4         76.77         83.50         2.35 o                         
   3  -8  -4        115.57         94.03         4.53 o                         
   5  -8  -4          3.50          5.00         0.94 o                         
  -7  -7  -4         51.34         56.30         3.22 o                         
  -6  -7  -4         26.61         25.87         1.33 o                         
  -5  -7  -4         61.81         60.57         1.19 o                         
  -4  -7  -4        143.16        143.42         2.17 o                         
  -3  -7  -4          5.99          5.20         0.37 o                         
  -2  -7  -4         37.25         43.76         0.85 o                         
  -1  -7  -4          0.61          2.44         0.20 o                         
   0  -7  -4        135.02        147.36         3.57 o                         
   1  -7  -4        397.97        446.41         9.05 o                         
   2  -7  -4        184.18        169.07         3.36 o                         
   3  -7  -4        487.90        473.12        10.23 o                         
   4  -7  -4         46.11         42.78         1.96 o                         
   5  -7  -4          4.87          4.64         0.70 o                         
  -7  -6  -4         24.88         24.78         1.50 o                         
  -6  -6  -4          2.93          4.57         0.82 o                         
  -5  -6  -4          7.39          6.65         0.42 o                         
  -4  -6  -4         27.76         27.15         0.55 o                         
  -3  -6  -4         82.43         91.18         1.60 o                         
  -2  -6  -4        142.98        128.75         2.22 o                         
  -1  -6  -4        440.23        404.34         8.49 o                         
   0  -6  -4         48.93         55.15         1.65 o                         
   1  -6  -4         32.76         32.39         0.78 o                         
   2  -6  -4         97.42        103.57         2.12 o                         
   3  -6  -4         66.61         62.31         1.50 o                         
   4  -6  -4        238.04        225.40        10.36 o                         
   5  -6  -4         11.35          9.35         0.83 o                         
  -7  -5  -4          1.13          5.48         0.88 o                         
  -6  -5  -4          3.00          3.89         0.47 o                         
  -5  -5  -4         12.81         13.73         0.56 o                         
  -4  -5  -4         55.56         44.52         0.75 o                         
  -3  -5  -4        205.28        202.07         3.85 o                         
  -2  -5  -4         15.68         21.23         0.65 o                         
  -1  -5  -4        142.15        135.74         2.83 o                         
   0  -5  -4          3.95          4.81         0.25 o                         
   1  -5  -4        162.84        156.72         2.96 o                         
   2  -5  -4        273.85        263.41         4.92 o                         
   3  -5  -4         18.71         14.63         0.59 o                         
   4  -5  -4         77.09         78.01         1.67 o                         
   5  -5  -4         25.95         26.29         1.27 o                         
   6  -5  -4         30.15         32.06         1.64 o                         
  -7  -4  -4         43.79         48.87         2.35 o                         
  -6  -4  -4        122.93        107.78         3.12 o                         
  -5  -4  -4         51.99         64.29         1.84 o                         
  -4  -4  -4         49.63         49.14         0.86 o                         
  -3  -4  -4        111.15        126.68         2.18 o                         
  -2  -4  -4        225.30        208.75         3.88 o                         
  -1  -4  -4        645.43        583.75        11.99 o                         
   0  -4  -4         58.38         58.76         1.45 o                         
   1  -4  -4        512.96        547.58         9.94 o                         
   2  -4  -4        235.23        253.55         4.71 o                         
   3  -4  -4         16.24         11.85         0.51 o                         
   4  -4  -4          3.04          3.58         0.40 o                         
   5  -4  -4         45.58         46.42         1.73 o                         
   6  -4  -4         10.97          9.35         0.70 o                         
  -7  -3  -4         11.48          8.76         0.70 o                         
  -6  -3  -4         21.87         21.12         0.95 o                         
  -5  -3  -4        172.65        160.70         9.31 o                         
  -4  -3  -4         26.49         32.30         0.74 o                         
  -3  -3  -4         18.28         15.55         0.52 o                         
  -2  -3  -4         30.01         29.01         0.68 o                         
  -1  -3  -4        373.77        378.94         7.64 o                         
   0  -3  -4         66.45         82.62         1.96 o                         
   1  -3  -4        440.30        485.04         8.89 o                         
   2  -3  -4        371.97        433.29         8.98 o                         
   3  -3  -4         84.29         83.12         1.50 o                         
   4  -3  -4         19.44         20.69         0.84 o                         
   5  -3  -4         83.66         77.62         1.63 o                         
   6  -3  -4         35.56         38.77         1.11 o                         
  -7  -2  -4          1.23          1.34         0.34 o                         
  -6  -2  -4         24.89         22.88         1.36 o                         
  -5  -2  -4         73.28         74.41         2.14 o                         
  -4  -2  -4        444.31        443.29        11.14 o                         
  -3  -2  -4        351.14        372.40         6.95 o                         
  -2  -2  -4          4.32         10.80         0.47 o                         
  -1  -2  -4        119.52         95.50         2.54 o                         
   1  -2  -4        180.44        217.02         3.98 o                         
   2  -2  -4         77.70         88.52         1.74 o                         
   3  -2  -4        127.98        128.93         2.15 o                         
   4  -2  -4         59.90         64.55         1.13 o                         
   5  -2  -4        118.26        114.41         2.22 o                         
   6  -2  -4         85.14         89.30         2.08 o                         
  -7  -1  -4          9.09          9.04         0.73 o                         
  -6  -1  -4         22.46         26.64         1.22 o                         
  -5  -1  -4         28.25         37.80         1.50 o                         
  -4  -1  -4         63.99         63.31         2.72 o                         
  -3  -1  -4        700.61        720.19        17.17 o                         
  -2  -1  -4        274.31        311.73         7.36 o                         
  -1  -1  -4        558.23        545.69        13.43 o                         
   0  -1  -4        476.87        432.24         8.73 o                         
   1  -1  -4        290.61        302.56         5.66 o                         
   2  -1  -4        111.13        116.46         2.28 o                         
   3  -1  -4         82.49         85.09         1.47 o                         
   4  -1  -4        302.11        300.12         4.53 o                         
   5  -1  -4         55.60         48.43         1.09 o                         
   6  -1  -4        149.90        163.69         3.54 o                         
  -7   0  -4          4.37          3.66         0.39 o                         
  -6   0  -4         13.45         13.66         0.85 o                         
  -5   0  -4         23.62         26.85         1.33 o                         
  -4   0  -4         91.36         84.67         2.75 o                         
  -3   0  -4          8.13          8.27         0.61 o                         
  -2   0  -4        206.14        230.49         6.77 o                         
  -1   0  -4        215.91        219.77         5.25 o                         
   0   0  -4        599.48        535.57        11.29 o                         
   1   0  -4        646.95        675.76        12.23 o                         
   2   0  -4         64.15         51.83         1.10 o                         
   3   0  -4        109.31        122.07         2.08 o                         
   4   0  -4        627.30        605.51         8.07 o                         
   5   0  -4        142.24        123.98         2.08 o                         
   6   0  -4         13.72         16.49         1.29 o                         
  -7   1  -4          1.26          1.55         0.21 o                         
  -6   1  -4          1.29          1.11         0.39 o                         
  -5   1  -4        109.04        110.80         4.00 o                         
  -4   1  -4        153.23        133.34         2.45 o                         
  -3   1  -4        113.49        135.21         3.43 o                         
  -2   1  -4         71.64        104.31         5.05 o                         
  -1   1  -4        398.91        408.28         8.36 o                         
   0   1  -4       2785.49       2615.90       102.98 o                         
   1   1  -4       1000.67       1034.72        20.98 o                         
   2   1  -4         83.11         79.84         1.64 o                         
   3   1  -4         73.14         68.34         1.46 o                         
   4   1  -4         52.56         51.01         0.97 o                         
   5   1  -4         40.52         46.81         1.01 o                         
   6   1  -4         72.72         70.38         2.48 o                         
  -7   2  -4         11.60         13.56         0.60 o                         
  -6   2  -4         14.13         14.91         0.58 o                         
  -5   2  -4         23.11         30.26         0.95 o                         
  -4   2  -4        404.12        376.43         6.55 o                         
  -3   2  -4        179.63        182.16         5.48 o                         
  -2   2  -4        852.84        854.59        19.83 o                         
  -1   2  -4         21.11         21.93         0.84 o                         
   0   2  -4       1577.94       1604.33        65.72 o                         
   1   2  -4       3355.64       3403.32       139.20 o                         
   2   2  -4       1311.16       1375.10        27.94 o                         
   3   2  -4         55.73         71.42         1.21 o                         
   4   2  -4         66.10         66.51         1.17 o                         
   5   2  -4        128.79        117.03         2.02 o                         
   6   2  -4         28.10         29.32         1.11 o                         
  -6   3  -4          5.80          5.19         0.53 o                         
  -5   3  -4        161.74        165.84         3.59 o                         
  -4   3  -4        148.22        151.02         3.09 o                         
  -3   3  -4        255.88        270.76         6.43 o                         
  -2   3  -4         69.03         74.87         2.51 o                         
  -1   3  -4         63.66         71.62         1.85 o                         
   0   3  -4         86.78         70.11         1.58 o                         
   1   3  -4       2391.50       2189.73        89.68 o                         
   2   3  -4        694.15        778.00        17.93 o                         
   3   3  -4        320.04        316.40         5.13 o                         
   4   3  -4        154.37        147.65         2.70 o                         
   5   3  -4        145.83        142.57         3.15 o                         
   6   3  -4         45.80         53.09         2.11 o                         
  -6   4  -4         52.54         52.53         1.36 o                         
  -5   4  -4         84.07         84.51         1.85 o                         
  -4   4  -4         50.41         52.29         1.14 o                         
  -3   4  -4        357.60        351.56         6.53 o                         
  -2   4  -4        106.94        100.28         2.90 o                         
  -1   4  -4         85.09         77.32         2.36 o                         
   0   4  -4         71.30         80.24         2.22 o                         
   1   4  -4        997.95       1047.86        29.38 o                         
   2   4  -4       1238.37       1236.70        28.69 o                         
   3   4  -4         42.44         47.95         1.69 o                         
   4   4  -4          7.86          6.97         0.55 o                         
   5   4  -4         31.05         28.52         1.15 o                         
   6   4  -4         42.33         41.54         1.83 o                         
  -6   5  -4          5.01          5.42         0.41 o                         
  -5   5  -4          5.73          7.49         0.50 o                         
  -4   5  -4         69.30         56.10         1.89 o                         
  -3   5  -4         27.84         30.42         1.09 o                         
  -2   5  -4        112.67        108.40         2.84 o                         
  -1   5  -4        232.51        217.83         6.63 o                         
   0   5  -4          3.02          2.21         0.88 o                         
   1   5  -4        262.63        282.09         8.30 o                         
   2   5  -4        124.07        127.66         3.21 o                         
   3   5  -4         77.64         71.46         1.99 o                         
   4   5  -4         80.23         73.74         2.33 o                         
   5   5  -4         23.46         21.81         1.04 o                         
   6   5  -4         15.72         16.42         1.18 o                         
  -6   6  -4         18.10         24.68         0.72 o                         
  -5   6  -4          2.49          4.03         0.42 o                         
  -4   6  -4         97.18         93.41         2.05 o                         
  -3   6  -4         11.54         11.52         0.83 o                         
  -2   6  -4         45.29         33.48         0.94 o                         
  -1   6  -4        322.01        294.22         8.97 o                         
   0   6  -4        258.21        264.78         7.88 o                         
   1   6  -4        291.71        325.77         9.37 o                         
   2   6  -4         55.07         46.03         0.98 o                         
   3   6  -4        181.26        164.35         4.11 o                         
   4   6  -4        259.48        232.57         4.21 o                         
   5   6  -4        100.08         96.41         2.64 o                         
   6   6  -4         38.60         37.34         1.23 o                         
  -5   7  -4         47.06         53.27         1.67 o                         
  -4   7  -4         49.07         49.45         1.27 o                         
  -3   7  -4         95.26         88.12         1.93 o                         
  -2   7  -4        201.91        184.50         3.05 o                         
  -1   7  -4         12.30         16.61         0.71 o                         
   0   7  -4        524.44        533.23         9.16 o                         
   1   7  -4        921.78        940.12        15.46 o                         
   2   7  -4        204.79        216.33         4.53 o                         
   3   7  -4         17.77         18.98         1.00 o                         
   4   7  -4         85.01         82.19         2.06 o                         
   5   7  -4         25.24         26.53         1.03 o                         
   6   7  -4         45.82         42.69         1.35 o                         
  -5   8  -4         18.54         15.51         0.56 o                         
  -4   8  -4         31.35         32.57         0.92 o                         
  -3   8  -4         72.33         71.74         1.60 o                         
  -2   8  -4        188.14        197.15         3.90 o                         
  -1   8  -4        136.02        140.60         2.48 o                         
   0   8  -4        194.39        195.69         3.24 o                         
   1   8  -4        825.58        800.74        11.79 o                         
   2   8  -4        508.04        494.22         9.24 o                         
   3   8  -4        119.77        119.79         2.23 o                         
   4   8  -4         98.19         93.93         2.49 o                         
   5   8  -4         19.11         18.27         0.85 o                         
   6   8  -4         89.23         87.35         2.82 o                         
  -4   9  -4         41.82         51.06         1.22 o                         
  -3   9  -4         37.54         42.86         1.11 o                         
  -2   9  -4         97.22         86.95         1.84 o                         
  -1   9  -4         53.89         57.87         1.23 o                         
   0   9  -4         46.32         41.56         0.98 o                         
   1   9  -4        560.09        532.10        11.32 o                         
   2   9  -4        711.92        699.78        10.94 o                         
   3   9  -4        262.23        263.93         4.82 o                         
   4   9  -4          1.73          2.54         0.36 o                         
   5   9  -4          1.82          1.38         0.35 o                         
  -4  10  -4          4.75          4.21         0.37 o                         
  -3  10  -4         38.69         44.53         1.33 o                         
  -2  10  -4        104.74        116.78         2.29 o                         
  -1  10  -4        224.14        229.68         4.52 o                         
   0  10  -4        545.02        531.19         9.74 o                         
   1  10  -4        472.34        477.20         7.51 o                         
   2  10  -4         80.59         79.94         1.74 o                         
   3  10  -4         87.21         88.11         2.60 o                         
   4  10  -4         15.99         15.46         0.76 o                         
   5  10  -4          6.49          7.19         0.50 o                         
  -3  11  -4          1.51          2.42         0.28 o                         
  -2  11  -4          4.95          6.63         0.50 o                         
  -1  11  -4         69.93         65.52         1.52 o                         
   0  11  -4         15.60         16.21         0.60 o                         
   1  11  -4         65.30         61.14         1.31 o                         
   2  11  -4        108.65         99.57         2.29 o                         
   3  11  -4         61.99         59.28         1.73 o                         
   4  11  -4         15.82         18.46         0.72 o                         
  -3  12  -4         29.80         32.50         1.57 o                         
  -2  12  -4         16.68         19.30         0.72 o                         
  -1  12  -4          0.96          3.99         0.47 o                         
   0  12  -4          3.10          2.55         0.42 o                         
   1  12  -4         19.00         23.62         0.86 o                         
   2  12  -4         10.93         13.51         1.07 o                         
   3  12  -4         25.79         26.58         1.45 o                         
   4  12  -4         14.81         14.08         0.80 o                         
  -1  13  -4         47.76         59.34         1.68 o                         
   0  13  -4         36.86         40.89         1.00 o                         
   1  13  -4         33.59         38.03         1.09 o                         
   2  13  -4         63.73         70.82         3.03 o                         
   3  13  -4          0.67          0.48         0.37 o                         
   1  14  -4          0.24          0.29         0.22 o                         
  -3 -14  -3         52.36         63.77         2.13 o                         
  -2 -14  -3         66.52         57.79         2.02 o                         
  -4 -13  -3         86.98         86.55         1.92 o                         
  -3 -13  -3         13.25          9.91         0.52 o                         
  -2 -13  -3          1.26          2.25         0.37 o                         
  -1 -13  -3         32.71         23.89         1.22 o                         
  -5 -12  -3         24.28         32.43         0.93 o                         
  -4 -12  -3        154.00        155.49         2.96 o                         
  -3 -12  -3         99.78        104.35         2.07 o                         
  -2 -12  -3        193.87        200.62         4.24 o                         
  -1 -12  -3         12.23         11.06         0.89 o                         
  -5 -11  -3         58.36         56.28         1.18 o                         
  -4 -11  -3         24.19         22.40         0.58 o                         
  -3 -11  -3          0.36          0.62         0.23 o                         
  -2 -11  -3        107.86        104.12         2.04 o                         
  -1 -11  -3         94.87         86.02         1.92 o                         
  -6 -10  -3          0.47          0.86         0.32 o                         
  -5 -10  -3         14.57         12.73         0.61 o                         
  -4 -10  -3          2.56          3.09         0.28 o                         
  -3 -10  -3         88.97         87.42         1.47 o                         
  -2 -10  -3        121.74        118.32         2.97 o                         
  -1 -10  -3         53.47         47.75         1.15 o                         
   0 -10  -3         20.22         21.81         1.50 o                         
  -6  -9  -3        120.48        123.86         3.08 o                         
  -5  -9  -3         97.32         90.40         1.66 o                         
  -4  -9  -3         35.75         30.78         0.66 o                         
  -3  -9  -3        280.51        274.94         4.36 o                         
  -2  -9  -3        205.23        195.48         4.10 o                         
  -1  -9  -3        168.66        172.68         4.17 o                         
   0  -9  -3          3.12          2.96         0.54 o                         
   4  -9  -3          1.08          0.95         1.19 o                         
  -6  -8  -3         32.41         32.84         1.00 o                         
  -5  -8  -3        279.99        262.12         4.51 o                         
  -4  -8  -3        218.30        217.65         3.45 o                         
  -3  -8  -3         90.17         89.90         1.41 o                         
  -2  -8  -3         11.62         11.47         0.41 o                         
  -1  -8  -3        244.96        252.58         6.03 o                         
   0  -8  -3         43.45         39.80         1.12 o                         
   1  -8  -3        290.21        268.97         6.74 o                         
   3  -8  -3        130.40        103.15         3.99 o                         
   5  -8  -3          3.59          2.21         1.58 o                         
  -7  -7  -3         38.75         42.23         1.53 o                         
  -6  -7  -3        136.85        125.33         3.98 o                         
  -5  -7  -3         57.39         60.85         1.24 o                         
  -4  -7  -3        258.70        242.78         3.61 o                         
  -3  -7  -3        274.52        272.29         4.31 o                         
  -2  -7  -3        117.36        102.79         1.99 o                         
  -1  -7  -3        282.44        287.29         6.89 o                         
   0  -7  -3        215.15        238.01         6.71 o                         
   1  -7  -3         27.36         26.62         0.96 o                         
   2  -7  -3        194.40        209.12         7.93 o                         
   3  -7  -3        247.13        209.84         5.25 o                         
   4  -7  -3         49.45         42.42         2.09 o                         
   5  -7  -3         11.44          9.02         1.27 o                         
  -7  -6  -3         20.63         18.72         1.33 o                         
  -6  -6  -3         20.37         21.18         0.91 o                         
  -5  -6  -3         94.12         89.22         1.53 o                         
  -4  -6  -3         13.98         14.54         0.42 o                         
  -3  -6  -3          0.52          1.55         0.15 o                         
  -2  -6  -3        244.97        241.59         4.46 o                         
  -1  -6  -3         21.00         23.14         0.54 o                         
   0  -6  -3         12.69         15.79         0.82 o                         
   1  -6  -3          8.24          7.68         0.45 o                         
   2  -6  -3         17.35         11.75         0.48 o                         
   3  -6  -3        108.10         97.28         2.33 o                         
   4  -6  -3        114.09        103.72         3.71 o                         
   5  -6  -3          9.29          7.75         0.79 o                         
  -7  -5  -3         54.14         47.34         2.31 o                         
  -6  -5  -3          4.31          4.23         0.49 o                         
  -5  -5  -3         39.19         31.97         0.78 o                         
  -4  -5  -3         59.66         59.15         0.93 o                         
  -3  -5  -3         23.58         26.41         0.54 o                         
  -2  -5  -3        140.71        141.47         3.00 o                         
  -1  -5  -3         73.43         73.03         1.56 o                         
   0  -5  -3          2.65          4.89         0.23 o                         
   1  -5  -3        150.19        145.37         3.07 o                         
   2  -5  -3          7.25          6.10         0.37 o                         
   3  -5  -3         65.07         63.26         1.43 o                         
   4  -5  -3        232.93        214.80         5.64 o                         
   5  -5  -3         61.43         56.48         1.61 o                         
   6  -5  -3         27.46         27.94         1.17 o                         
  -7  -4  -3         14.55         18.67         0.92 o                         
  -6  -4  -3         13.17         10.80         0.91 o                         
  -5  -4  -3          6.04          5.93         0.74 o                         
  -4  -4  -3         46.98         47.12         0.77 o                         
  -3  -4  -3        382.18        406.74         6.85 o                         
  -2  -4  -3       1332.97       1273.18        37.64 o                         
  -1  -4  -3        951.54        842.17        25.17 o                         
   0  -4  -3       1207.48       1250.69        51.29 o                         
   1  -4  -3        525.60        561.82        11.34 o                         
   2  -4  -3         35.97         38.00         0.99 o                         
   3  -4  -3         21.25         26.02         0.66 o                         
   4  -4  -3        109.15        100.20         2.08 o                         
   5  -4  -3         21.97         18.12         0.81 o                         
   6  -4  -3          9.88         11.51         0.76 o                         
  -7  -3  -3          9.12          8.56         0.71 o                         
  -6  -3  -3         16.74         18.89         1.17 o                         
  -5  -3  -3         48.47         58.46         2.07 o                         
  -4  -3  -3          1.53          1.41         0.20 o                         
  -3  -3  -3         50.97         73.87         1.28 o                         
  -2  -3  -3         62.45         56.58         1.07 o                         
  -1  -3  -3        777.98        722.68        17.19 o                         
   1  -3  -3        264.80        266.38         5.56 o                         
   2  -3  -3        510.14        497.69         9.21 o                         
   3  -3  -3        180.51        188.58         3.08 o                         
   4  -3  -3         72.97         67.36         1.36 o                         
   5  -3  -3        201.28        181.68         3.34 o                         
   6  -3  -3         31.20         38.20         1.13 o                         
  -7  -2  -3          8.34          4.94         0.61 o                         
  -6  -2  -3         75.50         70.01         3.47 o                         
  -5  -2  -3          7.46         10.07         0.78 o                         
  -4  -2  -3        123.03        169.28         5.35 o                         
  -3  -2  -3       1262.81       1240.85        21.03 o                         
  -2  -2  -3        521.89        536.80         9.76 o                         
   0  -2  -3         36.04         45.24         1.00 o                         
   1  -2  -3        258.56        317.89         6.37 o                         
   2  -2  -3        306.17        311.50         6.56 o                         
   3  -2  -3         12.32         16.98         0.52 o                         
   4  -2  -3        129.03        117.24         1.87 o                         
   5  -2  -3         28.38         29.41         0.87 o                         
   6  -2  -3         40.56         39.12         1.13 o                         
  -7  -1  -3         11.26         12.39         0.71 o                         
  -6  -1  -3         11.14         10.00         1.21 o                         
  -5  -1  -3         19.06         24.91         2.25 o                         
  -4  -1  -3        382.94        383.88         9.42 o                         
  -3  -1  -3        214.87        227.13         4.69 o                         
  -2  -1  -3        910.70        871.07        16.13 o                         
  -1  -1  -3         48.19         48.70         2.14 o                         
   1  -1  -3        130.12        113.01         2.41 o                         
   2  -1  -3        461.26        511.87         9.40 o                         
   3  -1  -3         91.35         95.15         1.89 o                         
   4  -1  -3        116.63        114.61         1.72 o                         
   5  -1  -3        229.94        220.11         3.52 o                         
   6  -1  -3          9.11         12.87         0.97 o                         
  -7   0  -3         32.00         29.19         0.92 o                         
  -6   0  -3         82.71         76.83         2.60 o                         
  -5   0  -3         96.48         96.87         3.85 o                         
  -4   0  -3          8.67         12.57         0.82 o                         
  -3   0  -3        411.61        449.91        13.14 o                         
  -2   0  -3        170.73        165.00         3.98 o                         
  -1   0  -3        376.47        387.69        11.01 o                         
   0   0  -3        959.02        739.55        21.61 o                         
   1   0  -3        216.24        190.22         4.14 o                         
   2   0  -3        203.38        172.88         3.32 o                         
   3   0  -3        119.25        122.26         2.22 o                         
   4   0  -3        316.69        300.70         4.79 o                         
   5   0  -3        354.87        326.38         5.45 o                         
   6   0  -3          8.70          8.14         0.67 o                         
  -7   1  -3         12.45         14.07         0.54 o                         
  -6   1  -3         79.61         73.20         2.42 o                         
  -5   1  -3        112.57        113.11         4.24 o                         
  -4   1  -3         58.49         53.42         2.40 o                         
  -3   1  -3        131.10        131.80         3.91 o                         
  -2   1  -3        115.78        122.33         3.67 o                         
  -1   1  -3        158.14        158.89        12.75 o                         
   1   1  -3        495.53        468.55        11.11 o                         
   2   1  -3        101.31         99.99         2.08 o                         
   3   1  -3        589.94        572.67         9.09 o                         
   4   1  -3        242.75        231.28         3.40 o                         
   5   1  -3        100.05        109.10         1.81 o                         
   6   1  -3         19.14         19.53         0.96 o                         
  -7   2  -3         60.53         62.97         2.06 o                         
  -6   2  -3         23.67         21.55         0.94 o                         
  -5   2  -3         59.33         60.10         1.48 o                         
  -4   2  -3         63.58         66.28         1.48 o                         
  -3   2  -3        192.19        212.39         5.19 o                         
  -2   2  -3          5.17          6.74         0.54 o                         
  -1   2  -3        307.08        302.91         7.31 o                         
   1   2  -3       1033.18       1025.37        29.75 o                         
   2   2  -3       1153.54       1148.29        20.90 o                         
   3   2  -3         74.73         82.50         1.77 o                         
   4   2  -3        285.60        264.38         3.45 o                         
   5   2  -3         56.98         53.58         1.17 o                         
   6   2  -3         37.39         43.89         1.51 o                         
  -6   3  -3         73.04         89.85         2.04 o                         
  -5   3  -3         57.82         63.77         2.48 o                         
  -4   3  -3        252.31        252.36         4.93 o                         
  -3   3  -3         34.73         44.63         1.34 o                         
  -2   3  -3        721.33        679.27        16.07 o                         
  -1   3  -3         89.89         96.32         2.53 o                         
   0   3  -3        113.40        123.89         4.49 o                         
   1   3  -3         84.45         88.12         2.46 o                         
   2   3  -3         31.75         57.28         1.12 o                         
   3   3  -3        624.64        652.08         9.64 o                         
   4   3  -3        712.07        705.26        10.39 o                         
   5   3  -3        217.93        212.24         3.56 o                         
   6   3  -3         81.54         83.64         2.00 o                         
  -6   4  -3          8.71          9.51         0.52 o                         
  -5   4  -3         71.91         68.78         1.58 o                         
  -4   4  -3        270.74        266.83         5.39 o                         
  -3   4  -3         57.72         63.59         2.22 o                         
  -2   4  -3        340.48        368.61         8.83 o                         
  -1   4  -3        120.00        127.33         2.74 o                         
   0   4  -3         10.56         18.75         1.26 o                         
   1   4  -3         70.03         64.03         3.76 o                         
   2   4  -3        139.34        163.56         4.21 o                         
   3   4  -3       1010.35       1022.99        24.10 o                         
   4   4  -3        212.78        215.09         4.10 o                         
   5   4  -3         50.50         48.67         1.19 o                         
   6   4  -3         33.06         34.79         1.52 o                         
  -6   5  -3         22.16         21.68         1.05 o                         
  -5   5  -3          8.90          6.83         0.55 o                         
  -4   5  -3         10.60         11.65         0.61 o                         
  -3   5  -3        146.08        144.70         2.58 o                         
  -2   5  -3         67.09         57.61         2.27 o                         
  -1   5  -3        807.16        733.05        21.52 o                         
   0   5  -3         13.30         13.89         0.82 o                         
   1   5  -3        218.26        226.87         6.73 o                         
   2   5  -3        364.97        371.48         8.98 o                         
   3   5  -3        212.63        216.58         4.58 o                         
   4   5  -3         37.73         39.41         1.04 o                         
   5   5  -3         47.89         46.99         1.54 o                         
   6   5  -3         80.36         79.76         3.07 o                         
  -6   6  -3         21.82         21.24         0.69 o                         
  -5   6  -3          5.48          5.09         0.46 o                         
  -4   6  -3         86.27         79.62         1.82 o                         
  -3   6  -3        145.17        148.08         2.93 o                         
  -2   6  -3        154.43        162.15         3.64 o                         
  -1   6  -3         67.83         68.73         2.32 o                         
   0   6  -3         39.80         27.94         2.01 o                         
   1   6  -3        492.80        506.53        14.84 o                         
   2   6  -3        218.84        213.79         6.45 o                         
   3   6  -3         94.29         88.48         1.89 o                         
   4   6  -3         42.82         43.16         1.83 o                         
   5   6  -3        207.95        207.08         5.17 o                         
   6   6  -3         36.67         39.31         1.34 o                         
  -5   7  -3         10.81         14.70         0.81 o                         
  -4   7  -3         15.34         12.47         0.78 o                         
  -3   7  -3         20.38         18.76         0.65 o                         
  -2   7  -3        108.46         95.61         1.71 o                         
  -1   7  -3         35.89         34.93         1.20 o                         
   0   7  -3         44.99         54.09         3.64 o                         
   1   7  -3         38.09         33.32         1.49 o                         
   2   7  -3         38.63         38.86         0.87 o                         
   3   7  -3         25.68         24.22         0.92 o                         
   4   7  -3          5.77          5.15         0.56 o                         
   5   7  -3        100.80         97.61         4.12 o                         
   6   7  -3         73.63         70.80         2.44 o                         
  -5   8  -3          1.62          1.62         0.29 o                         
  -4   8  -3          5.67          6.95         0.47 o                         
  -3   8  -3          1.09          2.56         0.32 o                         
  -2   8  -3        182.38        182.24         3.02 o                         
  -1   8  -3        224.74        219.40         3.38 o                         
   0   8  -3          7.17          8.47         0.50 o                         
   1   8  -3          5.45          5.28         0.43 o                         
   2   8  -3         60.45         63.27         1.19 o                         
   3   8  -3        184.86        181.52         3.31 o                         
   4   8  -3        147.62        149.16         3.38 o                         
   5   8  -3          2.74          2.99         0.50 o                         
   6   8  -3         13.36         12.39         0.85 o                         
  -5   9  -3         80.60         87.04         2.64 o                         
  -4   9  -3          2.13          2.02         0.28 o                         
  -3   9  -3         13.33         12.49         0.54 o                         
  -2   9  -3         64.27         59.02         1.14 o                         
  -1   9  -3         39.98         33.98         0.85 o                         
   0   9  -3         22.52         22.70         0.72 o                         
   1   9  -3        182.82        183.13         2.98 o                         
   2   9  -3         25.41         28.61         1.63 o                         
   3   9  -3        700.50        662.07        11.21 o                         
   4   9  -3        188.40        170.58         3.71 o                         
   5   9  -3         98.63         91.44         2.39 o                         
  -4  10  -3         24.11         26.06         0.93 o                         
  -3  10  -3          7.20          6.13         0.43 o                         
  -2  10  -3         21.32         18.95         0.56 o                         
  -1  10  -3         88.52         84.64         1.66 o                         
   0  10  -3        134.28        114.75         2.54 o                         
   1  10  -3        166.38        154.92         2.56 o                         
   2  10  -3         91.08         89.94         1.62 o                         
   3  10  -3         28.66         26.11         0.77 o                         
   4  10  -3        123.03        118.30         3.05 o                         
   5  10  -3         42.51         43.18         1.12 o                         
  -3  11  -3          4.04          5.51         0.49 o                         
  -2  11  -3         56.12         58.83         1.24 o                         
  -1  11  -3         57.61         61.09         1.44 o                         
   0  11  -3         18.01         19.98         0.67 o                         
   1  11  -3         12.94         12.91         0.53 o                         
   2  11  -3         24.74         27.01         0.98 o                         
   3  11  -3         19.44         18.63         1.06 o                         
   4  11  -3         30.14         31.25         1.02 o                         
   5  11  -3         12.16         12.51         0.66 o                         
  -3  12  -3         19.06         19.44         0.71 o                         
  -2  12  -3         27.02         31.43         0.80 o                         
  -1  12  -3         15.72         16.62         1.06 o                         
   0  12  -3         24.18         24.78         1.01 o                         
   1  12  -3         39.19         39.38         1.01 o                         
   2  12  -3         13.31         13.56         1.17 o                         
   3  12  -3          2.92          2.51         0.66 o                         
   4  12  -3         12.22         12.42         0.78 o                         
  -2  13  -3         48.81         59.20         1.72 o                         
  -1  13  -3         30.69         39.88         1.48 o                         
   0  13  -3        152.89        180.55         3.82 o                         
   1  13  -3          0.53          1.58         0.30 o                         
   2  13  -3          3.14          3.68         0.68 o                         
   3  13  -3         33.19         32.43         1.57 o                         
   0  14  -3         22.65         28.41         0.82 o                         
   1  14  -3         51.48         56.40         2.55 o                         
   2  14  -3         42.96         40.98         1.84 o                         
  -3 -14  -2         57.80         62.58         5.45 o                         
  -2 -14  -2        186.01        178.94         7.44 o                         
  -4 -13  -2        175.92        171.03         3.63 o                         
  -3 -13  -2        112.23        111.59         2.40 o                         
  -2 -13  -2         67.42         55.16         1.38 o                         
  -1 -13  -2         19.15         19.60         1.19 o                         
  -5 -12  -2         39.00         45.08         1.20 o                         
  -4 -12  -2         44.03         49.50         1.06 o                         
  -3 -12  -2        308.61        299.96         6.26 o                         
  -2 -12  -2        166.56        150.79         2.94 o                         
  -1 -12  -2         78.21         71.81         2.36 o                         
  -5 -11  -2         54.35         53.94         1.13 o                         
  -4 -11  -2         89.83         88.23         1.60 o                         
  -3 -11  -2         39.36         30.06         0.72 o                         
  -2 -11  -2         54.63         56.02         1.34 o                         
  -1 -11  -2         93.06         76.17         1.99 o                         
  -6 -10  -2          3.39          4.20         0.48 o                         
  -5 -10  -2         84.49         83.03         1.87 o                         
  -4 -10  -2        109.86        103.42         1.88 o                         
  -3 -10  -2        125.16        113.78         1.87 o                         
  -2 -10  -2         87.31         78.67         1.77 o                         
  -1 -10  -2         65.53         68.09         1.77 o                         
  -6  -9  -2         53.81         51.94         2.16 o                         
  -5  -9  -2          3.06          2.96         0.28 o                         
  -4  -9  -2        247.78        245.19         3.86 o                         
  -3  -9  -2        362.89        339.14         5.77 o                         
  -2  -9  -2        403.47        376.29         7.73 o                         
  -1  -9  -2        279.96        264.45         6.46 o                         
   0  -9  -2        108.55         97.78         4.94 o                         
   1  -9  -2        132.96        124.53         6.84 o                         
  -6  -8  -2         50.65         60.05         2.20 o                         
  -5  -8  -2         14.08         17.75         0.66 o                         
  -4  -8  -2         47.31         49.56         0.86 o                         
  -3  -8  -2         15.09         11.88         0.37 o                         
  -2  -8  -2         45.49         47.51         1.20 o                         
  -1  -8  -2         12.51         10.99         0.49 o                         
   0  -8  -2         19.87         24.60         1.03 o                         
   1  -8  -2        119.61        111.73         3.88 o                         
   3  -8  -2        121.75         92.07         3.15 o                         
  -7  -7  -2         13.14         12.45         1.51 o                         
  -6  -7  -2         35.18         40.89         1.72 o                         
  -5  -7  -2         28.94         29.68         0.71 o                         
  -4  -7  -2         49.35         48.93         1.01 o                         
  -3  -7  -2        344.11        334.32         5.28 o                         
  -2  -7  -2         18.45         19.82         0.47 o                         
  -1  -7  -2        358.77        381.20         7.97 o                         
   0  -7  -2          4.56          4.00         0.68 o                         
   1  -7  -2          0.12          1.19         0.78 o                         
   2  -7  -2         51.49         44.18         2.31 o                         
   3  -7  -2        236.74        203.00         5.45 o                         
   4  -7  -2         84.37         65.67         2.03 o                         
   5  -7  -2         24.32         13.97         1.08 o                         
  -7  -6  -2          5.92          6.47         1.06 o                         
  -6  -6  -2         43.99         40.78         1.37 o                         
  -5  -6  -2         55.01         51.22         0.97 o                         
  -4  -6  -2         53.70         57.92         0.95 o                         
  -3  -6  -2        145.37        174.01         3.21 o                         
  -2  -6  -2        329.54        316.01         7.66 o                         
  -1  -6  -2         34.66         33.25         0.73 o                         
   0  -6  -2        316.22        339.43        11.47 o                         
   1  -6  -2        302.24        342.16         9.97 o                         
   2  -6  -2        368.40        367.38         9.02 o                         
   3  -6  -2         62.10         59.09         1.48 o                         
   4  -6  -2         85.72         74.03         1.94 o                         
   5  -6  -2         42.73         38.96         1.56 o                         
   6  -6  -2          8.28          9.77         1.74 o                         
  -7  -5  -2         14.15         15.37         1.28 o                         
  -6  -5  -2         66.47         64.46         2.26 o                         
  -5  -5  -2        108.32        128.04         2.28 o                         
  -4  -5  -2        258.74        253.36         3.54 o                         
  -3  -5  -2         72.30         81.42         1.58 o                         
  -2  -5  -2        273.13        259.41         5.39 o                         
  -1  -5  -2        169.33        181.25         3.78 o                         
   0  -5  -2        464.35        512.79        14.92 o                         
   1  -5  -2        105.26        108.65         2.36 o                         
   2  -5  -2         56.91         64.25         1.48 o                         
   3  -5  -2        115.87        112.15         4.87 o                         
   4  -5  -2        407.24        349.70        11.37 o                         
   5  -5  -2        111.63         98.96         2.71 o                         
   6  -5  -2         57.83         53.84         1.96 o                         
  -7  -4  -2          5.08          6.37         0.70 o                         
  -6  -4  -2         18.88         16.98         1.63 o                         
  -5  -4  -2        496.23        432.06         9.12 o                         
  -4  -4  -2         77.38         68.75         1.09 o                         
  -3  -4  -2         49.04         42.71         0.95 o                         
  -2  -4  -2        122.94        164.42         3.50 o                         
  -1  -4  -2        717.21        679.56        19.91 o                         
   0  -4  -2         97.73        109.10         4.59 o                         
   1  -4  -2        214.59        191.59         5.62 o                         
   2  -4  -2         58.86         59.87         1.30 o                         
   3  -4  -2         31.80         33.86         0.82 o                         
   4  -4  -2         54.54         60.64         1.48 o                         
   5  -4  -2         28.76         24.60         1.11 o                         
   6  -4  -2         13.71         14.36         0.82 o                         
  -7  -3  -2         16.87         14.13         1.06 o                         
  -6  -3  -2        100.59        103.38         4.37 o                         
  -5  -3  -2         14.98         16.33         0.72 o                         
  -4  -3  -2         90.87         91.54         1.65 o                         
  -3  -3  -2        192.53        187.35         3.19 o                         
  -2  -3  -2        196.45        191.29         4.60 o                         
  -1  -3  -2        192.32        179.03         4.23 o                         
   0  -3  -2        368.43        340.89        14.79 o                         
   1  -3  -2        544.27        541.24        13.54 o                         
   2  -3  -2        213.46        235.57         4.33 o                         
   3  -3  -2        128.02        140.58         2.74 o                         
   4  -3  -2         41.59         44.46         1.06 o                         
   5  -3  -2         10.20         11.66         0.69 o                         
   6  -3  -2         59.19         58.91         2.08 o                         
  -7  -2  -2          1.75          3.84         0.59 o                         
  -6  -2  -2         30.11         41.01         2.31 o                         
  -5  -2  -2          6.31          5.64         0.64 o                         
  -4  -2  -2        148.19        173.99         4.37 o                         
  -3  -2  -2        584.18        625.45        10.26 o                         
  -2  -2  -2       1235.72       1138.41        33.69 o                         
   0  -2  -2         25.11         18.83         0.55 o                         
   1  -2  -2        335.95        314.93         5.85 o                         
   2  -2  -2         75.84         82.02         1.85 o                         
   3  -2  -2        121.74        124.10         2.26 o                         
   4  -2  -2        240.79        216.77         3.40 o                         
   5  -2  -2         82.84         80.95         1.62 o                         
   6  -2  -2          0.26          1.14         0.47 o                         
  -7  -1  -2         31.70         26.90         1.09 o                         
  -6  -1  -2         33.49         33.15         2.04 o                         
  -5  -1  -2         39.36         34.51         2.25 o                         
  -4  -1  -2         98.36         98.92         2.48 o                         
  -3  -1  -2        802.82        852.98        17.28 o                         
  -2  -1  -2       1516.69       1350.41        39.06 o                         
  -1  -1  -2       1027.56        913.89        38.66 o                         
   0  -1  -2        481.80        437.88        12.87 o                         
   2  -1  -2         39.30         42.96         0.89 o                         
   3  -1  -2         14.73         12.49         0.45 o                         
   4  -1  -2         20.40         23.39         0.67 o                         
   5  -1  -2        224.47        223.21         3.56 o                         
   6  -1  -2         39.31         41.76         1.10 o                         
  -7   0  -2          4.57          4.33         0.42 o                         
  -6   0  -2          5.46          5.52         0.76 o                         
  -5   0  -2        130.37        119.59         7.32 o                         
  -4   0  -2         44.43         43.89         1.62 o                         
  -3   0  -2        489.47        494.15        14.87 o                         
  -2   0  -2          9.58         15.67         0.56 o                         
   1   0  -2        571.57        488.66         9.03 o                         
   2   0  -2        462.39        474.18         9.89 o                         
   3   0  -2        116.26        120.70         2.40 o                         
   4   0  -2        268.28        258.94         3.73 o                         
   5   0  -2          6.74          9.59         0.71 o                         
   6   0  -2         26.74         36.97         1.03 o                         
   7   0  -2         34.31         35.68         1.50 o                         
  -7   1  -2          9.97         11.37         0.51 o                         
  -6   1  -2         65.73         65.35         2.24 o                         
  -5   1  -2        331.69        311.18         6.83 o                         
  -4   1  -2        108.58         99.60         2.49 o                         
  -3   1  -2         82.72         76.09         4.61 o                         
  -2   1  -2         14.02         12.93         0.71 o                         
   1   1  -2        160.61        137.92         2.84 o                         
   2   1  -2        689.38        619.51        11.52 o                         
   3   1  -2        179.25        194.43         2.99 o                         
   4   1  -2         33.96         33.10         0.72 o                         
   5   1  -2        263.10        247.95         3.64 o                         
   6   1  -2         10.19         12.30         0.69 o                         
   7   1  -2         24.39         29.91         1.53 o                         
  -7   2  -2         14.29         14.76         0.72 o                         
  -6   2  -2         25.97         28.34         1.05 o                         
  -5   2  -2         13.99         15.72         0.76 o                         
  -4   2  -2         41.36         35.51         1.18 o                         
  -3   2  -2         88.36         99.88         4.23 o                         
  -2   2  -2        472.10        419.55        12.85 o                         
   1   2  -2        758.65        685.15        16.26 o                         
   2   2  -2        110.47         80.32         1.65 o                         
   3   2  -2         17.01         19.99         0.77 o                         
   4   2  -2         23.00         21.81         0.54 o                         
   5   2  -2        235.34        218.93         3.85 o                         
   6   2  -2         14.40         16.23         0.83 o                         
   7   2  -2         29.11         35.84         1.77 o                         
  -6   3  -2         54.74         52.61         1.27 o                         
  -5   3  -2         16.45         19.69         0.79 o                         
  -4   3  -2        136.44        138.03         2.59 o                         
  -3   3  -2        181.24        180.16         7.33 o                         
  -1   3  -2        236.44        240.40         5.65 o                         
   1   3  -2        219.54        198.41         5.58 o                         
   2   3  -2       1115.09       1072.64        19.66 o                         
   3   3  -2         48.11         50.00         0.92 o                         
   4   3  -2        273.24        268.67         3.92 o                         
   5   3  -2        107.27         97.18         1.82 o                         
   6   3  -2         23.47         26.50         1.30 o                         
   7   3  -2         17.48         17.87         1.12 o                         
  -6   4  -2         25.19         31.04         0.96 o                         
  -5   4  -2        174.12        172.48         3.73 o                         
  -4   4  -2         26.81         28.00         0.89 o                         
  -3   4  -2        371.96        390.08        11.55 o                         
  -2   4  -2        175.74        203.15         5.01 o                         
  -1   4  -2        786.02        759.97        15.57 o                         
   0   4  -2        523.55        450.12        13.20 o                         
   1   4  -2        692.90        664.78        19.24 o                         
   2   4  -2        231.36        255.45         7.74 o                         
   3   4  -2        124.32        119.28         5.36 o                         
   4   4  -2        163.91        158.81         2.92 o                         
   5   4  -2        248.59        240.24         5.52 o                         
   6   4  -2          0.51          1.52         0.60 o                         
   7   4  -2          7.85          7.62         1.06 o                         
  -6   5  -2         32.84         29.47         0.86 o                         
  -5   5  -2         16.59         18.02         0.72 o                         
  -4   5  -2        247.91        258.98         5.35 o                         
  -3   5  -2        208.56        216.85         4.27 o                         
  -2   5  -2        497.67        542.95        18.77 o                         
  -1   5  -2        522.03        484.69        11.42 o                         
   0   5  -2         97.64        127.93        16.78 o                         
   3   5  -2         57.73         65.82         1.94 o                         
   4   5  -2        904.44        866.85        16.11 o                         
   5   5  -2         19.33         20.59         0.93 o                         
   6   5  -2         31.11         32.23         1.25 o                         
  -5   6  -2         84.45         80.44         2.09 o                         
  -4   6  -2         10.03          8.41         0.56 o                         
  -3   6  -2        123.21        117.62         1.87 o                         
  -2   6  -2        214.84        203.61         6.26 o                         
  -1   6  -2        270.21        299.03         7.29 o                         
   0   6  -2         59.71         85.45         4.30 o                         
   1   6  -2         40.38         44.21         2.25 o                         
   2   6  -2         95.78         86.73         2.93 o                         
   3   6  -2         12.86         13.20         0.66 o                         
   4   6  -2          1.30          3.61         0.43 o                         
   5   6  -2        338.78        342.51         8.12 o                         
   6   6  -2         25.37         20.26         0.97 o                         
  -5   7  -2         19.61         22.17         0.79 o                         
  -4   7  -2         16.58         16.06         0.71 o                         
  -3   7  -2         60.11         56.16         1.24 o                         
  -2   7  -2        438.54        387.55         5.73 o                         
  -1   7  -2         27.50         28.67         1.55 o                         
   0   7  -2          2.30          1.46         0.75 o                         
   1   7  -2         56.03         51.81         2.50 o                         
   2   7  -2         82.03         61.44         1.86 o                         
   3   7  -2         10.26         12.73         0.66 o                         
   4   7  -2         84.55         85.61         1.87 o                         
   5   7  -2         32.49         29.28         1.92 o                         
   6   7  -2         43.64         38.60         3.10 o                         
  -5   8  -2         33.93         32.54         0.96 o                         
  -4   8  -2          1.04          2.12         0.40 o                         
  -3   8  -2         76.95         82.81         1.41 o                         
  -2   8  -2         18.63         19.61         0.55 o                         
  -1   8  -2         61.14         56.53         1.03 o                         
   0   8  -2        261.22        266.70         4.57 o                         
   1   8  -2        152.31        147.85         2.46 o                         
   2   8  -2        134.97        124.96         2.54 o                         
   3   8  -2         41.50         36.44         0.90 o                         
   4   8  -2        163.05        149.43         3.89 o                         
   5   8  -2         12.47         11.22         0.76 o                         
   6   8  -2          3.75          6.60         0.82 o                         
  -5   9  -2         87.61         86.71         2.65 o                         
  -4   9  -2         65.38         77.34         2.08 o                         
  -3   9  -2          4.28          3.96         0.33 o                         
  -2   9  -2         96.54        104.00         1.84 o                         
  -1   9  -2        242.71        226.30         3.48 o                         
   0   9  -2          4.63          3.14         0.39 o                         
   1   9  -2        107.78        107.52         2.01 o                         
   2   9  -2        360.85        344.47         5.16 o                         
   3   9  -2          5.13          6.66         0.49 o                         
   4   9  -2         69.50         67.03         1.99 o                         
   5   9  -2         27.66         25.07         1.29 o                         
   6   9  -2         30.69         28.69         1.63 o                         
  -4  10  -2         54.70         58.21         1.53 o                         
  -3  10  -2         21.28         26.92         0.78 o                         
  -2  10  -2          5.78         10.43         0.42 o                         
  -1  10  -2        100.02        105.76         2.01 o                         
   0  10  -2         72.53         68.40         1.47 o                         
   1  10  -2         10.68         11.53         0.52 o                         
   2  10  -2          9.46         12.08         0.55 o                         
   3  10  -2        186.09        181.22         3.22 o                         
   4  10  -2         24.43         21.56         1.69 o                         
   5  10  -2         14.30         13.43         0.69 o                         
  -4  11  -2          4.38          5.21         0.80 o                         
  -3  11  -2         69.32         83.98         1.86 o                         
  -2  11  -2         59.25         52.70         1.04 o                         
  -1  11  -2         22.69         21.15         0.61 o                         
   0  11  -2        125.69        127.53         2.51 o                         
   1  11  -2        122.30        114.08         2.32 o                         
   2  11  -2        165.02        157.36         3.13 o                         
   3  11  -2          0.50          0.44         0.41 o                         
   4  11  -2         51.71         46.32         1.20 o                         
   5  11  -2         15.88         16.72         0.73 o                         
  -3  12  -2         26.81         18.00         1.00 o                         
  -2  12  -2         40.66         38.61         1.07 o                         
  -1  12  -2          4.42          6.54         0.44 o                         
   0  12  -2          5.61          4.49         0.44 o                         
   1  12  -2         38.35         39.62         1.04 o                         
   2  12  -2         30.64         31.44         1.22 o                         
   3  12  -2         12.81         17.80         1.09 o                         
   4  12  -2         29.65         30.58         1.11 o                         
  -2  13  -2         42.92         49.43         1.75 o                         
  -1  13  -2         19.97         24.72         1.16 o                         
   0  13  -2          5.54          8.41         0.71 o                         
   1  13  -2          8.90          8.96         0.57 o                         
   2  13  -2         23.23         25.29         1.36 o                         
   3  13  -2          3.41          4.12         0.71 o                         
  -1  14  -2          0.51          1.24         0.58 o                         
   0  14  -2          9.96          8.67         0.50 o                         
   1  14  -2          3.12          5.66         0.47 o                         
   2  14  -2          7.52          9.63         0.68 o                         
  -3 -14  -1          1.35          2.01         0.65 o                         
  -2 -14  -1         16.59         14.65         0.98 o                         
  -4 -13  -1         39.20         40.74         1.00 o                         
  -3 -13  -1         17.27         21.38         0.67 o                         
  -2 -13  -1         81.93         78.23         1.81 o                         
  -1 -13  -1         21.97         16.75         1.26 o                         
  -5 -12  -1         19.43         21.93         0.71 o                         
  -4 -12  -1         65.28         65.78         1.34 o                         
  -3 -12  -1         80.93         80.46         1.81 o                         
  -2 -12  -1         29.29         30.09         1.18 o                         
  -1 -12  -1        338.92        279.12        14.09 o                         
  -5 -11  -1         15.28         16.37         0.52 o                         
  -4 -11  -1         11.30         13.66         0.44 o                         
  -3 -11  -1         57.28         60.96         1.21 o                         
  -2 -11  -1          1.54          1.97         0.29 o                         
  -1 -11  -1        187.91        183.35         4.49 o                         
  -6 -10  -1         19.38         22.19         1.29 o                         
  -5 -10  -1         32.38         32.45         1.05 o                         
  -4 -10  -1         54.81         49.84         1.01 o                         
  -3 -10  -1        154.37        149.36         2.61 o                         
  -2 -10  -1        277.10        276.08         5.81 o                         
  -1 -10  -1        122.22        111.48         2.72 o                         
  -6  -9  -1         54.26         52.58         1.67 o                         
  -5  -9  -1          1.32          2.11         0.23 o                         
  -4  -9  -1         48.66         45.62         0.82 o                         
  -3  -9  -1        127.85        132.28         2.15 o                         
  -2  -9  -1         77.47         83.08         1.85 o                         
  -1  -9  -1         71.40         75.32         3.34 o                         
   0  -9  -1         26.13         20.59         2.38 o                         
  -6  -8  -1         40.97         35.25         1.07 o                         
  -5  -8  -1         62.82         65.34         1.25 o                         
  -4  -8  -1        245.20        254.50         4.01 o                         
  -3  -8  -1        213.73        209.89         3.62 o                         
  -2  -8  -1         24.34         23.13         0.55 o                         
  -1  -8  -1        112.68        112.32         2.43 o                         
   0  -8  -1         26.85         28.93         1.94 o                         
   1  -8  -1        127.28        110.66         3.91 o                         
   2  -8  -1         80.51         84.10         6.36 o                         
   3  -8  -1        247.55        228.97         8.29 o                         
   4  -8  -1         49.70         43.57         2.06 o                         
   5  -8  -1          4.32          1.20         0.86 o                         
  -6  -7  -1         38.62         35.20         2.81 o                         
  -5  -7  -1        135.75        140.47         2.72 o                         
  -4  -7  -1         58.88         63.01         1.04 o                         
  -3  -7  -1        225.78        242.09         3.88 o                         
  -2  -7  -1        458.05        441.15         8.24 o                         
  -1  -7  -1        172.06        149.79         3.73 o                         
   0  -7  -1         11.70         13.61         0.75 o                         
   1  -7  -1         23.97         30.60         1.88 o                         
   2  -7  -1          2.37          3.78         1.35 o                         
   3  -7  -1         87.78         75.07         2.41 o                         
   4  -7  -1         19.71         16.16         1.15 o                         
   5  -7  -1         23.01         14.16         2.45 o                         
  -7  -6  -1         75.37         75.19         3.34 o                         
  -6  -6  -1          6.69         10.01         0.85 o                         
  -5  -6  -1         57.49         56.37         1.04 o                         
  -4  -6  -1        198.52        181.20         2.71 o                         
  -3  -6  -1        499.68        499.49         9.17 o                         
  -2  -6  -1       1539.36       1448.84        43.53 o                         
  -1  -6  -1       1187.65       1156.97        23.96 o                         
   0  -6  -1        236.56        276.52        11.37 o                         
   1  -6  -1        104.87        111.57         3.81 o                         
   2  -6  -1        140.13        147.12         5.75 o                         
   3  -6  -1         94.88         87.97         2.15 o                         
   4  -6  -1         44.65         38.75         1.28 o                         
   5  -6  -1         36.98         31.22         1.30 o                         
   6  -6  -1         29.04         27.36         2.25 o                         
  -7  -5  -1         47.40         48.91         2.48 o                         
  -6  -5  -1         21.77         18.40         1.05 o                         
  -5  -5  -1         25.06         24.96         0.67 o                         
  -4  -5  -1          8.57          9.25         0.32 o                         
  -3  -5  -1        452.24        457.03         8.45 o                         
  -2  -5  -1        146.75        139.33         2.96 o                         
  -1  -5  -1         68.29         97.24         2.34 o                         
   0  -5  -1        130.52        152.09         5.27 o                         
   1  -5  -1        845.21        803.86        32.43 o                         
   2  -5  -1          2.03          4.04         0.51 o                         
   3  -5  -1        257.33        233.56         4.60 o                         
   4  -5  -1        209.85        195.34         4.03 o                         
   5  -5  -1         47.28         40.39         2.11 o                         
   6  -5  -1        109.11        118.92         3.92 o                         
  -7  -4  -1         47.96         44.96         2.38 o                         
  -6  -4  -1         94.69        101.24         3.29 o                         
  -5  -4  -1         46.88         47.38         1.38 o                         
  -4  -4  -1         47.44         46.20         0.78 o                         
  -3  -4  -1        710.95        738.14        15.26 o                         
  -2  -4  -1        445.63        463.41         9.65 o                         
  -1  -4  -1        704.07        718.50        17.07 o                         
   0  -4  -1        764.03        692.88        28.52 o                         
   1  -4  -1         39.10         49.79         2.25 o                         
   2  -4  -1         19.17         21.73         0.65 o                         
   3  -4  -1         23.57         26.76         0.87 o                         
   4  -4  -1         62.36         59.96         1.49 o                         
   5  -4  -1         96.09         78.32         1.72 o                         
   6  -4  -1         88.16         81.34         2.41 o                         
  -7  -3  -1          9.71         13.55         0.79 o                         
  -6  -3  -1         40.72         36.19         1.55 o                         
  -5  -3  -1          6.57         10.42         0.64 o                         
  -4  -3  -1         73.22         79.24         1.37 o                         
  -3  -3  -1       1225.77       1257.30        19.62 o                         
  -2  -3  -1         23.21         28.42         0.89 o                         
  -1  -3  -1        133.55        136.64         3.39 o                         
   1  -3  -1        831.62        789.71        22.90 o                         
   2  -3  -1        524.78        518.67         9.55 o                         
   3  -3  -1        517.98        527.46         8.87 o                         
   4  -3  -1         23.17         20.10         0.70 o                         
   5  -3  -1        104.56        110.61         2.07 o                         
   6  -3  -1         12.63         11.64         0.80 o                         
  -7  -2  -1          0.59          0.36         0.34 o                         
  -6  -2  -1         32.89         33.69         2.11 o                         
  -5  -2  -1        106.15        110.88         2.60 o                         
  -4  -2  -1         56.03         62.51         2.24 o                         
  -3  -2  -1        880.50        927.14        15.73 o                         
  -2  -2  -1         80.75         83.96         1.76 o                         
  -1  -2  -1        377.94        384.59        11.19 o                         
   0  -2  -1         28.41         34.65         1.53 o                         
   1  -2  -1        404.83        330.37         7.36 o                         
   2  -2  -1        655.06        687.34        14.16 o                         
   3  -2  -1         70.53         74.59         1.45 o                         
   4  -2  -1         81.16         74.21         1.48 o                         
   5  -2  -1         40.79         48.65         1.11 o                         
   6  -2  -1          1.45          1.29         0.39 o                         
  -7  -1  -1         49.38         55.20         2.54 o                         
  -6  -1  -1         39.69         39.68         2.28 o                         
  -5  -1  -1          7.23          8.99         1.74 o                         
  -4  -1  -1         99.34        107.92         3.83 o                         
  -3  -1  -1        233.59        243.04         5.44 o                         
  -1  -1  -1        544.41        550.66        21.92 o                         
   2  -1  -1        275.94        254.27         4.72 o                         
   3  -1  -1        361.83        377.52         6.03 o                         
   4  -1  -1        165.79        162.29         2.61 o                         
   5  -1  -1         49.77         48.12         1.06 o                         
   6  -1  -1         27.86         29.56         0.91 o                         
   7  -1  -1         67.68         83.40         1.85 o                         
  -7   0  -1         14.68         15.81         0.62 o                         
  -6   0  -1         60.52         60.61         3.13 o                         
  -5   0  -1         31.00         29.02         1.77 o                         
  -4   0  -1        119.17        120.47         3.66 o                         
  -3   0  -1        218.00        303.09         7.21 o                         
  -2   0  -1       1754.30       1513.70        43.79 o                         
   1   0  -1        401.62        420.82        11.11 o                         
   2   0  -1        716.58        714.50        12.91 o                         
   3   0  -1        141.73        152.46         2.56 o                         
   4   0  -1          6.89          7.23         0.39 o                         
   5   0  -1          9.10          7.90         0.56 o                         
   6   0  -1          6.57          6.67         0.74 o                         
   7   0  -1         46.11         54.24         1.29 o                         
  -7   1  -1         44.65         45.52         1.58 o                         
  -6   1  -1         64.03         67.31         2.33 o                         
  -5   1  -1        131.80        131.29         2.82 o                         
  -4   1  -1         53.24         47.10         1.39 o                         
  -3   1  -1       1270.12       1212.64        47.68 o                         
  -1   1  -1       1627.42       1356.60        57.34 o                         
   2   1  -1        572.77        571.85        10.55 o                         
   3   1  -1        242.51        282.59         7.17 o                         
   4   1  -1          0.37          3.17         0.24 o                         
   5   1  -1         68.93         61.51         1.92 o                         
   6   1  -1        101.63         93.55         2.28 o                         
   7   1  -1         13.29         15.64         0.68 o                         
  -7   2  -1         36.64         39.65         1.94 o                         
  -6   2  -1          7.76          7.13         0.76 o                         
  -5   2  -1         53.19         44.56         1.27 o                         
  -4   2  -1        151.58        143.40         2.96 o                         
  -3   2  -1        721.46        681.89        19.77 o                         
  -2   2  -1        792.05        797.03        39.58 o                         
  -1   2  -1        172.40        137.00         5.72 o                         
   2   2  -1        768.48        710.43        14.63 o                         
   3   2  -1        306.39        351.99         5.53 o                         
   4   2  -1         56.03         50.62         0.86 o                         
   5   2  -1        171.48        177.90         2.69 o                         
   6   2  -1         25.42         26.51         1.03 o                         
   7   2  -1         28.01         33.97         1.70 o                         
  -6   3  -1         53.89         52.95         1.27 o                         
  -5   3  -1         58.16         53.21         1.25 o                         
  -4   3  -1         16.43         11.85         0.68 o                         
  -3   3  -1        274.99        305.16         9.05 o                         
  -2   3  -1        277.26        274.86        20.42 o                         
  -1   3  -1        239.28        216.72         5.22 o                         
   0   3  -1        636.10        559.61        23.31 o                         
   2   3  -1         44.45         44.35         0.92 o                         
   3   3  -1         81.84         97.23         1.65 o                         
   4   3  -1         58.25         56.05         0.90 o                         
   5   3  -1        136.60        127.26         2.44 o                         
   6   3  -1         46.74         41.09         1.14 o                         
   7   3  -1         14.80         17.80         1.19 o                         
  -6   4  -1         85.54         86.60         2.51 o                         
  -5   4  -1         33.07         26.71         1.26 o                         
  -4   4  -1        240.45        223.70         3.99 o                         
  -3   4  -1        333.30        300.53         9.04 o                         
  -2   4  -1        154.61        169.52         5.54 o                         
  -1   4  -1        537.36        555.09        13.76 o                         
   0   4  -1         30.89         40.23         1.36 o                         
   1   4  -1        377.00        329.47         9.77 o                         
   2   4  -1        151.93        157.13         5.47 o                         
   3   4  -1        120.06        116.29         2.40 o                         
   4   4  -1        115.12        124.51         2.13 o                         
   5   4  -1         72.36         70.94         1.65 o                         
   6   4  -1         37.86         38.38         1.41 o                         
   7   4  -1         66.10         69.16         3.13 o                         
  -6   5  -1         30.47         31.34         1.11 o                         
  -5   5  -1        100.56         97.53         2.44 o                         
  -4   5  -1         71.44         73.13         1.63 o                         
  -3   5  -1         68.45         77.19         1.47 o                         
  -2   5  -1       1040.70       1039.36        30.35 o                         
   1   5  -1        544.54        505.73        19.74 o                         
   2   5  -1        552.73        558.30        13.14 o                         
   3   5  -1         91.93         81.24         2.26 o                         
   4   5  -1        410.72        417.20         7.25 o                         
   5   5  -1        119.27        109.31         2.61 o                         
   6   5  -1         25.46         24.00         1.07 o                         
   7   5  -1         31.59         31.65         1.67 o                         
  -6   6  -1         14.03         17.07         0.69 o                         
  -5   6  -1         22.03         19.71         0.77 o                         
  -4   6  -1        302.64        276.30         4.88 o                         
  -3   6  -1        406.02        393.71         5.55 o                         
  -2   6  -1        545.30        522.52        15.22 o                         
  -1   6  -1        981.85       1003.82        23.88 o                         
   0   6  -1        372.31        467.29        25.88 o                         
   1   6  -1        461.22        537.86        20.90 o                         
   2   6  -1        444.07        486.53        13.69 o                         
   3   6  -1        514.31        522.94        12.63 o                         
   4   6  -1          9.96         13.63         0.92 o                         
   5   6  -1        110.20        110.04         2.54 o                         
   6   6  -1         19.98         21.05         1.03 o                         
  -5   7  -1         60.92         62.08         2.62 o                         
  -4   7  -1        210.66        201.21         4.28 o                         
  -3   7  -1        361.08        336.84         4.71 o                         
  -2   7  -1        136.32        129.33         2.04 o                         
  -1   7  -1         64.90         74.09         2.37 o                         
   0   7  -1         21.36         23.36         1.05 o                         
   1   7  -1        564.32        597.92        17.21 o                         
   2   7  -1        247.92        265.02         7.45 o                         
   3   7  -1         28.92         27.64         0.75 o                         
   4   7  -1        154.88        153.73         3.10 o                         
   5   7  -1         26.90         25.98         1.90 o                         
   6   7  -1         10.39          9.14         0.94 o                         
  -5   8  -1         35.65         35.09         1.25 o                         
  -4   8  -1        134.46        125.28         3.14 o                         
  -3   8  -1          8.47          6.71         0.38 o                         
  -2   8  -1        105.58         97.42         1.97 o                         
  -1   8  -1         62.19         66.05         1.10 o                         
   0   8  -1          6.16          4.22         0.44 o                         
   1   8  -1         93.01         92.40         1.91 o                         
   2   8  -1        106.07        106.43         2.66 o                         
   3   8  -1         16.23         19.03         0.63 o                         
   4   8  -1        127.14        110.25         2.87 o                         
   5   8  -1         61.24         56.52         2.17 o                         
   6   8  -1         25.24         21.55         1.08 o                         
  -5   9  -1        100.38         90.66         2.76 o                         
  -3   9  -1        183.15        181.83         3.19 o                         
  -2   9  -1        157.71        149.32         2.54 o                         
  -1   9  -1          7.92          7.33         0.42 o                         
   0   9  -1          2.11          2.09         0.33 o                         
   1   9  -1         66.64         66.70         1.17 o                         
   2   9  -1         19.76         23.24         0.63 o                         
   3   9  -1        109.72         91.33         1.73 o                         
   4   9  -1        181.15        173.70         4.39 o                         
   5   9  -1         27.41         28.51         1.06 o                         
   6   9  -1         44.47         41.28         1.54 o                         
  -4  10  -1         75.70         71.44         2.25 o                         
  -3  10  -1         49.14         44.58         1.03 o                         
  -2  10  -1         10.71         13.59         0.52 o                         
  -1  10  -1         52.67         42.86         0.92 o                         
   0  10  -1         70.42         73.96         1.65 o                         
   1  10  -1        122.94        114.57         2.28 o                         
   2  10  -1        156.83        156.93         2.62 o                         
   3  10  -1          9.54          7.67         0.77 o                         
   4  10  -1        106.28        103.69         3.86 o                         
   5  10  -1         13.65         12.65         1.46 o                         
  -4  11  -1         72.26         67.49         3.44 o                         
  -3  11  -1         22.92         21.04         0.76 o                         
  -2  11  -1         79.12         76.19         1.45 o                         
  -1  11  -1         83.52         78.15         1.61 o                         
   0  11  -1         35.98         28.34         1.02 o                         
   1  11  -1         99.32         95.77         1.79 o                         
   2  11  -1         17.61         13.25         0.66 o                         
   3  11  -1        119.94        121.67         3.15 o                         
   4  11  -1         85.19         89.67         2.47 o                         
   5  11  -1         51.58         49.90         1.41 o                         
  -3  12  -1         73.74         78.28         3.40 o                         
  -2  12  -1         58.50         47.25         2.42 o                         
  -1  12  -1         56.69         50.68         1.11 o                         
   0  12  -1         44.21         39.63         1.34 o                         
   1  12  -1          3.29          4.81         0.89 o                         
   2  12  -1         35.84         29.23         1.03 o                         
   3  12  -1          2.16          1.91         0.95 o                         
   4  12  -1         22.01         19.67         0.95 o                         
  -2  13  -1         41.51         48.81         2.35 o                         
  -1  13  -1          9.10         14.02         1.20 o                         
   0  13  -1          7.71          8.05         0.60 o                         
   1  13  -1         14.68         16.69         1.22 o                         
   2  13  -1         55.91         59.35         2.62 o                         
   3  13  -1          0.32          0.37         0.44 o                         
   4  13  -1          8.46          7.56         0.78 o                         
  -1  14  -1         18.46         23.11         1.09 o                         
   0  14  -1        123.80        138.91         6.72 o                         
   1  14  -1         16.87         14.64         0.85 o                         
   2  14  -1         33.39         33.56         1.50 o                         
   3  14  -1          2.64          4.19         0.54 o                         
  -3 -14   0         17.78         18.98         1.50 o                         
  -2 -14   0         42.06         38.08         2.21 o                         
  -4 -13   0         17.89         19.71         0.94 o                         
  -3 -13   0         89.69         92.56         2.02 o                         
  -2 -13   0          5.71          6.27         0.53 o                         
  -5 -12   0         40.33         40.02         1.10 o                         
  -4 -12   0         52.27         55.86         1.17 o                         
  -3 -12   0          4.57          6.85         0.42 o                         
  -2 -12   0          9.84         12.73         0.64 o                         
  -1 -12   0          5.98          5.10         0.60 o                         
  -5 -11   0         32.06         34.84         0.81 o                         
  -4 -11   0          7.24          7.74         0.38 o                         
  -3 -11   0         62.58         56.88         1.62 o                         
  -2 -11   0          5.71          8.50         0.49 o                         
  -1 -11   0         17.08         11.31         0.61 o                         
  -6 -10   0         14.66         12.70         0.88 o                         
  -5 -10   0         42.70         41.43         0.99 o                         
  -4 -10   0         27.32         27.35         0.61 o                         
  -3 -10   0         11.98          9.54         0.42 o                         
  -2 -10   0         35.36         43.95         1.28 o                         
  -1 -10   0         41.72         40.74         1.14 o                         
  -6  -9   0         64.15         64.63         2.89 o                         
  -5  -9   0          9.86         11.26         0.42 o                         
  -4  -9   0          4.53          5.24         0.31 o                         
  -3  -9   0        121.98        116.91         1.94 o                         
  -2  -9   0         51.52         50.41         1.05 o                         
  -1  -9   0         27.15         22.99         0.71 o                         
   0  -9   0         59.52         59.93         3.51 o                         
  -6  -8   0        115.89        129.60         5.45 o                         
  -5  -8   0        125.10        109.29         1.98 o                         
  -4  -8   0         11.19         11.66         0.40 o                         
  -3  -8   0        563.29        530.07         8.40 o                         
  -2  -8   0        267.38        258.33         4.90 o                         
  -1  -8   0        104.55         98.74         2.13 o                         
   0  -8   0        392.86        443.56        19.40 o                         
   2  -8   0        228.04        225.40        11.61 o                         
   3  -8   0        215.51        213.83        14.94 o                         
   4  -8   0         54.76         50.58         3.23 o                         
  -6  -7   0          0.83          3.00         1.23 o                         
  -5  -7   0        205.15        195.60         3.67 o                         
  -4  -7   0        357.17        340.29         5.35 o                         
  -3  -7   0        141.30        147.05         2.58 o                         
  -2  -7   0        159.66        182.02         3.43 o                         
  -1  -7   0        571.33        571.40        10.70 o                         
   0  -7   0        362.53        359.74        11.28 o                         
   1  -7   0        134.78        143.88         3.43 o                         
   2  -7   0         78.11         71.65         5.11 o                         
   3  -7   0         82.54         74.15         2.34 o                         
   4  -7   0        123.32        118.66         3.25 o                         
   5  -7   0          1.52          2.24         0.69 o                         
  -7  -6   0          4.14          5.34         1.09 o                         
  -6  -6   0        112.64        118.15         3.74 o                         
  -5  -6   0          4.06          5.64         0.36 o                         
  -4  -6   0        316.25        313.35         4.95 o                         
  -3  -6   0         35.32         46.90         0.97 o                         
  -2  -6   0        347.47        379.16         7.06 o                         
  -1  -6   0       1791.31       1742.09        71.20 o                         
   0  -6   0       1141.80       1175.32        33.86 o                         
   1  -6   0        285.21        324.25        10.29 o                         
   2  -6   0        115.29        116.33         8.00 o                         
   3  -6   0        152.80        156.89         3.56 o                         
   4  -6   0         25.37         26.36         1.06 o                         
   5  -6   0         10.21          9.89         0.99 o                         
  -7  -5   0         77.43         89.95         4.08 o                         
  -6  -5   0         14.68         14.29         1.63 o                         
  -5  -5   0        284.30        276.30         4.77 o                         
  -4  -5   0         60.16         53.90         0.85 o                         
  -3  -5   0        203.28        221.77         4.04 o                         
  -2  -5   0          7.47         10.72         0.45 o                         
  -1  -5   0       1043.72        985.42        20.38 o                         
   1  -5   0       1118.92       1172.45        46.12 o                         
   2  -5   0        148.81        121.04         5.37 o                         
   3  -5   0         28.29         28.49         0.98 o                         
   4  -5   0         91.45         88.58         2.04 o                         
   5  -5   0         19.56         15.75         0.91 o                         
   6  -5   0         29.07         23.36         1.14 o                         
  -7  -4   0          2.28          2.59         0.61 o                         
  -6  -4   0         25.30         22.97         1.18 o                         
  -5  -4   0         81.48         87.72         1.81 o                         
  -4  -4   0        102.85         91.24         1.33 o                         
  -3  -4   0        161.02        170.00         2.90 o                         
  -2  -4   0        264.84        265.95         5.02 o                         
   0  -4   0         58.80         68.82         3.62 o                         
   1  -4   0        119.50        132.39         5.58 o                         
   2  -4   0        222.37        202.68         5.80 o                         
   3  -4   0        179.63        168.49         3.37 o                         
   4  -4   0         24.80         24.31         0.85 o                         
   5  -4   0        230.18        220.45         4.32 o                         
   6  -4   0         33.36         36.05         1.98 o                         
  -7  -3   0         23.46         25.80         1.57 o                         
  -6  -3   0         85.37         92.03         3.07 o                         
  -5  -3   0         52.22         68.54         3.30 o                         
  -4  -3   0         26.31         26.82         0.79 o                         
  -3  -3   0        280.31        290.88         4.91 o                         
  -2  -3   0       1146.84       1073.88        46.25 o                         
  -1  -3   0        358.28        281.22         5.99 o                         
   0  -3   0         44.31         46.87         2.38 o                         
   1  -3   0        921.53        871.84        25.27 o                         
   2  -3   0        201.82        245.27         5.12 o                         
   3  -3   0         75.25         63.88         1.50 o                         
   4  -3   0         72.27         72.44         1.56 o                         
   5  -3   0         26.05         25.03         0.86 o                         
   6  -3   0         15.27         13.53         0.78 o                         
  -7  -2   0         21.64         21.18         1.26 o                         
  -6  -2   0         22.08         19.74         1.63 o                         
  -5  -2   0         10.24         14.12         0.95 o                         
  -4  -2   0        272.48        291.74         6.06 o                         
  -3  -2   0        476.04        499.77         8.45 o                         
  -2  -2   0          0.99          3.91         0.19 o                         
   1  -2   0         43.53         40.92         1.31 o                         
   2  -2   0        373.72        367.73         7.63 o                         
   3  -2   0        655.69        618.86        11.67 o                         
   4  -2   0        229.26        219.36         3.67 o                         
   5  -2   0         14.33         12.11         0.65 o                         
   6  -2   0         11.44         10.91         0.64 o                         
   7  -2   0         13.84         13.93         0.60 o                         
  -7  -1   0         27.97         25.23         2.01 o                         
  -6  -1   0        182.06        214.14         8.75 o                         
  -5  -1   0        129.07        128.80         3.66 o                         
  -4  -1   0        682.46        711.83        17.01 o                         
  -3  -1   0        326.91        365.55         6.84 o                         
  -2  -1   0        531.99        548.10        16.21 o                         
   2  -1   0        640.32        638.86        13.08 o                         
   3  -1   0         50.26         75.76         1.44 o                         
   4  -1   0        140.69        131.59         2.33 o                         
   5  -1   0         85.66         80.61         1.54 o                         
   6  -1   0         18.66         17.04         0.73 o                         
   7  -1   0          1.47          1.55         0.34 o                         
  -7   0   0          7.41          7.82         0.62 o                         
  -6   0   0         17.50         16.47         1.43 o                         
  -5   0   0         46.48         47.40         1.98 o                         
  -4   0   0         21.21         20.01         1.08 o                         
  -3   0   0       1692.22       1622.90        47.44 o                         
  -2   0   0         45.93         70.99         2.76 o                         
   2   0   0         46.96         83.65         2.45 o                         
   3   0   0       1693.51       1644.40        30.11 o                         
   4   0   0         20.96         20.08         0.57 o                         
   5   0   0         46.89         49.06         1.07 o                         
   6   0   0         17.62         17.74         0.72 o                         
   7   0   0          7.38          7.24         0.52 o                         
  -7   1   0          1.44          1.25         0.29 o                         
  -6   1   0         18.60         19.57         1.40 o                         
  -5   1   0         85.33         77.07         1.93 o                         
  -4   1   0        141.19        133.86         3.89 o                         
  -3   1   0         50.21         77.88         2.72 o                         
  -2   1   0        638.77        633.14        15.08 o                         
   2   1   0        531.75        563.79        11.55 o                         
   3   1   0        327.20        374.98         7.02 o                         
   4   1   0        682.06        714.30        11.09 o                         
   5   1   0        128.50        127.03         2.50 o                         
   6   1   0        181.64        198.87         5.24 o                         
   7   1   0         28.18         27.48         0.89 o                         
  -7   2   0         13.97         12.29         0.88 o                         
  -6   2   0         11.30         12.20         0.79 o                         
  -5   2   0         14.67         13.41         0.79 o                         
  -4   2   0        228.66        216.52         3.93 o                         
  -3   2   0        656.50        649.06        18.69 o                         
  -2   2   0        373.86        371.08         8.92 o                         
  -1   2   0         43.64         44.18         1.12 o                         
   2   2   0          0.89          4.31         0.32 o                         
   3   2   0        476.10        507.09         8.55 o                         
   4   2   0        272.13        284.22         3.86 o                         
   5   2   0         10.27         15.54         0.72 o                         
   6   2   0         21.98         21.16         0.83 o                         
   7   2   0         21.87         22.43         1.06 o                         
  -6   3   0         15.42         15.04         0.63 o                         
  -5   3   0         26.11         26.62         0.84 o                         
  -4   3   0         72.00         67.93         1.49 o                         
  -3   3   0         75.33         57.00         3.64 o                         
  -2   3   0        200.47        247.66         8.44 o                         
   0   3   0         44.10         43.83         1.36 o                         
   1   3   0        358.57        301.34         7.05 o                         
   2   3   0       1147.14       1150.47        26.83 o                         
   3   3   0        280.95        289.58         5.00 o                         
   4   3   0         26.62         28.53         1.13 o                         
   5   3   0         52.43         66.78         1.31 o                         
   6   3   0         85.73         94.14         1.99 o                         
   7   3   0         23.74         28.72         1.50 o                         
  -6   4   0         33.34         40.52         1.40 o                         
  -5   4   0        231.15        235.15         4.37 o                         
  -4   4   0         24.97         22.82         0.67 o                         
  -3   4   0        180.23        181.11         5.53 o                         
  -2   4   0        223.15        223.35         6.51 o                         
  -1   4   0        118.65        133.45         5.23 o                         
   0   4   0         59.39         71.78         2.21 o                         
   1   4   0       1467.85       1325.42        55.17 o                         
   2   4   0        266.12        280.97         7.35 o                         
   3   4   0        161.99        168.37         3.30 o                         
   4   4   0        102.40         88.44         1.53 o                         
   5   4   0         82.44         89.98         1.89 o                         
   6   4   0         25.76         25.05         0.86 o                         
   7   4   0          2.15          3.91         1.60 o                         
  -6   5   0         28.95         28.54         1.03 o                         
  -5   5   0         19.43         16.26         0.75 o                         
  -4   5   0         91.89         89.58         2.03 o                         
  -3   5   0         28.26         31.15         0.80 o                         
  -2   5   0        149.58        131.35         4.05 o                         
  -1   5   0       1113.88       1101.33        39.36 o                         
   1   5   0       1039.62       1018.68        40.74 o                         
   2   5   0          7.55          9.80         0.78 o                         
   3   5   0        202.92        209.33         4.65 o                         
   4   5   0         59.69         51.31         1.41 o                         
   5   5   0        284.77        279.35         6.87 o                         
   6   5   0         14.81         15.33         0.89 o                         
   7   5   0         77.31         91.96         2.87 o                         
  -6   6   0         13.53         12.16         0.80 o                         
  -5   6   0         10.38         12.38         0.76 o                         
  -4   6   0         25.62         27.60         0.70 o                         
  -3   6   0        152.68        157.70         2.35 o                         
  -2   6   0        115.04        141.27         4.29 o                         
  -1   6   0        284.37        336.63         8.09 o                         
   0   6   0       1143.56       1127.73        37.76 o                         
   2   6   0        344.12        376.25        11.18 o                         
   3   6   0         35.49         46.39         2.35 o                         
   4   6   0        317.18        313.79         6.66 o                         
   5   6   0          4.05          5.40         0.59 o                         
   6   6   0        112.88        116.57         3.06 o                         
   7   6   0          4.08          4.90         1.06 o                         
  -5   7   0          1.62          3.84         0.59 o                         
  -4   7   0        123.79        126.25         2.47 o                         
  -3   7   0         82.94         75.60         1.24 o                         
  -2   7   0         78.71         67.16         1.37 o                         
  -1   7   0        134.67        141.03         3.66 o                         
   0   7   0        362.42        380.25         9.10 o                         
   1   7   0        571.85        601.47        17.20 o                         
   2   7   0        159.38        187.73         5.63 o                         
   3   7   0        141.38        150.48         2.94 o                         
   4   7   0        357.84        337.73         7.20 o                         
   5   7   0        204.52        191.64         6.06 o                         
   6   7   0          0.86          2.58         0.57 o                         
  -5   8   0         12.70         12.76         1.04 o                         
  -4   8   0         54.97         54.64         1.58 o                         
  -3   8   0        216.21        212.17         3.27 o                         
  -2   8   0        228.52        227.26         3.44 o                         
  -1   8   0        146.83        158.32         2.34 o                         
   0   8   0        392.91        480.12        17.19 o                         
   1   8   0        104.47        105.74         3.26 o                         
   2   8   0        267.93        268.06         4.98 o                         
   3   8   0        564.30        548.59         9.16 o                         
   4   8   0         11.38         11.92         0.75 o                         
   5   8   0        124.88        115.12        10.41 o                         
   6   8   0        116.83        125.72         5.67 o                         
  -5   9   0        102.60        103.70         4.46 o                         
  -4   9   0        134.15        136.30         5.89 o                         
  -3   9   0          2.16          4.23         0.40 o                         
  -2   9   0        104.55        105.11         1.65 o                         
  -1   9   0         97.68         89.79         1.42 o                         
   0   9   0         59.65         59.23         1.14 o                         
   1   9   0         26.87         23.69         0.66 o                         
   2   9   0         51.58         49.61         1.19 o                         
   3   9   0        121.71        117.83         3.12 o                         
   4   9   0          4.71          4.82         0.51 o                         
   5   9   0          9.96         11.05         0.89 o                         
   6   9   0         64.21         63.88         3.23 o                         
  -4  10   0        126.07        136.18         4.12 o                         
  -3  10   0        301.92        299.93         6.32 o                         
  -2  10   0        175.97        144.02         2.38 o                         
  -1  10   0        127.86        125.27         2.02 o                         
   0  10   0        251.48        232.24         4.47 o                         
   1  10   0         41.72         42.27         1.04 o                         
   2  10   0         35.51         43.47         1.09 o                         
   3  10   0         12.32         10.39         0.61 o                         
   4  10   0         26.70         25.81         1.01 o                         
   5  10   0         42.38         41.45         1.58 o                         
   6  10   0         14.86          9.77         0.85 o                         
  -4  11   0          2.02          1.84         0.34 o                         
  -3  11   0         25.99         29.83         0.84 o                         
  -2  11   0         58.66         53.24         1.45 o                         
  -1  11   0        398.63        374.84         7.41 o                         
   0  11   0          4.18          5.94         0.49 o                         
   1  11   0         16.82         12.30         0.58 o                         
   2  11   0          5.47          7.48         0.57 o                         
   3  11   0         62.66         57.07         1.43 o                         
   4  11   0          7.31          6.70         0.70 o                         
   5  11   0         32.18         35.48         1.31 o                         
  -3  12   0          4.62          4.94         0.68 o                         
  -2  12   0         73.99         73.11         1.93 o                         
  -1  12   0          2.81          1.75         0.34 o                         
   0  12   0          9.52          9.34         0.52 o                         
   1  12   0          6.01          6.35         0.58 o                         
   2  12   0          9.76         13.28         0.68 o                         
   3  12   0          4.82          6.67         0.85 o                         
   4  12   0         52.89         56.96         2.79 o                         
   5  12   0         40.18         40.09         2.42 o                         
  -1  13   0         37.91         38.58         1.16 o                         
   0  13   0          7.88          8.72         0.66 o                         
   1  13   0        103.97        102.54         2.98 o                         
   2  13   0          5.96          7.02         0.74 o                         
   3  13   0         89.60         91.22         2.90 o                         
   4  13   0         17.65         20.28         1.23 o                         
  -1  14   0         32.23         32.84         1.50 o                         
   0  14   0         30.55         28.86         1.36 o                         
   1  14   0         18.43         20.21         1.06 o                         
   2  14   0         42.80         42.64         1.84 o                         
   3  14   0         17.79         20.52         1.06 o                         
  -3 -14   1          2.60          3.82         0.60 o                         
  -2 -14   1         33.14         28.59         1.87 o                         
  -4 -13   1          8.47          7.53         0.51 o                         
  -3 -13   1          0.30          0.88         0.30 o                         
  -2 -13   1         55.62         56.03         1.88 o                         
  -1 -13   1         14.69         14.94         1.26 o                         
  -4 -12   1         22.22         19.59         0.56 o                         
  -3 -12   1          2.13          2.69         0.30 o                         
  -2 -12   1         35.67         29.22         0.96 o                         
  -1 -12   1          3.41          4.60         0.66 o                         
  -5 -11   1         51.55         48.78         1.33 o                         
  -4 -11   1         85.70         88.59         1.82 o                         
  -3 -11   1        120.40        120.74         2.17 o                         
  -2 -11   1         18.28         14.25         0.58 o                         
  -1 -11   1         99.76         90.44         2.96 o                         
  -5 -10   1         13.36         14.14         0.62 o                         
  -4 -10   1        105.56        104.70         2.04 o                         
  -3 -10   1          9.73          8.02         0.37 o                         
  -2 -10   1        156.21        156.31         3.35 o                         
  -1 -10   1        123.01        120.17         2.87 o                         
  -6  -9   1         45.13         41.79         1.97 o                         
  -5  -9   1         26.82         26.91         0.68 o                         
  -4  -9   1        179.74        173.74         3.04 o                         
  -3  -9   1        108.59         88.76         1.55 o                         
  -2  -9   1         19.43         22.02         0.58 o                         
  -1  -9   1         66.91         66.23         1.46 o                         
   0  -9   1          2.06          2.03         0.36 o                         
  -6  -8   1         25.02         20.28         1.29 o                         
  -5  -8   1         60.88         58.11         1.19 o                         
  -4  -8   1        127.99        115.70         1.90 o                         
  -3  -8   1         16.18         17.91         0.48 o                         
  -2  -8   1        106.09        106.05         2.16 o                         
  -1  -8   1         93.10         93.29         1.97 o                         
   0  -8   1          6.42          4.50         0.58 o                         
   1  -8   1         61.86         69.50         3.00 o                         
   4  -8   1        134.82        117.79         5.68 o                         
  -6  -7   1         10.44          8.76         0.80 o                         
  -5  -7   1         26.76         25.28         0.72 o                         
  -4  -7   1        155.06        154.78         2.51 o                         
  -3  -7   1         28.93         28.43         0.56 o                         
  -2  -7   1        248.06        239.93         4.25 o                         
  -1  -7   1        564.36        581.43        10.85 o                         
   0  -7   1         21.32         22.16         1.05 o                         
   1  -7   1         64.46         67.44         1.92 o                         
   2  -7   1        136.74        118.34         5.40 o                         
   3  -7   1        360.22        323.24         7.67 o                         
   4  -7   1        210.84        195.47         6.11 o                         
   5  -7   1         60.19         50.75         1.82 o                         
  -6  -6   1         20.04         24.01         2.18 o                         
  -5  -6   1        110.30        110.54         2.01 o                         
  -4  -6   1         10.02         14.43         0.40 o                         
  -3  -6   1        514.71        515.03         9.56 o                         
  -2  -6   1        441.86        456.29         7.87 o                         
  -1  -6   1        463.18        497.15         9.33 o                         
   0  -6   1        372.13        471.76        11.39 o                         
   1  -6   1        980.20        997.38        20.85 o                         
   2  -6   1        546.27        492.26        16.13 o                         
   3  -6   1        407.21        395.54         8.37 o                         
   4  -6   1        303.22        274.96         5.99 o                         
   5  -6   1         22.16         17.08         1.13 o                         
   6  -6   1         14.02         12.09         0.82 o                         
  -7  -5   1         31.51         34.20         1.84 o                         
  -6  -5   1         25.77         25.01         1.17 o                         
  -5  -5   1        119.73        110.08         2.25 o                         
  -4  -5   1        409.65        420.97         6.17 o                         
  -3  -5   1         91.63         81.33         1.58 o                         
  -2  -5   1        553.17        539.78        10.14 o                         
  -1  -5   1        540.37        471.85         8.84 o                         
   0  -5   1       2177.25       1902.05        77.80 o                         
   1  -5   1       2219.07       2262.53        93.11 o                         
   2  -5   1       1043.33       1029.23        24.66 o                         
   3  -5   1         69.01         79.59         1.88 o                         
   4  -5   1         71.47         75.13         1.76 o                         
   5  -5   1        100.57         88.49         2.30 o                         
   6  -5   1         30.36         26.18         1.30 o                         
  -7  -4   1         66.62         73.10         3.30 o                         
  -6  -4   1         38.38         37.85         1.52 o                         
  -5  -4   1         71.62         68.91         1.67 o                         
  -4  -4   1        114.09        121.16         1.78 o                         
  -3  -4   1        119.07        117.20         2.02 o                         
  -2  -4   1        150.80        145.72         2.86 o                         
  -1  -4   1        376.86        309.54         6.63 o                         
   0  -4   1         31.00         51.22         2.76 o                         
   1  -4   1        538.79        609.09        16.88 o                         
   2  -4   1        154.45        183.39         4.51 o                         
   3  -4   1        333.13        288.16         6.22 o                         
   4  -4   1        240.28        228.26         4.48 o                         
   5  -4   1         32.76         25.22         0.96 o                         
   6  -4   1         84.84         78.65         2.47 o                         
  -7  -3   1         14.94         18.85         1.26 o                         
  -6  -3   1         46.80         36.31         1.56 o                         
  -5  -3   1        137.25        129.50         3.31 o                         
  -4  -3   1         58.20         56.29         0.94 o                         
  -3  -3   1         80.91         94.26         1.67 o                         
  -2  -3   1         44.52         40.53         0.87 o                         
   0  -3   1        636.07        577.27        24.03 o                         
   1  -3   1        238.50        214.67         5.21 o                         
   2  -3   1        277.46        273.06         8.29 o                         
   3  -3   1        275.18        287.48         6.58 o                         
   4  -3   1         16.44         12.53         0.66 o                         
   5  -3   1         58.34         52.27         1.19 o                         
   6  -3   1         53.65         52.27         1.48 o                         
  -7  -2   1         27.73         30.02         1.70 o                         
  -6  -2   1         25.29         26.48         1.80 o                         
  -5  -2   1        170.91        179.79         5.81 o                         
  -4  -2   1         55.75         50.20         1.51 o                         
  -3  -2   1        305.61        344.29         6.44 o                         
  -2  -2   1        767.86        707.96        14.53 o                         
   0  -2   1        882.94        755.03        30.87 o                         
   1  -2   1        171.75        121.23         6.19 o                         
   2  -2   1        793.21        766.75        16.00 o                         
   3  -2   1        722.41        657.29        12.34 o                         
   4  -2   1        151.84        146.00         2.87 o                         
   5  -2   1         52.67         45.06         1.04 o                         
   6  -2   1          7.79          7.74         0.67 o                         
   7  -2   1         36.75         40.61         1.03 o                         
  -7  -1   1         13.39         15.45         0.83 o                         
  -6  -1   1        101.17         93.32         4.54 o                         
  -5  -1   1         68.64         60.81         2.12 o                         
  -4  -1   1          0.34          2.60         0.34 o                         
  -3  -1   1        243.73        271.01         7.53 o                         
  -2  -1   1        572.87        573.21        13.56 o                         
   0  -1   1        478.97        486.81        19.94 o                         
   1  -1   1       1629.75       1446.72        57.31 o                         
   2  -1   1       1055.14        998.48        20.53 o                         
   3  -1   1       1268.46       1149.85        21.37 o                         
   4  -1   1         53.07         46.02         1.05 o                         
   5  -1   1        131.49        132.31         2.55 o                         
   6  -1   1         63.78         68.61         1.53 o                         
   7  -1   1         45.19         50.28         1.20 o                         
  -7   0   1         45.96         50.88         3.01 o                         
  -6   0   1          6.63          6.22         0.90 o                         
  -5   0   1          9.06          7.55         0.89 o                         
  -4   0   1          6.82          7.69         0.52 o                         
  -3   0   1        141.63        164.84         4.64 o                         
  -2   0   1        712.52        669.62        20.35 o                         
  -1   0   1        398.82        398.30        11.95 o                         
   3   0   1        218.97        299.72         5.68 o                         
   4   0   1        118.69        118.48         2.40 o                         
   5   0   1         30.78         30.04         0.94 o                         
   6   0   1         60.22         64.33         1.55 o                         
   7   0   1         14.76         16.59         0.68 o                         
  -7   1   1         67.46         77.05         3.61 o                         
  -6   1   1         27.77         29.04         1.39 o                         
  -5   1   1         50.15         46.99         1.42 o                         
  -4   1   1        166.47        163.88         3.28 o                         
  -3   1   1        362.35        384.96         9.25 o                         
  -2   1   1        276.23        252.89         7.41 o                         
   1   1   1        544.14        528.07        15.50 o                         
   3   1   1        232.59        247.46         4.24 o                         
   4   1   1         99.72        112.26         2.10 o                         
   5   1   1          7.28         10.60         0.53 o                         
   6   1   1         39.46         39.88         1.06 o                         
   7   1   1         49.24         58.77         1.43 o                         
  -6   2   1          1.45          1.02         0.41 o                         
  -5   2   1         40.83         47.71         1.35 o                         
  -4   2   1         81.71         77.50         1.58 o                         
  -3   2   1         70.37         83.48         2.71 o                         
  -2   2   1        658.74        692.32        16.47 o                         
  -1   2   1        403.71        338.81         7.97 o                         
   0   2   1         28.35         38.51         1.65 o                         
   1   2   1        377.55        387.77        12.28 o                         
   2   2   1         80.98         83.62         1.83 o                         
   3   2   1        879.53        954.26        19.48 o                         
   4   2   1         56.18         63.56         1.44 o                         
   5   2   1        106.21        112.26         1.89 o                         
   6   2   1         32.78         34.82         0.93 o                         
   7   2   1          0.57          0.43         0.29 o                         
  -6   3   1         12.68         11.32         0.77 o                         
  -5   3   1        104.51        110.77         2.61 o                         
  -4   3   1         23.35         19.76         0.72 o                         
  -3   3   1        517.95        516.28        15.67 o                         
  -2   3   1        524.95        518.60        21.98 o                         
  -1   3   1        831.16        788.58        31.82 o                         
   1   3   1        133.99        147.58         3.49 o                         
   2   3   1         23.08         29.34         1.14 o                         
   3   3   1       1225.75       1278.49        21.28 o                         
   4   3   1         73.36         81.64         1.29 o                         
   5   3   1          6.43         11.06         0.73 o                         
   6   3   1         40.27         37.27         0.98 o                         
   7   3   1          9.80         13.72         0.88 o                         
  -6   4   1         87.88         81.38         2.60 o                         
  -5   4   1         95.52         82.96         1.93 o                         
  -4   4   1         62.75         60.72         1.26 o                         
  -3   4   1         23.61         26.97         1.30 o                         
  -2   4   1         19.01         20.66         0.98 o                         
  -1   4   1         39.45         50.64         1.35 o                         
   0   4   1        763.52        700.41        31.87 o                         
   1   4   1        703.71        727.96        20.98 o                         
   2   4   1        444.37        478.86        11.69 o                         
   3   4   1        710.79        746.27        13.76 o                         
   4   4   1         48.30         46.65         0.87 o                         
   5   4   1         46.17         46.95         1.47 o                         
   6   4   1         94.47        102.31         2.31 o                         
   7   4   1         48.25         49.51         1.76 o                         
  -6   5   1        109.07        125.19         3.73 o                         
  -5   5   1         47.58         46.59         1.43 o                         
  -4   5   1        208.22        198.82         3.61 o                         
  -3   5   1        258.21        237.96         3.88 o                         
  -2   5   1          1.97          3.30         0.52 o                         
  -1   5   1        845.36        785.13        18.83 o                         
   0   5   1        130.39        149.46         3.73 o                         
   1   5   1         68.60         96.96         4.15 o                         
   2   5   1        146.91        147.46         4.28 o                         
   3   5   1        453.87        459.87        11.68 o                         
   4   5   1          8.76          9.58         0.60 o                         
   5   5   1         25.45         26.49         0.94 o                         
   6   5   1         21.52         19.23         1.06 o                         
   7   5   1         47.43         51.04         1.73 o                         
  -6   6   1         29.02         32.93         1.33 o                         
  -5   6   1         36.69         37.80         1.35 o                         
  -4   6   1         44.80         41.41         0.96 o                         
  -3   6   1         95.37         86.67         1.63 o                         
  -2   6   1        139.64        142.16         4.68 o                         
  -1   6   1        104.06        110.82         2.85 o                         
   0   6   1        236.42        277.39        12.41 o                         
   1   6   1       1194.02       1228.12        48.09 o                         
   2   6   1       1541.14       1559.75        43.70 o                         
   3   6   1        497.93        488.64        14.63 o                         
   4   6   1        198.20        179.61         3.95 o                         
   5   6   1         57.56         54.52         1.69 o                         
   6   6   1          6.59          8.34         1.12 o                         
   7   6   1         75.68         84.20         3.64 o                         
  -5   7   1         22.88         20.68         1.14 o                         
  -4   7   1         19.83         17.13         0.69 o                         
  -3   7   1         87.24         80.11         1.56 o                         
  -2   7   1          2.39          4.81         0.34 o                         
  -1   7   1         23.83         31.30         1.26 o                         
   0   7   1         11.72         14.57         0.82 o                         
   1   7   1        172.62        165.58         4.78 o                         
   2   7   1        460.42        463.28        13.21 o                         
   3   7   1        224.30        250.79         5.24 o                         
   4   7   1         59.29         64.05         2.35 o                         
   5   7   1        136.89        144.43         3.69 o                         
   6   7   1         38.51         37.29         2.98 o                         
  -4   8   1         49.36         49.86         1.25 o                         
  -3   8   1        248.85        251.30         4.07 o                         
  -2   8   1         81.73         82.48         1.54 o                         
  -1   8   1        126.81        118.38         1.90 o                         
   0   8   1         26.72         30.38         1.07 o                         
   1   8   1        112.79        122.78         3.67 o                         
   2   8   1         24.13         22.93         0.71 o                         
   3   8   1        214.24        209.60         4.51 o                         
   4   8   1        244.53        249.49         6.31 o                         
   5   8   1         62.38         65.94         2.38 o                         
   6   8   1         40.62         37.08         1.91 o                         
  -5   9   1         26.24         27.19         1.45 o                         
  -4   9   1         96.09         96.26         2.54 o                         
  -3   9   1          9.01          9.90         0.55 o                         
  -2   9   1        168.69        167.33         2.64 o                         
  -1   9   1        218.67        222.69         3.47 o                         
   0   9   1         26.35         26.45         0.72 o                         
   1   9   1         72.07         75.20         1.49 o                         
   2   9   1         78.37         85.39         2.20 o                         
   3   9   1        127.39        129.33         2.94 o                         
   4   9   1         48.48         43.82         1.29 o                         
   5   9   1          1.29          1.29         0.46 o                         
   6   9   1         54.30         52.51         2.55 o                         
  -4  10   1          8.75          9.00         0.66 o                         
  -3  10   1        107.01        114.24         2.56 o                         
  -2  10   1         72.27         75.64         1.46 o                         
  -1  10   1         35.19         25.06         0.75 o                         
   0  10   1          9.72         12.86         0.63 o                         
   1  10   1        121.60        110.19         2.06 o                         
   2  10   1        276.27        280.47         7.86 o                         
   3  10   1        154.39        146.33         3.82 o                         
   4  10   1         54.97         48.87         1.76 o                         
   5  10   1         32.36         28.35         2.04 o                         
   6  10   1         19.20         24.26         1.33 o                         
  -4  11   1          2.81          2.65         0.51 o                         
  -3  11   1          6.92          8.47         0.62 o                         
  -2  11   1        105.83        116.38         2.31 o                         
  -1  11   1         77.29         80.79         1.90 o                         
   0  11   1        168.31        121.47         2.24 o                         
   1  11   1        189.43        185.77         3.29 o                         
   2  11   1          1.41          2.46         0.36 o                         
   3  11   1         57.44         59.21         1.68 o                         
   4  11   1         11.12         13.81         0.98 o                         
   5  11   1         15.22         16.97         0.86 o                         
  -3  12   1         85.84         98.29         4.22 o                         
  -2  12   1          9.86         10.00         1.01 o                         
  -1  12   1         22.25         24.40         0.86 o                         
   0  12   1          7.53          7.29         0.53 o                         
   1  12   1        339.45        316.26         5.75 o                         
   2  12   1         29.52         29.65         1.23 o                         
   3  12   1         80.85         79.98         2.59 o                         
   4  12   1         66.01         65.04         2.72 o                         
   5  12   1         19.73         20.18         1.33 o                         
  -2  13   1         17.92         20.15         1.23 o                         
  -1  13   1          3.04          3.09         0.39 o                         
   0  13   1         15.28         21.45         1.19 o                         
   1  13   1         21.64         17.90         0.75 o                         
   2  13   1         82.12         84.06         2.59 o                         
   3  13   1         17.80         22.29         0.96 o                         
   4  13   1         38.89         41.01         2.08 o                         
   0  14   1         76.70         73.62         2.79 o                         
   1  14   1         67.86         64.69         2.11 o                         
   2  14   1         16.92         16.55         0.87 o                         
   3  14   1          1.30          3.44         1.67 o                         
  -2 -14   2          7.46          9.05         1.26 o                         
  -4 -13   2         67.49         59.80         1.90 o                         
  -3 -13   2          3.46          3.88         0.34 o                         
  -2 -13   2         23.41         24.43         1.05 o                         
  -1 -13   2          8.96          7.35         1.09 o                         
  -4 -12   2         29.46         31.57         0.73 o                         
  -3 -12   2         12.84         17.29         0.68 o                         
  -2 -12   2         30.67         32.64         1.03 o                         
  -5 -11   2         15.90         17.83         0.63 o                         
  -4 -11   2         52.05         47.45         1.17 o                         
  -3 -11   2          0.57          0.34         0.23 o                         
  -2 -11   2        163.78        162.95         3.94 o                         
  -1 -11   2        122.83        114.57         3.45 o                         
  -5 -10   2         14.41         14.26         0.57 o                         
  -4 -10   2         24.60         23.37         0.71 o                         
  -3 -10   2        185.50        182.10         3.16 o                         
  -2 -10   2          9.46         13.34         0.49 o                         
  -1 -10   2         10.71         10.91         0.65 o                         
  -6  -9   2         30.23         30.43         1.50 o                         
  -5  -9   2         28.13         28.36         0.90 o                         
  -4  -9   2         70.02         69.03         1.44 o                         
  -3  -9   2          5.01          6.21         0.32 o                         
  -2  -9   2        358.38        347.00         6.42 o                         
  -1  -9   2        106.68        108.47         2.67 o                         
   0  -9   2          4.65          3.23         0.80 o                         
   1  -9   2        242.95        240.55         9.70 o                         
  -6  -8   2          3.81          4.56         0.82 o                         
  -5  -8   2         12.54         11.05         0.43 o                         
  -4  -8   2        163.79        148.56         2.43 o                         
  -3  -8   2         41.91         36.74         0.71 o                         
  -2  -8   2        134.26        126.58         2.40 o                         
  -1  -8   2        152.23        147.51         3.10 o                         
   0  -8   2        261.33        248.49        12.63 o                         
   1  -8   2         61.67         57.52         2.62 o                         
   4  -8   2          1.02          2.48         0.69 o                         
  -6  -7   2         43.45         40.62         1.57 o                         
  -5  -7   2         32.19         29.00         0.73 o                         
  -4  -7   2         84.72         86.98         1.47 o                         
  -3  -7   2         10.10         12.49         0.68 o                         
  -2  -7   2         81.71         60.78         1.16 o                         
  -1  -7   2         56.58         56.74         1.15 o                         
   0  -7   2          2.24          1.52         0.43 o                         
   1  -7   2         27.23         25.39         3.44 o                         
   2  -7   2        439.95        373.50        12.83 o                         
   3  -7   2         60.27         57.94         1.89 o                         
   4  -7   2         16.71         17.20         1.03 o                         
   5  -7   2         19.32         16.79         1.15 o                         
  -6  -6   2         25.08         20.06         1.10 o                         
  -5  -6   2        337.80        323.66         6.18 o                         
  -4  -6   2          1.27          4.33         0.27 o                         
  -3  -6   2         12.83         13.57         0.35 o                         
  -2  -6   2         95.81         90.88         1.63 o                         
  -1  -6   2         40.32         47.30         0.97 o                         
   0  -6   2         59.89         85.58         2.36 o                         
   1  -6   2        270.75        295.12         9.58 o                         
   2  -6   2        214.25        194.36         5.37 o                         
   3  -6   2        123.16        111.96         3.07 o                         
   4  -6   2          9.89          7.86         0.72 o                         
   5  -6   2         83.97         77.01         2.30 o                         
   6  -6   2         27.88         19.72         0.87 o                         
  -6  -5   2         30.86         33.40         1.72 o                         
  -5  -5   2         19.52         21.41         0.74 o                         
  -4  -5   2        905.11        873.19        13.55 o                         
  -3  -5   2         57.98         66.53         1.32 o                         
  -2  -5   2         26.83         22.78         0.61 o                         
  -1  -5   2        789.23        773.24        14.27 o                         
   0  -5   2         97.54        132.25         3.33 o                         
   1  -5   2        518.17        458.53        14.57 o                         
   2  -5   2        494.37        516.82        15.72 o                         
   3  -5   2        208.43        212.97         4.68 o                         
   4  -5   2        247.78        261.78         5.10 o                         
   5  -5   2         16.44         17.46         1.30 o                         
   6  -5   2         32.86         24.50         0.96 o                         
  -7  -4   2          7.85          6.98         0.92 o                         
  -6  -4   2          0.50          2.35         0.78 o                         
  -5  -4   2        249.18        246.37         5.14 o                         
  -4  -4   2        164.54        161.09         2.43 o                         
  -3  -4   2        125.14        127.55         2.35 o                         
  -2  -4   2        230.26        259.22         4.87 o                         
  -1  -4   2        691.98        656.76        12.17 o                         
   0  -4   2        523.39        447.16        19.12 o                         
   1  -4   2        786.29        748.40        18.25 o                         
   2  -4   2        176.16        199.91         5.02 o                         
   3  -4   2        371.38        371.15         7.96 o                         
   4  -4   2         26.73         29.93         0.91 o                         
   5  -4   2        174.48        174.10         3.14 o                         
   6  -4   2         25.07         28.02         0.94 o                         
  -7  -3   2         17.54         16.47         1.16 o                         
  -6  -3   2         23.37         29.17         1.87 o                         
  -5  -3   2        107.47         99.61         2.35 o                         
  -4  -3   2        275.58        280.15         4.34 o                         
  -3  -3   2         49.02         53.99         1.04 o                         
  -2  -3   2       1111.03       1057.11        30.91 o                         
  -1  -3   2        218.10        207.07         4.32 o                         
   0  -3   2        900.41        859.05        24.87 o                         
   1  -3   2        236.44        225.99         9.23 o                         
   2  -3   2         12.65         13.25         0.65 o                         
   3  -3   2        181.16        178.95         3.89 o                         
   4  -3   2        136.43        136.83         2.82 o                         
   5  -3   2         16.37         19.52         0.73 o                         
   6  -3   2         54.76         52.12         1.45 o                         
  -7  -2   2         29.14         34.95         1.80 o                         
  -6  -2   2         14.26         13.51         1.20 o                         
  -5  -2   2        234.78        216.82         4.70 o                         
  -4  -2   2         23.20         22.87         0.73 o                         
  -3  -2   2         16.74         18.48         0.50 o                         
  -2  -2   2        110.63         80.88         1.59 o                         
   1  -2   2       1298.14       1145.08        46.83 o                         
   2  -2   2        472.30        409.86        10.79 o                         
   3  -2   2         88.28         98.84         2.71 o                         
   4  -2   2         41.24         35.54         1.72 o                         
   5  -2   2         13.98         14.66         0.64 o                         
   6  -2   2         26.00         27.78         0.87 o                         
   7  -2   2         14.43         16.29         0.62 o                         
  -7  -1   2         24.56         27.14         1.05 o                         
  -6  -1   2          9.89         11.03         1.03 o                         
  -5  -1   2        261.51        243.94         5.35 o                         
  -4  -1   2         34.41         34.84         0.92 o                         
  -3  -1   2        178.39        198.82         4.74 o                         
  -2  -1   2        690.76        632.42        12.82 o                         
  -1  -1   2        159.97        140.11         5.75 o                         
   2  -1   2         13.76         12.02         0.82 o                         
   3  -1   2         83.29         75.87         1.56 o                         
   4  -1   2        110.05        105.20         1.98 o                         
   5  -1   2        332.13        314.26         6.39 o                         
   6  -1   2         65.37         65.27         1.47 o                         
   7  -1   2          9.70         13.14         0.57 o                         
  -7   0   2         34.32         33.19         1.19 o                         
  -6   0   2         26.78         36.64         1.59 o                         
  -5   0   2          6.71          8.92         0.92 o                         
  -4   0   2        266.62        257.67         5.03 o                         
  -3   0   2        117.35        125.96         3.69 o                         
  -2   0   2        462.86        485.06        11.36 o                         
  -1   0   2        574.22        488.30        14.16 o                         
   2   0   2          9.65         16.50         0.47 o                         
   3   0   2        488.02        518.18        13.50 o                         
   4   0   2         44.43         41.54         1.23 o                         
   5   0   2        130.80        118.98         2.16 o                         
   6   0   2          5.41          6.23         0.45 o                         
   7   0   2          4.53          4.19         0.35 o                         
  -6   1   2         39.17         38.98         1.66 o                         
  -5   1   2        223.61        222.09         4.86 o                         
  -4   1   2         20.69         24.21         0.75 o                         
  -3   1   2         14.73         12.62         1.23 o                         
  -2   1   2         39.03         44.49         1.18 o                         
   0   1   2        481.87        450.23        12.86 o                         
   1   1   2       1033.09        976.72        38.70 o                         
   2   1   2       1510.86       1347.27        55.23 o                         
   3   1   2        800.89        835.61        14.18 o                         
   4   1   2         97.34         97.65         1.87 o                         
   5   1   2         39.45         37.31         0.87 o                         
   6   1   2         33.60         33.75         0.86 o                         
   7   1   2         31.48         29.18         0.90 o                         
  -6   2   2          0.26          1.23         0.61 o                         
  -5   2   2         83.25         83.46         2.07 o                         
  -4   2   2        241.36        218.70         4.28 o                         
  -3   2   2        121.17        131.47         3.78 o                         
  -2   2   2         75.28         76.40         2.05 o                         
  -1   2   2        335.49        316.04         7.52 o                         
   0   2   2         25.14         20.12         0.53 o                         
   2   2   2       1238.05       1191.21        33.75 o                         
   3   2   2        582.05        598.54        10.34 o                         
   4   2   2        147.66        180.68         3.09 o                         
   5   2   2          6.36          6.05         0.41 o                         
   6   2   2         30.19         38.74         0.99 o                         
   7   2   2          1.74          4.18         0.55 o                         
  -6   3   2         59.47         58.67         1.59 o                         
  -5   3   2         10.20         10.74         1.01 o                         
  -4   3   2         41.39         42.76         1.19 o                         
  -3   3   2        128.89        147.24         4.61 o                         
  -2   3   2        211.68        222.67         7.00 o                         
  -1   3   2        546.86        559.76        15.98 o                         
   0   3   2        369.24        353.13         9.08 o                         
   1   3   2        192.72        177.75         8.83 o                         
   2   3   2        195.67        193.09         3.66 o                         
   3   3   2        191.41        186.93         4.56 o                         
   4   3   2         90.27         90.77         1.49 o                         
   5   3   2         14.68         16.54         0.70 o                         
   6   3   2         99.94        107.87         2.18 o                         
   7   3   2         16.65         13.89         0.82 o                         
  -6   4   2         13.77         12.82         0.77 o                         
  -5   4   2         28.58         27.84         0.95 o                         
  -4   4   2         54.78         61.17         1.44 o                         
  -3   4   2         31.65         35.03         0.99 o                         
  -2   4   2         59.49         61.05         2.79 o                         
  -1   4   2        215.09        199.65         6.40 o                         
   0   4   2         97.43        118.20         2.84 o                         
   1   4   2        718.06        696.20        20.01 o                         
   2   4   2        123.87        153.63         7.21 o                         
   3   4   2         49.40         43.53         4.48 o                         
   4   4   2         76.80         67.76         1.29 o                         
   5   4   2        496.58        444.92         8.91 o                         
   6   4   2         18.72         16.90         0.84 o                         
   7   4   2          5.06          8.19         0.99 o                         
  -6   5   2         56.91         54.39         1.77 o                         
  -5   5   2        112.15        110.15         2.80 o                         
  -4   5   2        407.68        372.82         6.50 o                         
  -3   5   2        115.84        110.60         1.97 o                         
  -2   5   2         56.60         61.31         4.31 o                         
  -1   5   2        105.29        114.09         3.02 o                         
   0   5   2        464.22        518.26        19.81 o                         
   1   5   2        169.61        193.07         7.69 o                         
   2   5   2        271.80        265.80        10.96 o                         
   3   5   2         73.27         80.60         2.49 o                         
   4   5   2        259.03        251.92         4.83 o                         
   5   5   2        108.54        124.39         2.84 o                         
   6   5   2         66.35         65.64         2.29 o                         
   7   5   2         13.92         15.37         0.95 o                         
  -6   6   2          8.36         11.16         0.85 o                         
  -4   6   2         85.25         80.44         1.58 o                         
  -3   6   2         61.60         57.25         1.31 o                         
  -2   6   2        367.28        380.65        11.29 o                         
  -1   6   2        302.81        330.81         8.16 o                         
   0   6   2        316.31        333.28        12.57 o                         
   1   6   2         33.99         32.06         1.60 o                         
   2   6   2        329.98        324.14         7.74 o                         
   3   6   2        145.28        165.87         9.06 o                         
   4   6   2         53.38         57.74         1.50 o                         
   5   6   2         54.73         50.68         1.57 o                         
   6   6   2         44.16         42.49         1.46 o                         
   7   6   2          5.81          6.43         1.12 o                         
  -4   7   2         84.41         83.36         1.67 o                         
  -3   7   2        236.57        223.22         3.98 o                         
  -2   7   2         51.53         44.61         1.01 o                         
  -1   7   2          0.13          0.86         0.40 o                         
   0   7   2          4.49          3.64         0.53 o                         
   1   7   2        360.03        401.09        11.44 o                         
   2   7   2         18.59         19.85         0.95 o                         
   3   7   2        344.89        338.30         9.25 o                         
   4   7   2         49.75         45.48         3.71 o                         
   5   7   2         29.12         29.63         1.12 o                         
   6   7   2         35.58         41.96         2.72 o                         
   7   7   2         13.11         15.52         1.12 o                         
  -5   8   2         37.10         37.93         1.34 o                         
  -4   8   2         12.98         13.39         0.62 o                         
  -3   8   2        120.97        103.72         2.61 o                         
  -2   8   2        154.59        141.93         3.12 o                         
  -1   8   2        119.12        113.93         1.84 o                         
   0   8   2         19.76         24.01         0.69 o                         
   1   8   2         12.68         12.59         0.76 o                         
   2   8   2         46.16         47.01         1.39 o                         
   3   8   2         15.32         12.57         0.68 o                         
   4   8   2         47.24         47.48         1.57 o                         
   5   8   2         14.10         18.45         2.93 o                         
   6   8   2         50.66         66.06         3.06 o                         
  -4   9   2         10.10         11.35         0.68 o                         
  -3   9   2          3.17          2.92         0.37 o                         
  -2   9   2         46.07         45.07         0.98 o                         
  -1   9   2        133.04        127.92         2.25 o                         
   0   9   2        108.19        101.21         2.06 o                         
   1   9   2        280.48        270.24         4.65 o                         
   2   9   2        403.26        370.99         5.90 o                         
   3   9   2        362.85        339.39         8.30 o                         
   4   9   2        248.18        234.49         6.70 o                         
   5   9   2          2.99          2.93         0.92 o                         
   6   9   2         53.84         53.16         2.55 o                         
  -4  10   2         26.22         25.42         1.43 o                         
  -3  10   2          4.91          5.41         0.58 o                         
  -2  10   2         18.42         19.80         0.66 o                         
  -1  10   2         16.35         15.45         0.67 o                         
   0  10   2          9.31         11.95         1.12 o                         
   1  10   2         65.65         69.30         1.39 o                         
   2  10   2         87.29         80.98         5.75 o                         
   3  10   2        125.08        110.31         2.55 o                         
   4  10   2        110.16        101.28         4.20 o                         
   5  10   2         84.41         77.30         2.84 o                         
   6  10   2          3.35          5.65         0.75 o                         
  -3  11   2         62.77         59.88         1.67 o                         
  -2  11   2         10.01         12.47         0.50 o                         
  -1  11   2         65.32         73.55         1.76 o                         
   0  11   2         17.43         24.66         0.86 o                         
   1  11   2         93.41         77.61         1.52 o                         
   2  11   2         55.14         56.79         1.67 o                         
   3  11   2         38.96         28.31         1.46 o                         
   4  11   2         89.56         85.78         2.83 o                         
   5  11   2         53.84         53.65         1.83 o                         
  -3  12   2         17.09         18.75         1.53 o                         
  -2  12   2         35.77         39.22         1.38 o                         
  -1  12   2         20.80         22.11         0.72 o                         
   0  12   2          3.74          5.12         0.46 o                         
   1  12   2         78.25         77.24         1.79 o                         
   2  12   2        166.38        155.58         4.65 o                         
   3  12   2        309.69        293.71        15.04 o                         
   4  12   2         44.37         45.88         2.48 o                         
   5  12   2         39.25         39.89         2.11 o                         
  -2  13   2         37.28         35.49         4.85 o                         
  -1  13   2         63.42         68.87         1.88 o                         
   0  13   2         58.36         66.40         1.87 o                         
   1  13   2         19.18         21.52         0.87 o                         
   2  13   2         66.46         60.81         1.95 o                         
   3  13   2        112.15        109.47         3.41 o                         
   4  13   2        175.75        177.72         7.35 o                         
  -1  14   2          0.96          1.40         0.44 o                         
   0  14   2          3.69          2.88         0.34 o                         
   1  14   2         34.65         31.96         1.17 o                         
   2  14   2        185.78        192.41         5.53 o                         
   3  14   2         57.67         55.03         1.87 o                         
  -3 -13   3         33.02         31.80         0.88 o                         
  -2 -13   3          3.15          2.73         0.39 o                         
  -1 -13   3          0.54          1.70         0.58 o                         
  -4 -12   3         12.31         13.39         0.48 o                         
  -3 -12   3          2.95          2.54         0.27 o                         
  -2 -12   3         13.42         14.64         0.61 o                         
  -5 -11   3         12.08         12.08         0.56 o                         
  -4 -11   3         30.15         31.75         0.81 o                         
  -3 -11   3         19.62         20.38         0.60 o                         
  -2 -11   3         24.45         25.09         0.81 o                         
  -1 -11   3         12.88         13.48         0.99 o                         
   0 -11   3         18.00         18.96         1.51 o                         
  -5 -10   3         42.68         44.52         1.27 o                         
  -4 -10   3        123.24        117.76         2.29 o                         
  -3 -10   3         28.53         26.70         0.71 o                         
  -2 -10   3         91.26         90.39         1.81 o                         
  -1 -10   3        167.03        150.21         4.82 o                         
   0 -10   3        134.48        109.20         3.37 o                         
  -5  -9   3         98.56         88.99         2.23 o                         
  -4  -9   3        188.71        167.85         2.97 o                         
  -3  -9   3        702.72        658.72        10.30 o                         
  -2  -9   3         25.97         27.57         0.89 o                         
  -1  -9   3        181.21        178.30         3.81 o                         
   0  -9   3         22.33         24.70         0.63 o                         
   1  -9   3         40.07         32.33         1.97 o                         
  -6  -8   3         13.30         12.08         0.92 o                         
  -5  -8   3          2.82          3.04         0.35 o                         
  -4  -8   3        147.53        153.64         2.68 o                         
  -3  -8   3        185.06        177.80         3.85 o                         
  -2  -8   3         59.66         63.25         1.18 o                         
  -1  -8   3          5.48          4.57         0.32 o                         
   0  -8   3          7.23          7.50         0.71 o                         
   1  -8   3        224.70        226.26         5.84 o                         
   2  -8   3        182.53        172.65        14.06 o                         
   3  -8   3          1.13          2.31         0.68 o                         
   4  -8   3          5.67          9.69         1.24 o                         
   5  -8   3          1.62          0.07         1.26 o                         
  -6  -7   3         73.30         72.26         2.41 o                         
  -5  -7   3        100.06         92.13         2.07 o                         
  -4  -7   3          5.90          5.48         0.30 o                         
  -3  -7   3         25.97         25.44         0.56 o                         
  -2  -7   3         38.75         43.62         0.84 o                         
  -1  -7   3         38.61         36.06         0.78 o                         
   0  -7   3         44.88         57.78         1.38 o                         
   1  -7   3         36.16         34.18         2.21 o                         
   2  -7   3        108.71         95.39         3.62 o                         
   3  -7   3         20.84         19.10         0.82 o                         
   4  -7   3         15.36         12.95         0.90 o                         
   5  -7   3         11.00         13.94         1.00 o                         
  -6  -6   3         37.18         42.71         1.58 o                         
  -5  -6   3        207.62        203.23         4.37 o                         
  -4  -6   3         42.64         42.59         0.81 o                         
  -3  -6   3         94.50         93.88         1.48 o                         
  -2  -6   3        218.84        210.33         3.68 o                         
  -1  -6   3        491.53        502.34        10.54 o                         
   0  -6   3         39.63         27.50         0.71 o                         
   1  -6   3         67.96         62.45         4.08 o                         
   2  -6   3        155.25        164.33         3.78 o                         
   3  -6   3        146.02        148.67         3.28 o                         
   4  -6   3         87.25         84.00         1.90 o                         
   5  -6   3          5.69          4.62         0.58 o                         
   6  -6   3         21.70         15.99         1.16 o                         
  -6  -5   3         80.28         76.22         2.58 o                         
  -5  -5   3         48.01         47.69         1.39 o                         
  -4  -5   3         37.74         38.01         0.72 o                         
  -3  -5   3        211.86        204.79         2.97 o                         
  -2  -5   3        364.71        366.87         6.30 o                         
  -1  -5   3        217.97        222.96         4.24 o                         
   0  -5   3         13.96         13.62         1.15 o                         
   1  -5   3        805.27        730.87        17.80 o                         
   2  -5   3         66.95         55.75         1.55 o                         
   3  -5   3        145.30        146.87         3.56 o                         
   4  -5   3         10.34         12.06         0.82 o                         
   5  -5   3          8.73          6.73         0.55 o                         
   6  -5   3         22.26         19.69         0.84 o                         
  -6  -4   3         33.34         36.99         1.49 o                         
  -5  -4   3         50.13         46.84         1.49 o                         
  -4  -4   3        211.89        208.88         3.40 o                         
  -3  -4   3       1010.16       1001.52        15.75 o                         
  -2  -4   3        140.54        157.15         2.78 o                         
  -1  -4   3         70.22         66.15         1.31 o                         
   0  -4   3         10.64         17.67         1.62 o                         
   1  -4   3        118.74        126.41         3.38 o                         
   2  -4   3        341.59        355.37         8.76 o                         
   3  -4   3         57.95         62.40         1.52 o                         
   4  -4   3        269.52        250.20         5.03 o                         
   5  -4   3         71.81         65.71         1.42 o                         
   6  -4   3          8.72          8.39         0.54 o                         
  -6  -3   3         81.47         82.63         3.98 o                         
  -5  -3   3        218.17        213.37         4.62 o                         
  -4  -3   3        713.19        710.35        11.94 o                         
  -3  -3   3        626.47        661.69        10.31 o                         
  -2  -3   3         32.33         57.46         1.17 o                         
  -1  -3   3         84.55         93.51         1.77 o                         
   0  -3   3        113.42        133.63         3.25 o                         
   1  -3   3         89.75        100.70         2.22 o                         
   2  -3   3        721.03        662.67        13.83 o                         
   3  -3   3         34.91         40.34         0.99 o                         
   4  -3   3        252.91        254.02         4.91 o                         
   5  -3   3         57.68         64.69         1.37 o                         
   6  -3   3         72.89         89.57         1.74 o                         
  -7  -2   3         33.35         37.68         1.84 o                         
  -6  -2   3         37.42         44.26         1.88 o                         
  -5  -2   3         57.15         56.20         2.63 o                         
  -4  -2   3        285.42        266.18         5.00 o                         
  -3  -2   3         73.75         79.20         1.43 o                         
  -2  -2   3       1151.97       1118.29        26.87 o                         
   0  -2   3       1679.39       1572.68        64.36 o                         
   1  -2   3        309.09        304.11         6.43 o                         
   3  -2   3        192.24        201.07         3.94 o                         
   4  -2   3         63.15         60.95         1.24 o                         
   5  -2   3         58.84         60.61         1.24 o                         
   6  -2   3         23.93         23.99         0.71 o                         
   7  -2   3         60.91         66.56         1.50 o                         
  -6  -1   3         19.29         20.08         2.88 o                         
  -5  -1   3         99.87        110.92         2.63 o                         
  -4  -1   3        242.11        238.82         4.48 o                         
  -3  -1   3        590.61        594.21        13.80 o                         
  -2  -1   3        101.45        112.90         1.90 o                         
  -1  -1   3        495.55        464.07        15.37 o                         
   1  -1   3        158.21        151.74         3.32 o                         
   2  -1   3        115.70        123.82         2.65 o                         
   3  -1   3        132.19        129.32         4.25 o                         
   4  -1   3         58.25         53.27         1.23 o                         
   5  -1   3        113.43        112.69         2.00 o                         
   6  -1   3         79.56         72.22         1.44 o                         
   7  -1   3         12.38         15.57         0.60 o                         
  -6   0   3          8.99          9.67         1.09 o                         
  -5   0   3        355.26        330.47         9.22 o                         
  -4   0   3        316.38        308.86         7.75 o                         
  -3   0   3        118.07        124.91         3.71 o                         
  -2   0   3        202.84        179.06         3.37 o                         
  -1   0   3        215.61        205.67         4.27 o                         
   0   0   3        958.94        753.59        29.25 o                         
   1   0   3        376.71        373.18         9.02 o                         
   2   0   3        171.88        165.39         4.04 o                         
   3   0   3        412.93        450.97         9.38 o                         
   4   0   3          8.55         11.52         0.48 o                         
   5   0   3         95.80        101.56         2.17 o                         
   6   0   3         82.61         77.90         1.52 o                         
   7   0   3         32.20         32.13         0.86 o                         
  -6   1   3          9.36         15.23         1.79 o                         
  -5   1   3        229.69        221.04         4.81 o                         
  -4   1   3        115.96        113.03         2.19 o                         
  -3   1   3         91.12         92.98         3.55 o                         
  -2   1   3        461.76        503.75        12.15 o                         
  -1   1   3        129.83        114.97         2.44 o                         
   1   1   3         46.76         50.49         1.78 o                         
   2   1   3        916.56        891.71        18.09 o                         
   3   1   3        212.55        223.42         4.27 o                         
   4   1   3        381.20        395.61         6.24 o                         
   5   1   3         19.05         23.24         0.75 o                         
   6   1   3         11.06         11.01         0.55 o                         
   7   1   3         11.25         13.33         0.56 o                         
  -6   2   3         40.70         36.82         1.24 o                         
  -5   2   3         28.47         29.99         1.10 o                         
  -4   2   3        129.24        117.22         2.42 o                         
  -3   2   3         12.26         16.33         0.68 o                         
  -2   2   3        305.68        323.11         7.64 o                         
  -1   2   3        258.79        288.50         9.04 o                         
   0   2   3         36.06         43.57         1.16 o                         
   2   2   3        521.61        526.08        10.97 o                         
   3   2   3       1265.14       1278.47        23.10 o                         
   4   2   3        123.53        161.81         2.93 o                         
   5   2   3          7.25          7.85         0.50 o                         
   6   2   3         74.89         70.83         1.50 o                         
   7   2   3          8.38          7.04         0.49 o                         
  -6   3   3         31.19         37.31         1.01 o                         
  -5   3   3        201.56        185.59         4.65 o                         
  -4   3   3         72.95         63.67         1.52 o                         
  -3   3   3        179.48        189.63         6.60 o                         
  -2   3   3        510.85        500.51        26.44 o                         
  -1   3   3        266.28        271.54         7.95 o                         
   1   3   3        778.48        738.89        29.78 o                         
   2   3   3         62.29         55.46         2.05 o                         
   3   3   3         51.51         68.84         1.31 o                         
   4   3   3          1.49          1.48         0.23 o                         
   5   3   3         48.57         61.78         1.33 o                         
   6   3   3         16.78         20.79         0.71 o                         
   7   3   3          9.17          9.58         0.75 o                         
  -6   4   3          9.91         10.05         0.67 o                         
  -5   4   3         21.94         16.71         0.73 o                         
  -4   4   3        108.96         99.78         2.67 o                         
  -3   4   3         21.17         25.45         0.78 o                         
  -2   4   3         36.39         39.64         1.48 o                         
  -1   4   3        523.88        527.20        16.15 o                         
   1   4   3        950.38        898.10        25.30 o                         
   2   4   3       1331.01       1319.32        30.89 o                         
   3   4   3        383.04        406.80         9.88 o                         
   4   4   3         46.83         45.66         0.96 o                         
   5   4   3          6.02          6.26         0.47 o                         
   6   4   3         13.24         10.68         0.64 o                         
   7   4   3         14.44         18.07         0.83 o                         
  -6   5   3         27.34         28.32         1.05 o                         
  -5   5   3         61.41         59.62         1.72 o                         
  -4   5   3        232.98        220.09         3.57 o                         
  -3   5   3         65.45         61.78         1.18 o                         
  -2   5   3          7.25          6.07         0.64 o                         
  -1   5   3        150.67        143.03         4.55 o                         
   0   5   3          2.63          5.31         0.44 o                         
   1   5   3         73.57         78.55         3.23 o                         
   2   5   3        140.10        153.39         6.30 o                         
   3   5   3         23.82         26.59         0.97 o                         
   4   5   3         59.69         57.50         1.51 o                         
   5   5   3         38.86         32.41         1.01 o                         
   6   5   3          4.23          4.11         0.53 o                         
   7   5   3         54.64         46.15         1.63 o                         
  -5   6   3          9.42          9.97         0.70 o                         
  -4   6   3        113.22        112.11         3.02 o                         
  -3   6   3        107.67         97.31         1.90 o                         
  -2   6   3         16.91         13.00         0.53 o                         
  -1   6   3          8.14          7.61         0.57 o                         
   0   6   3         12.75         16.05         1.50 o                         
   1   6   3         20.71         23.01         0.93 o                         
   2   6   3        245.91        239.85        10.77 o                         
   3   6   3          0.47          1.52         0.30 o                         
   4   6   3         13.84         14.74         0.64 o                         
   5   6   3         93.61         86.98         2.26 o                         
   6   6   3         20.30         21.82         1.08 o                         
   7   6   3         20.72         20.21         1.43 o                         
  -5   7   3         11.50         11.84         0.72 o                         
  -4   7   3         49.38         49.55         1.27 o                         
  -3   7   3        247.18        246.27         4.51 o                         
  -2   7   3        193.86        207.61         3.43 o                         
  -1   7   3         27.23         26.69         0.93 o                         
   0   7   3        215.07        218.21         9.36 o                         
   1   7   3        282.28        295.31        12.08 o                         
   2   7   3        118.00        108.14         3.54 o                         
   3   7   3        274.30        277.21         6.70 o                         
   4   7   3        257.83        241.01        11.32 o                         
   5   7   3         57.65         56.21         1.72 o                         
   7   7   3         38.76         44.92         2.14 o                         
  -5   8   3          3.71          3.95         0.65 o                         
  -4   8   3        174.54        170.00         3.96 o                         
  -3   8   3        130.15        133.55         2.62 o                         
  -2   8   3        286.69        272.67         4.45 o                         
  -1   8   3        290.92        274.91         4.43 o                         
   0   8   3         43.44         39.18         1.39 o                         
   1   8   3        245.38        251.95         6.18 o                         
   2   8   3         11.28         11.57         0.79 o                         
   3   8   3         91.15         91.82         5.24 o                         
   4   8   3        218.53        210.37         5.73 o                         
   5   8   3        278.46        264.78        11.33 o                         
   6   8   3         31.92         31.34         1.91 o                         
  -4   9   3          1.08          1.74         0.35 o                         
  -3   9   3         37.49         41.10         1.42 o                         
  -2   9   3         47.25         51.89         1.09 o                         
  -1   9   3         54.15         52.80         1.57 o                         
   0   9   3          3.24          3.86         0.42 o                         
   1   9   3        166.67        171.97         3.36 o                         
   2   9   3        203.56        194.18         3.79 o                         
   3   9   3        280.20        275.40         9.55 o                         
   4   9   3         35.47         31.53         2.08 o                         
   5   9   3         97.65         90.63         4.78 o                         
   6   9   3        120.23        128.34         5.45 o                         
  -4  10   3          9.26          9.68         0.66 o                         
  -3  10   3         30.44         27.23         1.02 o                         
  -2  10   3          5.83          8.88         0.51 o                         
  -1  10   3         46.46         46.27         1.57 o                         
   0  10   3         20.45         22.92         0.73 o                         
   1  10   3         53.39         47.97         1.83 o                         
   2  10   3        121.26        116.04         3.15 o                         
   3  10   3         89.31         84.15         2.44 o                         
   4  10   3          2.60          3.34         0.71 o                         
   5  10   3         14.54         14.30         1.36 o                         
   6  10   3          0.46          0.39         0.37 o                         
  -3  11   3          0.54          0.58         0.36 o                         
  -2  11   3        126.18        106.21         2.84 o                         
  -1  11   3         13.05         11.94         0.55 o                         
   0  11   3         19.83         20.79         0.70 o                         
   1  11   3         94.63         86.42         2.05 o                         
   2  11   3        108.25        102.89         3.47 o                         
   3  11   3          0.39          0.45         0.37 o                         
   4  11   3         24.07         22.85         1.17 o                         
   5  11   3         58.11         56.67         1.90 o                         
  -3  12   3         18.09         20.21         1.17 o                         
  -2  12   3         79.04         78.35         2.54 o                         
  -1  12   3        154.81        146.96         3.68 o                         
   0  12   3        141.52        145.11         3.68 o                         
   1  12   3         12.19         11.70         0.67 o                         
   2  12   3        193.51        201.54         6.05 o                         
   3  12   3         99.47        100.67         3.27 o                         
   4  12   3        154.65        154.13         6.74 o                         
   5  12   3         24.57         28.55         1.67 o                         
  -2  13   3         40.24         47.80         2.14 o                         
  -1  13   3         54.30         56.41         1.96 o                         
   0  13   3          5.42          9.23         0.88 o                         
   1  13   3         32.86         25.44         1.89 o                         
   2  13   3          1.34          2.29         0.41 o                         
   3  13   3         12.98          9.63         0.73 o                         
   4  13   3         86.33         91.41         3.91 o                         
  -1  14   3         22.71         23.07         0.99 o                         
   0  14   3         37.35         40.70         1.22 o                         
   1  14   3          8.87          9.52         0.54 o                         
   2  14   3         66.45         62.77         1.94 o                         
   3  14   3         52.44         61.33         2.93 o                         
  -3 -13   4          0.62          0.57         0.48 o                         
  -2 -13   4         63.61         66.67         3.03 o                         
  -4 -12   4         14.55         14.63         0.62 o                         
  -3 -12   4         25.63         26.09         0.74 o                         
  -2 -12   4         11.09         13.64         0.74 o                         
  -1 -12   4         19.27         21.47         1.70 o                         
   0 -12   4          3.18          2.86         0.58 o                         
  -4 -11   4         16.06         18.46         0.57 o                         
  -3 -11   4         62.15         61.50         1.28 o                         
  -2 -11   4        108.41        101.72         2.52 o                         
  -1 -11   4         65.16         59.35         2.27 o                         
   0 -11   4         15.47         15.15         1.02 o                         
  -5 -10   4          6.58          7.19         0.42 o                         
  -4 -10   4         16.02         14.50         0.67 o                         
  -3 -10   4         87.03         88.26         1.63 o                         
  -2 -10   4         79.81         79.17         1.49 o                         
  -1 -10   4        472.13        470.74         9.82 o                         
   0 -10   4        544.73        515.46        14.04 o                         
  -5  -9   4          1.81          1.66         0.28 o                         
  -4  -9   4          1.77          2.39         0.23 o                         
  -3  -9   4        262.34        261.52         4.20 o                         
  -2  -9   4        712.75        695.51        10.87 o                         
  -1  -9   4        561.56        546.43         9.96 o                         
   0  -9   4         46.22         41.81         0.99 o                         
   1  -9   4         53.82         57.26         1.55 o                         
  -6  -8   4         89.16         90.46         3.78 o                         
  -5  -8   4         19.09         18.29         0.66 o                         
  -4  -8   4         97.94         92.97         1.90 o                         
  -3  -8   4        120.62        118.02         1.96 o                         
  -2  -8   4        508.99        486.17         7.64 o                         
  -1  -8   4        826.43        814.35        13.68 o                         
   0  -8   4        195.06        198.97         6.11 o                         
   1  -8   4        136.23        144.98         3.91 o                         
   2  -8   4        188.29        192.05         8.17 o                         
   3  -8   4         72.24         67.12         1.85 o                         
   4  -8   4         31.33         29.69         2.76 o                         
  -6  -7   4         45.87         41.43         1.61 o                         
  -5  -7   4         25.51         25.29         0.82 o                         
  -4  -7   4         84.56         80.95         1.41 o                         
  -3  -7   4         18.06         19.95         0.46 o                         
  -2  -7   4        203.81        216.67         3.51 o                         
  -1  -7   4        920.36        897.41        15.54 o                         
   0  -7   4        524.00        542.39        10.09 o                         
   1  -7   4         12.63         17.92         0.65 o                         
   2  -7   4        202.22        183.80         6.41 o                         
   3  -7   4         95.22         89.95         3.91 o                         
   4  -7   4         49.23         52.42         1.73 o                         
   5  -7   4         47.25         50.60         1.95 o                         
  -6  -6   4         39.10         38.58         1.47 o                         
  -5  -6   4        100.33         95.55         2.50 o                         
  -4  -6   4        258.51        234.53         4.01 o                         
  -3  -6   4        182.39        164.93         2.55 o                         
  -2  -6   4         55.09         49.26         0.96 o                         
  -1  -6   4        292.60        308.96         5.39 o                         
   0  -6   4        258.21        252.36         4.90 o                         
   1  -6   4        321.78        297.42         7.45 o                         
   2  -6   4         45.19         34.38         0.88 o                         
   3  -6   4         11.57         10.77         0.60 o                         
   4  -6   4         97.72         97.97         2.12 o                         
   5  -6   4          2.48          4.26         0.45 o                         
   6  -6   4         17.78         18.07         2.08 o                         
  -6  -5   4         15.83         16.45         0.96 o                         
  -5  -5   4         23.73         22.35         0.82 o                         
  -4  -5   4         80.58         73.62         1.25 o                         
  -3  -5   4         77.59         74.80         1.13 o                         
  -2  -5   4        123.37        118.37         2.17 o                         
  -1  -5   4        262.22        274.81         6.91 o                         
   0  -5   4          2.93          2.05         0.23 o                         
   1  -5   4        231.90        214.63         5.58 o                         
   2  -5   4        112.48        105.95         2.58 o                         
   3  -5   4         27.90         29.01         0.87 o                         
   4  -5   4         68.82         58.27         1.40 o                         
   5  -5   4          5.76          6.92         0.63 o                         
   6  -5   4          5.08          6.08         0.79 o                         
  -6  -4   4         42.82         41.58         1.84 o                         
  -5  -4   4         30.70         27.01         1.84 o                         
  -4  -4   4          7.78          6.85         0.34 o                         
  -3  -4   4         41.99         46.53         0.83 o                         
  -2  -4   4       1238.23       1188.94        20.27 o                         
  -1  -4   4        997.99        981.33        24.15 o                         
   0  -4   4         71.34         82.53         2.18 o                         
   1  -4   4         85.38         77.22         1.58 o                         
   2  -4   4        108.32        101.68         2.13 o                         
   3  -4   4        356.14        337.53         6.10 o                         
   4  -4   4         50.79         53.20         1.28 o                         
   5  -4   4         83.87         78.61         1.74 o                         
   6  -4   4         52.62         46.36         1.13 o                         
  -6  -3   4         45.83         51.18         2.76 o                         
  -5  -3   4        145.57        136.68         3.64 o                         
  -4  -3   4        154.48        144.21         3.39 o                         
  -3  -3   4        319.57        324.38         5.13 o                         
  -2  -3   4        694.92        765.38        13.00 o                         
   0  -3   4         86.86         71.95         1.62 o                         
   1  -3   4         63.90         71.79         1.47 o                         
   2  -3   4         69.22         74.91         1.60 o                         
   3  -3   4        255.54        246.64         4.86 o                         
   4  -3   4        148.84        148.32         2.77 o                         
   5  -3   4        162.83        168.95         2.84 o                         
   6  -3   4          5.68          4.70         0.49 o                         
  -6  -2   4         28.02         28.26         1.46 o                         
  -5  -2   4        129.18        115.65         2.69 o                         
  -4  -2   4         65.85         64.85         1.46 o                         
  -3  -2   4         55.38         66.34         1.25 o                         
  -2  -2   4       1311.15       1330.52        39.36 o                         
   0  -2   4       1576.04       1608.18        66.94 o                         
   1  -2   4         20.91         22.82         0.62 o                         
   2  -2   4        852.65        796.88        16.91 o                         
   3  -2   4        179.67        173.23         3.40 o                         
   4  -2   4        405.50        379.85         6.04 o                         
   5  -2   4         23.52         33.09         0.81 o                         
   6  -2   4         13.95         14.83         0.57 o                         
   7  -2   4         11.63         12.33         0.53 o                         
  -6  -1   4         72.91         69.88         2.51 o                         
  -5  -1   4         40.63         45.93         1.48 o                         
  -4  -1   4         52.43         52.12         1.22 o                         
  -3  -1   4         73.13         70.07         2.15 o                         
  -2  -1   4         83.03         85.36         1.66 o                         
  -1  -1   4        999.10        969.98        41.76 o                         
   0  -1   4       2785.94       2418.54       102.98 o                         
   1  -1   4        395.36        399.31         8.47 o                         
   2  -1   4         72.79        102.81         2.24 o                         
   3  -1   4        114.09        130.37         2.59 o                         
   4  -1   4        153.71        131.72         2.81 o                         
   5  -1   4        108.34        107.80         2.39 o                         
   6  -1   4          1.28          1.26         0.29 o                         
   7  -1   4          1.28          1.87         0.28 o                         
  -6   0   4         14.17         16.20         1.08 o                         
  -5   0   4        143.43        127.92         3.46 o                         
  -4   0   4        628.79        613.43        11.34 o                         
  -3   0   4        109.04        126.17         4.65 o                         
  -2   0   4         63.75         54.02         1.50 o                         
  -1   0   4        648.88        637.85        19.26 o                         
   0   0   4        599.47        567.72        13.19 o                         
   1   0   4        215.35        220.47         4.71 o                         
   2   0   4        205.69        230.61         4.83 o                         
   3   0   4          7.97          7.97         0.35 o                         
   4   0   4         90.76         86.27         1.64 o                         
   5   0   4         23.91         27.48         0.82 o                         
   6   0   4         13.24         12.56         0.55 o                         
   7   0   4          4.30          4.57         0.40 o                         
  -6   1   4        150.40        162.72         6.26 o                         
  -5   1   4         55.73         51.19         1.62 o                         
  -4   1   4        301.60        301.27         7.20 o                         
  -3   1   4         81.94         80.28         4.00 o                         
  -2   1   4        111.34        120.35         2.66 o                         
  -1   1   4        290.38        309.55         7.40 o                         
   0   1   4        477.21        436.66         9.01 o                         
   1   1   4        557.29        586.95        13.45 o                         
   2   1   4        275.86        304.50         7.40 o                         
   3   1   4        702.30        725.31        13.36 o                         
   4   1   4         64.58         68.19         1.44 o                         
   5   1   4         28.22         36.10         0.78 o                         
   6   1   4         22.59         27.75         0.73 o                         
   7   1   4          9.04         10.61         0.51 o                         
  -6   2   4         85.33         91.34         2.39 o                         
  -5   2   4        118.35        113.31         4.42 o                         
  -4   2   4         59.70         64.38         1.65 o                         
  -3   2   4        128.09        127.46         5.44 o                         
  -2   2   4         77.84         87.09         2.22 o                         
  -1   2   4        179.79        205.34         6.55 o                         
   1   2   4        119.87        109.23         2.01 o                         
   2   2   4          4.33         10.89         0.85 o                         
   3   2   4        349.17        377.47         6.38 o                         
   4   2   4        445.16        473.43         6.86 o                         
   5   2   4         74.05         76.69         1.32 o                         
   6   2   4         24.58         22.31         0.69 o                         
   7   2   4          1.21          2.02         0.39 o                         
  -6   3   4         35.28         37.13         1.19 o                         
  -5   3   4         84.06         77.72         2.18 o                         
  -4   3   4         19.41         22.34         1.24 o                         
  -3   3   4         84.52         82.78         1.78 o                         
  -2   3   4        372.26        431.83        14.48 o                         
  -1   3   4        438.66        474.24        14.10 o                         
   0   3   4         66.73         69.02         2.45 o                         
   1   3   4        374.16        360.13         8.84 o                         
   2   3   4         30.18         28.40         0.70 o                         
   3   3   4         18.66         15.39         0.39 o                         
   4   3   4         26.64         32.13         0.69 o                         
   5   3   4        172.07        158.67         2.86 o                         
   6   3   4         21.68         20.63         0.70 o                         
   7   3   4         11.44          9.08         0.73 o                         
  -6   4   4         10.94          9.69         0.64 o                         
  -5   4   4         45.71         46.62         1.24 o                         
  -4   4   4          3.13          3.17         0.39 o                         
  -3   4   4         16.50         12.01         0.63 o                         
  -2   4   4        235.20        244.15        15.30 o                         
  -1   4   4        511.55        517.77        15.82 o                         
   0   4   4         60.21         59.22         1.81 o                         
   1   4   4        646.13        585.95        17.06 o                         
   2   4   4        228.00        210.16         8.89 o                         
   3   4   4        110.34        124.18         2.86 o                         
   4   4   4         49.56         49.33         1.06 o                         
   5   4   4         52.41         65.26         1.36 o                         
   6   4   4        122.53        114.67         2.49 o                         
   7   4   4         43.45         47.59         1.93 o                         
  -6   5   4         30.39         30.28         1.11 o                         
  -5   5   4         26.13         26.08         1.00 o                         
  -4   5   4         77.20         76.73         1.56 o                         
  -3   5   4         18.98         14.35         0.62 o                         
  -2   5   4        274.20        256.66         9.39 o                         
  -1   5   4        163.06        155.74         3.91 o                         
   0   5   4          4.07          5.17         0.48 o                         
   1   5   4        141.60        135.42         4.48 o                         
   2   5   4         15.63         22.70         1.12 o                         
   3   5   4        205.23        209.75         4.39 o                         
   4   5   4         55.63         45.07         1.15 o                         
   5   5   4         12.87         13.17         0.69 o                         
   6   5   4          2.91          4.30         0.56 o                         
   7   5   4          1.17          4.95         0.66 o                         
  -5   6   4         11.17         11.05         0.69 o                         
  -4   6   4        239.31        231.27         4.43 o                         
  -3   6   4         66.38         63.04         2.00 o                         
  -2   6   4         96.90        107.36         2.08 o                         
  -1   6   4         33.18         32.56         1.10 o                         
   0   6   4         48.87         50.79         2.06 o                         
   1   6   4        440.40        444.61        17.08 o                         
   2   6   4        143.16        121.90         5.99 o                         
   3   6   4         82.80         88.28         1.84 o                         
   4   6   4         28.04         27.51         0.83 o                         
   5   6   4          7.31          6.02         0.56 o                         
   6   6   4          2.97          3.49         0.60 o                         
   7   6   4         24.68         26.20         1.60 o                         
  -5   7   4          4.84          4.32         0.82 o                         
  -4   7   4         46.13         46.05         1.26 o                         
  -3   7   4        488.21        489.78         9.09 o                         
  -2   7   4        185.30        174.39         3.17 o                         
  -1   7   4        395.59        426.73         6.88 o                         
   0   7   4        135.14        143.22         5.31 o                         
   1   7   4          0.57          2.14         0.65 o                         
   2   7   4         37.12         47.45         1.34 o                         
   3   7   4          6.01          5.58         1.12 o                         
   4   7   4        143.17        132.32         4.39 o                         
   5   7   4         61.84         58.17         2.05 o                         
   6   7   4         26.71         27.23         1.84 o                         
   7   7   4         51.06         65.28         2.76 o                         
  -5   8   4          3.61          5.11         0.65 o                         
  -4   8   4         36.27         34.77         1.20 o                         
  -3   8   4        115.67        101.92         2.39 o                         
  -2   8   4         76.91         80.61         4.75 o                         
  -1   8   4        559.89        547.81         9.46 o                         
   0   8   4         78.51         93.41         1.75 o                         
   1   8   4         41.87         42.25         1.15 o                         
   2   8   4        301.00        300.31         6.41 o                         
   3   8   4        212.99        201.92         5.06 o                         
   4   8   4        194.30        182.03         6.79 o                         
   5   8   4        188.98        196.54         8.30 o                         
   6   8   4         54.82         58.03         2.76 o                         
  -4   9   4          6.23          6.79         0.55 o                         
  -3   9   4          1.15          1.69         0.38 o                         
  -2   9   4        287.04        271.91         8.21 o                         
  -1   9   4         81.61         70.41         3.81 o                         
   0   9   4        156.80        162.06         3.39 o                         
   1   9   4        467.77        466.66         9.74 o                         
   2   9   4         17.42         20.38         0.74 o                         
   3   9   4         50.57         47.14         1.86 o                         
   4   9   4         29.16         27.87         1.70 o                         
   5   9   4         13.29         15.52         1.26 o                         
   6   9   4         66.91         65.58         2.96 o                         
  -4  10   4         10.53          9.84         0.62 o                         
  -3  10   4         17.64         15.37         0.80 o                         
  -2  10   4        147.10        141.69         3.66 o                         
  -1  10   4         41.26         33.51         1.56 o                         
   0  10   4         19.79         19.58         0.73 o                         
   1  10   4          1.07          0.51         0.40 o                         
   2  10   4        102.89        102.15         3.19 o                         
   3  10   4        543.84        513.00        12.69 o                         
   4  10   4         20.98         18.09         1.05 o                         
   5  10   4         42.43         40.02         2.21 o                         
   6  10   4         30.83         28.64         1.09 o                         
  -3  11   4         19.16         18.23         0.73 o                         
  -2  11   4         21.87         23.89         0.95 o                         
  -1  11   4         62.78         61.71         1.74 o                         
   0  11   4          6.91          5.75         0.64 o                         
   1  11   4         33.34         30.63         1.30 o                         
   2  11   4         70.32         64.39         1.87 o                         
   3  11   4         63.44         55.08         1.94 o                         
   4  11   4         75.70         67.91         2.31 o                         
   5  11   4          5.47          5.47         0.70 o                         
  -3  12   4        104.88        106.15         5.11 o                         
  -2  12   4          8.38         12.93         0.69 o                         
  -1  12   4         29.97         30.65         1.12 o                         
   0  12   4         45.24         36.20         1.16 o                         
   1  12   4          4.58          3.48         0.39 o                         
   2  12   4          0.87          1.54         0.38 o                         
   3  12   4         85.42         81.20         3.78 o                         
   4  12   4        255.09        255.15        10.72 o                         
   5  12   4        178.83        176.60         7.49 o                         
  -2  13   4         49.91         51.80         1.74 o                         
  -1  13   4         45.91         45.98         1.66 o                         
   0  13   4         15.18         16.83         0.70 o                         
   1  13   4         81.67         89.36         2.31 o                         
   2  13   4          8.63         11.27         0.88 o                         
   3  13   4         18.50         19.40         1.40 o                         
   4  13   4        106.42        106.63         4.87 o                         
   0  14   4         11.74         12.58         0.77 o                         
   1  14   4         11.37         14.53         0.72 o                         
   2  14   4         11.56         13.95         0.69 o                         
   3  14   4        133.30        123.03         5.31 o                         
  -2 -13   5          5.67          7.39         1.06 o                         
  -3 -12   5         27.49         27.05         0.75 o                         
  -2 -12   5          2.36          2.45         0.32 o                         
  -1 -12   5         34.32         37.00         1.34 o                         
  -4 -11   5         23.20         24.63         0.65 o                         
  -3 -11   5         21.16         22.54         0.62 o                         
  -2 -11   5         76.33         76.45         1.99 o                         
  -1 -11   5         55.14         59.89         1.58 o                         
   0 -11   5         17.10         17.97         1.06 o                         
  -5 -10   5          2.57          2.92         0.36 o                         
  -4 -10   5         13.30         13.54         0.49 o                         
  -3 -10   5         51.43         53.16         1.12 o                         
  -2 -10   5        102.63         99.87         2.10 o                         
  -1 -10   5          0.73          2.30         0.30 o                         
   0 -10   5        217.99        222.07         5.33 o                         
   1 -10   5         24.96         32.91         1.63 o                         
  -5  -9   5          0.46          1.21         0.24 o                         
  -4  -9   5          9.20         10.10         0.41 o                         
  -3  -9   5         64.53         62.70         1.32 o                         
  -2  -9   5        196.06        201.81         3.22 o                         
  -1  -9   5        366.42        368.13         6.70 o                         
   0  -9   5         89.71         93.56         3.57 o                         
   1  -9   5        543.13        540.99        11.75 o                         
   2  -9   5         81.08         79.47         2.83 o                         
   3  -9   5         52.44         50.78         2.52 o                         
  -5  -8   5          9.15         10.56         0.57 o                         
  -4  -8   5        121.04        123.68         2.39 o                         
  -3  -8   5        154.22        144.91         2.39 o                         
  -2  -8   5         81.52         77.35         1.36 o
[truncated: 175,366 more chars]
